# Supplementary material for: Podbat: A Novel Genomic Tool Reveals Swr1-Independent H2A.Z Incorporation at Gene Coding Sequences through Epigenetic Meta-Analysis
Source: PLoS Comput Biol. 2011 Aug 25;7(8):e1002163. doi: 10.1371/journal.pcbi.1002163 (PMC3161910; doi:10.1371/journal.pcbi.1002163)
Supplement: Software S1 — Podbat software. (TAR) [file pcbi.1002163.s005.tar]

Archive with 19 entries (15 files):
- podbat05
- podbat05/._.DS_Store
- podbat05/.DS_Store
- podbat05/data
- podbat05/lib
- podbat05/plugins
- podbat05/._Podbat Instructions.pdf
- podbat05/Podbat Instructions.pdf
- podbat05/podbat05.jar
- podbat05/lib/._.DS_Store
- podbat05/lib/.DS_Store
- podbat05/lib/epsgraphics-1.2.jar
- podbat05/lib/jahmm-0.6.1.jar
- podbat05/lib/jsc.jar
- podbat05/lib/jsch-0.1.44.jar
- podbat05/lib/mysql-connector-java-5.1.10-bin.jar
- podbat05/data/genesets_from_literature.txt
- podbat05/data/schizosaccharomyces_pombe_9_62_1a.adata
- podbat05/data/schizosaccharomyces_pombe_GO.txt
