# Supplementary material for: Podbat: A Novel Genomic Tool Reveals Swr1-Independent H2A.Z Incorporation at Gene Coding Sequences through Epigenetic Meta-Analysis
Source: PLoS Comput Biol. 2011 Aug 25;7(8):e1002163. doi: 10.1371/journal.pcbi.1002163 (PMC3161910; doi:10.1371/journal.pcbi.1002163)
Supplement: Software S1 — Podbat software. (TAR) [file pcbi.1002163.s005.tar › podbat05/data/genesets_from_literature.txt]

KoeghDownKpl1	Downregulated by Pht1 del N	86	SPBC11B10.10c	SPBCPT2R1.02	SPAPB24D3.07c	SPBP4G3.03	SPCC330.03c	SPBC1348.03	SPAC212.02	SPAC977.02	SPAC750.04c	SPBC1861.01c	meu16RC	SPNCRNA.58	SPAC2F3.01	SPBPB2B2.16c	SPCC417.05c	SPNCRNA.113	SPBCPT2R1.04c	SPAC4G8.13c	SPCPB1C11.02	SPAC869.02c	SPAC644.04	SPAC17C9.16c	SPCC584.16c	SPAC13C5.05c	SPCC737.04	SPAC12B10.04	SPAC1B3.11c	SPAC1687.08	SPAC977.04	SPBC29A3.13	SPAC11D3.05	SPCC1183.09c	SPBC32C12.02	SPBC119.03	SPBC1348.05	SPAC1002.19	SPBC3H7.06c	SPBC19C7.12c	SPBC3B8.07c	SPBC1198.01	SPAC17G8.13c	SPAC18B11.04	SPBC20F10.02c	SPBC1271.10c	SPCC1739.05	SPAC18B11.03c	SPBC15C4.06c	SPAC11H11.04	SPBC26H8.11c	SPAC1002.17c	SPSNORNA.20	SPBC19G7.06	SPBC409.18	SPNCRNA.67	SPBC1711.15c	SPAC3A11.10c	SPAC27D7.03c	SPSNORNA.35	SPNCRNA.61	SPSNORNA.33	SPAC688.02c	SPSNORNA.46	SPBC1271.03c	SPBC947.04	SPAPB2B4.04c	SPAC513.03	SPNCRNA.77	SPAC644.10	SPBC16E9.03c	SPCC4F11.04c	SPAC11H11.03c	SPBC26H8.09c	SPAPB1A10.15	SPBC14C8.16c	SPBC21B10.12	SPBC16C6.05	SPAC1687.07	SPAC12G12.01c	SPAC1952.04c	SPBC21.03c	SPBC337.13c	SPAC23C11.01	SPAC4C5.03	SPBC16A3.19	SPAC15A10.09c	SPAC26H5.08c	
KoeghDownKpl116	KoeghDownKpl116	81	SPBCPT2R1.02	SPAPB24D3.07c	SPBP4G3.03	SPAC212.02	SPCPB1C11.02	SPAC4G8.13c	SPBC1348.03	SPAC977.02	SPAC17C9.16c	SPAC15A10.10	SPAC750.04c	SPBC1861.01c	SPCC737.04	SPAC1002.19	SPCC330.03c	SPBC32C12.02	SPAC1002.17c	SPCC794.15	SPBC3H7.06c	SPCC584.16c	SPAC869.02c	meu16RC	SPAC1F5.11c	SPAC11H11.04	SPAC20G4.03c	SPAC20G8.03	SPBC19C7.04c	SPAC13C5.05c	SPNCRNA.23	SPAC630.05	SPAC2F3.01	SPAC18B11.03c	SPAC19B12.03	SPBC119.03	SPCC1020.13c	SPCC4F11.04c	SPBPB2B2.16c	SPAC8C9.03	SPBC215.01	SPAC26H5.08c	SPAC25B8.03	SPAC16A10.01	SPBC713.12	SPBC1271.10c	SPCC417.05c	SPAC824.08	SPAC57A10.04	SPBPB2B2.18	SPAC11D3.05	SPBC29A10.08	SPCC1183.09c	SPAC1B3.11c	SPAC824.02	SPAC19G12.10c	SPAC144.10c	SPAC644.04	SPNCRNA.61	SPBC15D4.02	SPAC23G3.03	SPBC354.09c	SPCC553.12c	SPAC1039.07c	SPAC1687.07	SPAPB1A10.09	SPAC14C4.14	SPCC1672.09	SPBC947.15c	SPBC19C7.12c	SPBC947.04	SPNCRNA.113	SPCC1259.14c	SPAPB2B4.04c	SPBC15C4.06c	SPAC18B11.04	SPAC15A10.09c	SPBC25B2.11	SPAC26F1.12c	SPAPB21F2.02	SPAC3A11.07	SPNCRNA.67	SPAC22H12.05c	
KoeghDownKpl117	KoeghDownKpl117	47	SPBCPT2R1.02	SPAPB24D3.07c	SPBP4G3.03	SPAC212.02	SPCC737.04	SPAC977.02	SPAC750.04c	SPBC1348.03	SPCC330.03c	SPAC4G8.13c	meu16RC	SPCPB1C11.02	SPBC3H7.06c	SPAC15A10.10	SPAC17C9.16c	SPBC1861.01c	SPAC2F3.01	SPAC869.02c	SPAC13C5.05c	SPBPB2B2.16c	SPAC1002.19	SPCC584.16c	SPBC119.03	SPCC4F11.04c	SPAC18B11.03c	SPAC1B3.11c	SPCC1183.09c	SPAC20G4.03c	SPAPB1A10.15	SPBC19C7.04c	SPAC26F1.12c	SPAC1002.17c	SPBC32C12.02	SPSNORNA.46	SPBPB2B2.18	SPAC644.04	SPBC1271.10c	SPAPB2B4.04c	SPCC1753.05	SPNCRNA.56	SPAC824.02	SPBC15C4.06c	SPAC1687.07	SPAC11D3.05	SPBC20F10.02c	SPBC16C6.05	SPNCRNA.58	
KoeghDownPht1	Downregulated by Pht1 del	830	SPBC16H5.02	SPBC11B10.10c	SPRRNA.09	SPAC17A2.12	SPBC26H8.03	SPBC17D11.05	SPBC3H7.03c	SPBC18H10.02	SPBC17G9.11c	SPCC1223.08c	SPCC417.08	SPCC1840.02c	SPAC1565.08	SPBC30B4.05	SPBC56F2.11	SPAC2C4.07c	SPBC839.16	SPCC23B6.04c	SPRRNA.02	SPBC1709.02c	SPCC550.11	SPBC215.08c	SPCC191.02c	SPBC17G9.12c	SPAC16E8.01	SPAC20G8.03	SPAC18G6.09c	SPBC4.03c	SPAC1F7.05	SPAC26A3.12c	SPBC29A10.07	SPAC9.03c	SPAC1071.10c	SPAC3C7.08c	SPBC19C7.06	SPAC4F8.13c	SPAC1F5.11c	SPBC56F2.08c	SPACUNK4.12c	SPBC1685.13	SPBC336.03	SPRRNA.08	SPAC22A12.08c	SPCC1795.11	SPAC1420.02c	SPAC23G3.01	SPBC2G2.02	SPCC1739.13	SPAC1A6.04c	SPCC965.13	SPAC2F3.06c	SPBC354.12	SPAC22E12.10c	SPBC359.03c	SPAC19B12.03	SPBC8D2.06	SPCC13B11.01	SPAC1002.06c	SPAC140.02	SPCC162.02c	SPCC736.08	SPBC354.10	SPAC4G8.07c	SPAC23C4.02	SPAC12B10.10	SPCC16C4.09	SPAC19G12.15c	SPAC29B12.10c	SPAC19G12.14	SPAC20G8.09c	SPCPB1C11.03	SPBC557.04	SPBC6B1.06c	SPAC1F3.01	SPAC56F8.10	SPAC110.01	SPCPB1C11.01	SPCC622.12c	SPAC30.01c	SPAC1006.05c	SPBC4F6.13c	SPBC21C3.08c	SPBC19C2.09	SPCC1672.06c	SPBC2D10.18	SPCC584.04	SPAC637.07	SPRRNA.21	SPBC776.08c	SPBP16F5.08c	SPBC1539.09c	SPAC1834.02	SPBC17G9.04c	SPBC11C11.12	SPCC162.09c	SPAC23C11.09	SPAC17G8.14c	SPBC725.02	SPBC1773.11c	SPAC637.09	SPCC970.08	SPBC1778.06c	SPCC188.08c	SPAC9.09	SPCC4G3.14	SPCC622.16c	SPBC32F12.07c	SPNCRNA.76	SPAPJ760.02c	SPMIT.06	SPAC926.04c	SPCC736.15	SPAC110.04c	SPBC947.15c	SPBC3D6.12	SPCPB16A4.03c	SPAC11G7.02	SPAC1834.05	SPCC794.04c	SPAC30D11.11	SPAC343.10	SPAC13G6.03	SPAC20G8.04c	SPCC553.02	SPBPJ4664.04	SPAC6G9.12	SPBC3F6.04c	SPBC19C2.01	SPAP27G11.16	SPAC343.03	SPAC1250.02	SPAC1F7.01c	SPBC17G9.03c	SPAC57A10.02	SPAC22A12.15c	SPBC530.12c	SPCC794.07	SPBC1604.21c	SPBC25B2.09c	SPCC645.13	SPBC29A3.09c	SPAC1039.02	SPAC25B8.16	SPAC926.09c	SPAC1687.11	SPAC22G7.04	SPBC16H5.08c	SPAC24C9.08	SPBC31E1.06	SPAC1D4.04	SPAC9E9.03	SPBC342.02	SPAC1002.13c	SPAC12G12.04	SPCC320.05	SPCC1739.01	SPCC1393.11	SPAC4F8.12c	SPAC57A7.04c	SPBC215.05	SPAC17H9.04c	SPAPB21F2.02	SPCC330.09	SPAC1F7.11c	SPAC22A12.16	SPBC16E9.11c	SPCC63.05	SPCC330.07c	SPCC330.08	SPBC18H10.11c	SPAC21E11.08	SPMIT.05	SPBC365.10	SPBC14C8.02	SPAC1687.16c	SPAP27G11.10c	SPAC3A11.07	SPBC12C2.13c	SPBC20F10.07	SPBC25H2.03	SPBC2F12.05c	SPMIT.01	SPAC20H4.10	SPBC530.15c	SPBC530.11c	SPAC6B12.12	SPBC651.08c	SPAC31F12.01	SPAC4F8.08	SPBC4B4.08	SPAC29A4.16	SPBC3H7.15	SPCC895.05	SPAC56F8.06c	SPBC1778.05c	SPBC800.10c	SPAC17A2.14	SPCC645.07	SPCC663.15c	SPAC22G7.02	SPAPB17E12.14c	SPAC1687.22c	SPBC36.07	SPBC2D10.04	SPCC553.08c	SPBC713.04c	SPAC22E12.14c	SPAC22H12.05c	SPAC4G9.06c	SPAC1834.11c	SPBC800.05c	SPBC428.03c	SPCC5E4.04	SPBC21C3.14c	SPBP8B7.16c	SPCC794.15	SPBC36B7.09	SPAC6F6.06c	SPBC1773.10c	SPBC17A3.04c	SPBC16H5.11c	SPCC645.14c	SPAC1002.03c	SPCP31B10.07	SPCC1450.16c	SPBP22H7.02c	SPBC12D12.04c	SPAC22F3.06c	SPAC3F10.13	SPAC869.11	SPBC1677.03c	SPBC17D1.06	SPCC1840.03	SPAC12G12.03	SPCC1322.13	SPBC119.17	SPAC17G8.02	SPBC30D10.17c	SPBC17D1.05	SPBC21C3.02c	SPBC36.03c	SPAC17G6.12	SPAC23A1.02c	SPAC29E6.06c	SPCC777.13	SPCC895.06	SPCC1442.09	SPAC25G10.08	SPAC26F1.13c	SPCC23B6.01c	SPAC15A10.08	SPMIT.04	SPAC14C4.14	SPCC576.01c	SPCC613.12c	SPBC146.01	SPBC354.09c	SPAC4G9.08c	SPAC29E6.10c	SPAPB1A10.09	SPCC757.09c	SPCC663.01c	SPCC1393.08	SPBP8B7.19	SPAC4F8.15	SPAC31A2.12	SPCC330.04c	SPBC1711.07	SPBC1215.02c	SPAC19B12.01	SPCC320.03	SPAC2F7.11	SPAPB17E12.04c	SPAC1B3.10c	SPAPB8E5.09	SPAC8C9.03	SPBC18E5.07	SPAC1142.04	SPCP1E11.02	SPBC839.08c	SPCC1235.05c	SPAC17A2.10c	SPAC3A12.05c	SPAC18B11.10	SPAC17C9.16c	SPAC14C4.16	SPCC1183.07	SPBC21.06c	SPBC2G5.05	SPCC965.04c	SPAC23D3.13c	SPAC17A5.06	SPAC17G6.16c	SPBC146.13c	SPBC3B8.04c	SPCC285.16c	SPAC17G8.06c	SPBC1711.17	SPBC36.02c	SPAC607.08c	SPCC1672.09	SPAC17C9.06	SPAC22F8.08	SPCC569.05c	SPCC790.02	SPNCRNA.06	SPNCRNA.12	SPAP7G5.06	SPAC31G5.14	SPBC691.04	SPBC2F12.09c	SPCC24B10.06	SPAC9G1.10c	SPAC1399.05c	SPBC1D7.03	SPAC56E4.06c	SPCC1919.12c	SPAC977.09c	SPBC1734.12c	SPBC651.01c	SPAC24B11.07c	SPBC947.02	SPBC14C8.17c	SPBC1289.12	C1E8.05.RC	SPBC2F12.13	SPBC2D10.05	SPAC24H6.11c	SPCC188.10c	SPAC13G7.04c	SPAC1B2.03c	SPBC21B10.03c	SPCP25A2.03	SPBC106.04	SPAC11E3.11c	SPAC20G8.01	SPAC328.02	SPCC290.04	SPBC713.03	SPBC29A3.03c	SPBC8D2.07c	SPBC29B5.02c	SPAC1B3.15c	SPAC17G6.05c	SPAC3F10.06c	SPMIT.09	SPCC320.08	SPBC4F6.09	SPAC26F1.09	SPAC1B3.13	SPBP4H10.15	SPBPB2B2.12c	SPMIT.07	SPBC660.06	SPCC306.04c	SPAC16C9.06c	SPCC550.03c	SPBC660.07	SPMIT.11	SPBC6B1.02	SPAC9.10	SPAC343.08c	SPCC24B10.22	SPAC56E4.04c	SPAC2G11.02	SPAC4A8.11c	SPCC736.06	SPBC25H2.11c	rnp24.RC	SPAC227.15	SPBC31F10.11c	SPBC1861.04c	PB8B6.03.RC	SPAC1687.05	SPCPJ732.02c	SPBC651.09c	SPAC821.03c	SPAC824.08	SPMIT.08	SPBC2A9.04c	SPAC32A11.02c	SPBC13G1.10c	SPAC1705.03c	SPAC9E9.06c	SPBC530.01	SPAC1F8.07c	SPCC63.03	SPAC1B9.02c	SPBC409.07c	SPBC4F6.07c	SPBP35G2.07	SPCC70.05c	SPBC15D4.02	SPBC23E6.07c	SPAC9E9.10c	SPCC757.11c	SPAC6F12.05c	SPAC13G6.06c	SPBC409.08	SPAC1B1.01	SPBC902.04	SPBC660.13c	SPAC167.07c	SPAC17A5.14	SPCC1183.01	SPNCRNA.09	SPAC57A7.11	SPCC1281.06c	SPBC1348.10c	SPBC27B12.06	SPAC57A7.08	SPCC1672.07	SPAC1142.08	SPCC1620.11	SPBC36B7.03	SPAC26A3.02	SPAC15E1.04	SPBC16G5.16	SPBC336.07	SPBC1604.20c	SPAC29A4.15	SPACUNK4.17	SPBC25D12.02c	SPCC1020.01c	SPAC17A2.05	SPAC3G6.11	SPAC22A12.07c	SPAC1142.03c	SPAC1639.02c	SPBC1289.08	SPAC24C9.05c	SPCC1020.13c	SPCC4B3.06c	SPCC1906.02c	SPCC1235.07	SPCC1322.06	SPBC1604.14c	SPAC23G3.12c	SPCC1322.01	SPBC13A2.04c	SPCC1884.02	SPAC8E11.01c	SPBC29B5.04c	cdc22.RC	SPAC11G7.01	SPAC25H1.07	SPBC354.05c	SPBC19C2.07	SPCC1020.10	SPAC4A8.10	SPBC16H5.12c	SPBC27B12.12c	SPAC26F1.11	SPBC19F8.05	SPAC13G7.05	SPCC61.02	SPAC30D11.01c	SPCC1322.08	SPAC343.11c	SPAC29A4.18	SPBC24C6.04	SPAC3F10.16c	SPAC24H6.03	SPAC25B8.11	SPAP27G11.09c	SPAC29B12.06c	SPBC776.04	SPCC1183.11	SPCC736.14	SPCC18.02	SPACUNK4.07c	SPCP31B10.06	SPBC13E7.01	SPBC776.14	SPAC22H10.03c	SPCC613.02	SPNCRNA.110	SPAC30D11.07	SPBC29A10.05	SPCC1672.11c	SPCC777.02	SPCC1259.13	SPAC4G8.08	SPBC17D11.04c	SPAC1786.01c	SPAC186.08c	SPBC30D10.07c	SPBC1347.10	SPBP8B7.20c	SPCC1450.15	SPAC13F5.06c	SPBC2G5.03	SPCC622.10c	SPAC20G4.05c	SPCC31H12.08c	SPAC328.03	SPAC1071.04c	SPAC1039.04	SPBC1861.03	SPBC691.03c	SPAPB24D3.01	SPBC56F2.07c	SPBC12C2.08	SPBC16E9.10c	SPAC57A10.12c	SPAC2F7.08c	SPAC24C9.11	SPCC1827.03c	SPAC630.05	SPBC27B12.11c	SPCC962.03c	SPAC13A11.05	SPAC4A8.08c	SPCC622.13c	SPAC57A7.10c	SPCC1235.09	SPBC1685.03	SPAC3A12.06c	SPBC215.01	SPCC1393.02c	SPCC794.11c	SPAC926.08c	SPAC26A3.09c	SPCC24B10.11c	SPAPB15E9.01c	SPBC14F5.05c	SPAC27D7.02c	SPCC4B3.15	SPBC1718.04	SPBC1861.09	SPAC3G9.14	SPBC2G5.01	SPCC663.03	SPBC1271.14	SPAC17G8.12	SPBC11C11.02	SPAC630.13c	SPCC338.07c	SPAP7G5.02c	SPAC23A1.04c	SPAC9E9.09c	SPAC6G9.07c	SPAC4G8.04	SPCC1442.02	SPCC970.12	SPBC1773.15	SPCC74.06	SPAC3F10.07c	SPCC18.15	SPCC1840.10	SPNCRNA.60	SPAC17G6.10	SPAC29B12.04	SPAC3A11.12c	SPBC1711.10c	SPCC188.06c	SPAC13G6.01c	SPAC3H8.06	SPAC1A6.10	SPAC13C5.07	SPCC594.03	SPBC1348.11	SPAC2C4.17c	SPBPB21E7.06	SPAC1B1.04c	SPCC777.09c	SPBP23A10.08	SPAC24H6.01c	SPBC21.05c	SPBC19G7.13	SPAC2G11.12	SPAC22E12.16c	SPCC1450.02	SPCC576.03c	SPBC582.05c	SPBC342.03	SPBC1A4.03c	SPBC359.05	SPBC1A4.10c	SPAC12G12.09	SPBC1347.05c	SPAC3A11.02	SPCC297.03	SPMIT.03	SPBC106.10	SPBC216.01c	SPAC24H6.05	SPAC1327.01c	SPCC1020.02	SPCC1739.12	SPBC1734.15	SPAC23H3.07c	SPCC1235.14	SPAC959.09c	SPCC584.11c	SPAC1F5.03c	SPBC3E7.08c	SPAC2F7.07c	SPCC645.06c	SPCC1827.02c	SPBC1604.12	SPBC1306.02	SPAC56F8.07	SPCC970.06	SPAC513.05	SPAC23E2.02	SPBC1711.12	SPAC56E4.07	SPAP8A3.07c	SPBC32F12.10	SPAC22F3.13	SPAC17A5.05c	SPAC821.04c	SPAC1782.09c	SPAC20G8.08c	SPBC685.02	SPCC830.07c	SPCC364.04c	SPAC13F5.04c	SPBC1703.02	SPAC167.01	SPAC3A12.04c	SPCC1902.02	SPAC15A10.10	SPBC9B6.09c	SPAC5H10.09c	SPAC15A10.06	SPAC22H10.11c	SPBC530.04	SPBC3D6.10	SPAC23C11.15	pht1:	pi001.RC	SPAC11D3.15	SPCC594.02c	SPAC1B2.05	SPBC14C8.03	SPBC660.15	SPCC11E10.05c	SPAC17A5.13	SPAC31A2.07c	SPBC15D4.03	SPAC17A5.01	SPCC1020.08	SPBC215.12	SPBC15D4.09c	C28E12.04.RC	SPAC16C9.07	SPAC27F1.09c	SPBC16D10.10	SPCC162.11c	SPAC22F3.08c	SPBC244.02c	SPBC21H7.05	SPBC17A3.05c	SPBC83.19c	SPAC19A8.08	SPBC25B2.01	SPCC594.05c	SPBC18H10.05	SPBC32H8.06	SPAC4H3.10c	SPBC2D10.17	SPAC25A8.01c	SPAC56F8.02	SPCC757.13	SPCC613.11c	SPCC16C4.07	SPAC1F5.07c	SPBC1198.04c	SPAC4D7.10c	dg.cen.repeat	SPAC13G7.13c	SPBP8B7.23	SPBC18H10.15	SPCC584.13	SPBC2G5.07c	SPAC19D5.10c	SPBC211.05	SPBC1105.04c	SPAC2F7.02c	SPAC24C9.14	SPBC24C6.11	SPBC428.10	SPAC26A3.15c	SPBC3B8.10c	SPBC1709.15c	SPAC15A10.02	SPBC428.08c	SPAC23A1.14c	SPBC28F2.08c	SPAC3G6.09c	SPBC1E8.02	SPAC31G5.15	SPBC1703.03c	esc1.RC	SPBC106.09	SPAC26H5.12	SPCC188.07	SPAC23C4.14	SPBC16C6.13c	SPBC17A3.01c	SPCC576.13	SPAC23H3.06	SPCC1322.12c	SPBC36.01c	SPBC19C7.10	SPAC1B3.16c	SPAC24H6.09	SPCC63.11	SPAC2E1P5.05	SPAC24H6.12c	SPBC428.02c	SPBC29A3.14c	SPAC29B12.08	SPBC530.14c	SPAC25A8.03c	SPBC1604.19c	SPBC19C7.03	SPCC970.02	SPBC30B4.04c	SPBC13A2.03	SPBC36B7.04	SPBC887.09c	SPBC3B8.11	SPBC336.12c	SPAC27E2.08	SPCC1223.13	prl20.RC	SPAC22A12.09c	SPBP22H7.07	SPBC4C3.09	SPAP32A8.03c	SPAC4G8.09	SPAC31A2.06	SPCC132.04c	SPBC2G5.06c	SPAPB1A11.04c	SPAC3F10.10c	SPAC1F3.02c	SPCC330.11	SPCC1450.09c	SPBC56F2.12	SPBC83.11	SPBC530.06c	SPBC19F5.03	SPBC1289.01c	SPCC1223.11	SPAC56F8.16	SPBC691.05c	SPBC16A3.11	SPBC685.05	SPCC417.02	SPAC17A5.12	cdc18.RC	SPAC1A6.03c	SPBC11G11.02c	SPBC1604.15	SPBC776.13	SPBC17G9.09	SPCC613.04c	SPCC364.06	SPAC1687.20c	SPAPYUG7.03c	SPAC19G12.16c	SPBC56F2.14	SPAC1805.17	SPAC644.12	SPBC3H7.06c	SPBC13G1.09	SPAC6G9.14	SPAC4D7.01c	SPAC1F8.01	SPAC3H5.06c	C1685.13.RC	SPBC24C6.02	SPCC16C4.14c	SPAP8A3.12c	SPBPB8B6.02c	SPBC20F10.08c	SPAC22H10.09	SPAC6F12.02	C9.10.RC	SPAC29B12.01	SPCC126.03	SPAC23D3.09	SPBP26C9.03c	SPBC29A10.15	SPBC215.13	SPBC336.01	SPBC1703.07	SPCC1020.05	SPBPB21E7.05	SPBC15D4.07c	SPAC19G12.07c	SPBC1306.01c	SPAC23A1.17	SPAC17C9.07	SPBC543.02c	SPBC365.01	SPAC144.05	SPAC1399.01c	SPBC342.01c	SPBC428.20c	SPBC21C3.03	SPAC23A1.06c	SPAC2F3.09	SPBC713.07c	SPAC1782.01	SPAC1D4.03c	SPAC1F7.02c	SPBC1861.05	gua1.RC	SPNCRNA.117	SPAC22F3.09c	SPBC4B4.05	SPBC1706.03	SPBC25D12.05	SPCC1223.07c	C14G10.04.RC	pab1:	pabp.RC	SPBC11G11.07	SPCC13B11.03c	NULL_SPAC212.10	SPCC965.10	SPAC11H11.06	SPBC947.10	meu11	SPAC824.05	
KoeghDownSwr1	Downregulated by Swr1 del	522	SPAC11E3.01c	SPBC26H8.03	SPAC20G8.03	SPBC16H5.02	SPBC8D2.06	SPAC9E9.03	SPAC17G8.06c	SPAC1071.10c	SPCC417.08	SPBC215.08c	SPBC56F2.08c	SPBC17D11.05	SPAC22A12.16	SPAC9.09	SPBC1539.09c	SPBC839.16	SPAC140.02	SPAC20G8.04c	SPBC1709.02c	SPBC56F2.11	SPAC29B12.10c	SPAC1420.02c	SPCC1840.02c	SPBC19C7.06	SPBC16H5.08c	SPAC57A7.04c	SPCC132.04c	SPAC22A12.08c	SPCP31B10.07	SPCC584.04	SPAC1002.13c	SPCC1795.11	SPAC23G3.01	SPAC3C7.08c	SPAC24C9.08	SPCC622.12c	SPAC3A11.07	SPBC685.05	SPBC17G9.03c	SPBC12C2.13c	SPAC1A6.04c	SPAC1834.02	SPAC1565.08	SPBC1773.10c	SPCC1322.13	SPAC29A4.16	SPBC17G9.11c	SPCC794.07	SPAC869.11	SPAC6B12.12	SPBC947.15c	SPAC9.03c	SPAC19G12.15c	SPAC1834.05	SPAC1834.11c	SPBC651.08c	SPBC651.01c	SPCC550.11	SPBC18H10.02	SPAC16E8.01	SPAC19G12.14	SPBC56F2.12	SPAC1F5.11c	SPAC110.04c	SPCC794.04c	SPCC1840.03	SPAC13A11.05	SPAC22E12.10c	SPBP16F5.08c	SPAC1F7.01c	SPAC57A7.10c	SPBC1773.11c	SPAC19B12.03	SPAC1002.06c	SPMIT.06	SPBC839.08c	SPAC22F8.08	SPCPB16A4.03c	SPAC23C11.09	SPCC16C4.09	SPCC1223.08c	SPBC16E9.11c	SPBC1778.06c	SPAC18G6.09c	SPAP7G5.02c	SPBC1711.07	SPBC1685.13	SPCC162.02c	SPACUNK4.12c	SPBC3H7.03c	SPCC645.14c	SPBP35G2.07	SPBP8B7.19	SPCC965.13	SPAC4G8.07c	SPCC1442.09	SPAC21E11.08	SPBC4B4.08	SPAC23H3.07c	SPAC20G8.09c	SPBC16C6.13c	SPBC106.04	SPBC354.12	SPAC637.09	SPCC24B10.06	SPMIT.01	SPAC637.07	SPCC576.01c	SPBC30B4.05	SPAC1687.11	SPAC12G12.04	SPAC22F3.06c	SPCC13B11.01	SPAC29E6.06c	SPCC663.01c	SPAC22A12.15c	SPAC977.09c	SPBC17G9.04c	SPBC17D1.05	SPBC359.03c	SPAC17C9.06	SPAC926.09c	SPAC6F6.06c	SPBC3H7.15	SPAC4G9.06c	SPCC1906.02c	SPBC2G5.05	SPCC1672.06c	SPAC23D3.13c	SPAC343.03	SPBC17D1.06	SPBC557.04	SPAC11G7.01	SPCC622.16c	SPCC4G3.14	SPAC20H4.10	SPCC320.08	SPAC11G7.02	SPBC713.03	SPAC4F8.12c	SPBC146.13c	SPCC1235.07	SPBC1778.05c	SPBC947.02	SPAC1B2.03c	SPAC30D11.11	SPAC1687.16c	SPBC17A3.04c	SPAC1705.03c	SPCC1827.03c	SPAC1002.03c	SPCC613.02	SPBC776.04	SPCC584.11c	SPCC23B6.04c	SPAC328.09	SPAC29A4.15	SPCC1393.11	SPAC19B12.01	SPBC428.02c	SPCC736.08	SPBPJ4664.04	SPCC330.08	SPBC215.01	SPCC297.03	SPBC4.03c	SPBC31F10.11c	SPBC36.07	SPAC31G5.14	SPAC26F1.13c	SPBC14C8.03	SPAC4H3.10c	SPCC1183.01	SPAC57A10.12c	SPAPB17E12.14c	SPBC36.02c	SPBC1215.02c	SPCC777.09c	SPCC188.08c	SPCC23B6.01c	SPAC110.01	SPBC2G2.02	SPAC24C9.05c	SPBC215.05	SPAC26A3.12c	SPAC17C9.16c	SPAC343.10	SPCP1E11.05c	SPBC1677.03c	SPAC56E4.04c	SPAC17G8.14c	SPAC9E9.09c	SPBP8B7.16c	SPAC1B3.13	SPAC1F8.07c	SPAC27F1.09c	SPBC29A3.09c	SPACUNK4.07c	SPAP7G5.06	SPBP4H10.15	SPBC4F6.13c	SPBC776.08c	SPCC1739.01	SPAC13G6.03	SPAC17H9.04c	SPCC24B10.22	SPAC22A12.07c	SPAC3A11.12c	SPAP27G11.10c	SPBC428.03c	SPCC330.09	SPAC22F3.10c	SPMIT.05	SPCC777.13	SPBC1604.21c	SPCC1020.01c	SPCPB1C11.01	SPBC16H5.12c	SPBC354.10	SPCC965.04c	SPCC285.16c	SPRRNA.09	SPCC1281.06c	SPAC56F8.10	SPAC1006.05c	SPBC17G9.12c	SPAC3H8.06	SPBC14C8.02	SPAC2F3.06c	SPBC25H2.03	SPBC13G1.09	SPAC17A2.12	SPAC1399.05c	SPBC1706.03	SPAC2F7.11	SPAPB24D3.01	SPBC106.09	SPBC11C11.02	SPCC550.03c	SPBC3F6.04c	SPBC30D10.17c	SPCC1672.07	SPCC162.09c	SPCC320.05	SPBC1861.04c	SPCC4G3.09c	SPAC3C7.14c	SPBC800.05c	SPBC36.03c	SPBC530.12c	SPAC6F12.05c	SPBC713.04c	SPAC9E9.06c	SPAC14C4.14	SPCC569.05c	SPAC167.01	SPBC11C11.12	SPBC839.02	SPAC17A5.14	SPBP8B7.20c	SPBC25B2.09c	SPBC354.09c	SPCC31H12.08c	SPCC663.15c	SPAC8E11.01c	SPAC1687.22c	SPAPB17E12.04c	SPCC18.02	SPAC12B10.10	SPBP22H7.02c	SPBC27B12.06	SPAC1071.04c	SPAC25G10.08	SPAC17G6.16c	SPBC16G5.16	SPBC19C2.07	SPAC25B8.11	SPAC56E4.06c	SPCC962.03c	SPBC6B1.06c	SPBC530.15c	SPAC2F3.09	SPCC645.06c	SPBC12C2.08	SPCC757.09c	SPCC645.13	SPAP8A3.07c	SPAC1B9.02c	SPAC4F8.13c	SPBC19G7.13	SPBC211.05	SPAC57A7.08	SPAC3F10.16c	SPCC16C4.07	SPCC1183.07	SPCC970.08	SPAC1142.04	SPAC12G12.09	SPAC521.04c	SPBC19F5.03	SPBC428.10	SPBC342.02	SPBC19C2.09	SPAC3G9.14	SPCC63.05	SPBC83.11	SPBC800.10c	SPBC1105.04c	SPAC13D1.01c	SPBC29A10.07	SPAC607.08c	SPAC1B3.16c	SPAC4F8.15	SPBC1348.10c	SPAC57A10.02	SPBC15D4.02	SPAC25B8.16	SPAC6G9.12	SPAP27G11.16	SPAC959.09c	SPAC1F3.01	SPCC11E10.05c	SPCC1902.01	SPBC31E1.06	SPBC1711.10c	SPBC725.01	SPBC2D10.18	SPBC660.06	SPAC343.08c	SPBC16E9.10c	SPBC947.10	SPCPB1C11.03	SPCC63.11	SPBPB2B2.12c	SPAC1006.01	SPAPB1A10.09	SPAC17A2.14	SPAC27E2.08	SPAC12G12.03	SPAC328.02	SPBC530.05	SPBC18H10.05	SPBC21C3.14c	SPCC1235.05c	SPAC57A7.11	SPBC17A3.05c	SPAC31F12.01	SPAC3A12.05c	SPAC1F7.05	SPAC4A8.08c	SPAC3F10.06c	SPBC32F12.10	SPBC342.03	SPBC409.08	SPBC660.13c	SPAC17A5.01	SPCC1906.01	SPBC713.07c	SPAC26F1.09	SPAC167.07c	SPAC1F5.03c	SPAC26H5.08c	SPAC3F10.13	SPBC1271.14	SPBC651.09c	SPCC188.06c	SPCC1620.11	SPAC3A12.06c	SPCC1235.14	SPAC1039.02	SPCC1884.02	SPCC285.09c	SPBC23E6.07c	SPAC24H6.12c	SPBC16H5.11c	SPAPB15E9.01c	SPCC736.15	SPAC222.12c	SPBC1271.02	SPBC428.20c	SPAC328.03	SPAC1782.09c	SPBC56F2.14	SPAC821.03c	SPAC4A8.11c	SPBC691.03c	SPAC15E1.04	SPBC56F2.07c	SPBP22H7.07	SPCC1235.13	SPAC22E12.16c	SPAPYUG7.03c	SPAC25H1.07	SPAC24H6.09	SPAPB21F2.02	SPCC584.13	SPCP25A2.03	SPAC6G9.07c	SPBC336.03	SPBC1604.14c	SPBC1711.12	SPBC16A3.02c	SPACUNK4.17	SPAC23A1.02c	SPBC1105.18c	SPBC409.07c	SPCC663.03	SPBC1604.19c	SPAC23D3.12	SPBC21B10.03c	SPBC25H2.11c	SPAC1F7.11c	SPAC1250.02	SPAC13G6.06c	SPAC30.01c	SPCC1020.10	SPAC20G4.05c	SPBC1A4.02c	SPBC3D6.12	SPAC2G11.07c	SPCC613.12c	SPCC553.02	SPBC4F6.07c	SPAC6G9.08	SPCC1672.09	SPBC2F12.13	SPBC3B8.09	SPBC1861.03	pab1:	pabp.RC	SPAC2E1P5.05	SPAC22H12.05c	cdc22.RC	SPBC19C7.10	SPAC25A8.03c	SPCC1322.08	SPCC1442.02	SPAC13F5.04c	SPBC1773.13	SPAC15A10.01	SPAC17G6.05c	SPAC1006.09	SPCC1672.02c	SPCC1450.09c	SPAC17G6.12	SPAP27G11.09c	SPCC74.06	SPBC17D11.04c	SPAC22F3.08c	SPBC1734.12c	SPCC338.07c	SPCC1393.08	SPCC188.10c	SPAC29A4.18	SPCC191.02c	SPAC1687.05	SPAC13G7.05	SPBC902.04	SPCC553.08c	SPBP4H10.07	SPCC622.10c	SPAC1002.11	SPAC2G11.02	SPCC63.03	SPAC13G6.01c	SPAC4C5.02c	SPBC36B7.03	SPAC1399.01c	SPAC23A1.04c	SPCC61.02	SPCC736.14	SPBC887.10	SPAC17G8.12	SPAC630.13c	SPAC24B11.07c	SPAC2F3.13c	SPAC22E12.14c	SPBC14F5.09c	SPAC25B8.03	SPBC21C3.08c	SPBC691.04	SPAC24H6.11c	SPBC14C8.17c	SPBC1347.05c	SPBC1E8.02	SPBC28F2.08c	SPAC1F3.02c	SPCC790.02	SPBC660.07	SPAC23C4.02	SPAC2C4.17c	SPCC330.07c	SPBC839.06	SPBC216.01c	SPCC794.15	SPAC4G8.08	SPAC17G6.10	SPBC530.06c	SPAC22H10.03c	SPAC12G12.06c	SPAC4D7.10c	SPBP8B7.23	SPAC922.07c	SPCC63.06	SPCC330.04c	SPBC646.08c	SPBC20F10.07	SPBC21C3.02c	SPCC5E4.04	SPAC56F8.06c	rnp24.RC	SPAC23A1.17	SPBC13A2.03	SPAC8C9.03	SPCC569.02c	SPBC1703.03c	SPAC1B2.05	SPBC3H7.06c	SPCC24B10.11c	SPBP26C9.03c	SPBC19C2.01	SPBC336.01	
KoeghUpKpl1	Upregulated by Pht1 del N	56	cnp1.RC	SPAC328.03	SPBC725.06c	SPCC18B5.02c	SPBC660.05	SPBC359.05	SPNCRNA.100	SPCC1235.13	SPBC36.02c	C17H9.08.RC	SPNCRNA.07	SPBPB2B2.02	C428.11.RC	SPCC1235.14	SPCC757.07c	C12G12.05c.RC	C887.19.RC	SPAC11D3.09	SPAC1A6.06c	C2A9.10.RC	SPAP27G11.08c	SPBC1685.13	SPBP4G3.02	SPAP8A3.04c	pho1.RC	SPAC1002.16c	C1685.13.RC	SPBPB2B2.13	SPNCRNA.29	SPBPB21E7.07	SPACUNK4.16c	C338.08.RC	SPCC1393.10	SPAC3G6.07	SPCC965.07c	SPCC1840.12	SPBC16E9.16c	SPAC1F8.03c	SPBC23G7.13c	dh.cen.repeat-matK.RC	SPBC1271.09	meu26.RC	SPNCRNA.110	SPBC23G7.10c	SPBC839.06	SPBC8E4.05c	SPAC23H3.15c	SPBC16D10.06	SPBC3E7.02c	SPAC57A10.06	SPBPB2B2.05	SPAC9E9.09c	SPCC1682.05c	SPAC212.06c	SPAC212.11	SPBPB10D8.02c	
KoeghUpKpl116	KoeghUpKpl116	47	pht1:	pi001.RC	SPACUNK4.19	SPBC359.05	SPBC839.06	SPBC1348.09	SPBC23G7.10c	C428.11.RC	SPBC3E7.06c	SPBPB2B2.13	pho1.RC	SPNCRNA.34	SPAC1B3.16c	SPCC338.02	SPBPB8B6.02c	SPAC6C3.03c	SPBPB2B2.02	meu26.RC	SPAC5H10.10	SPBC23G7.13c	SPBC16D10.08c	SPBP4G3.02	SPBC359.06	SPNCRNA.07	SPBC8E4.05c	SPBC1348.06c	SPAC23H3.15c	SPBC21B10.04c	C338.08.RC	SPBPB2B2.06c	SPNCRNA.29	SPAC5H10.07	dh.cen.repeat-matK.RC	SPCC70.08c	SPAC57A10.06	SPCC1223.02	SPCC1682.05c	SPBC359.04c	SPBC3E7.02c	SPBC16D10.06	SPAC9E9.09c	SPBPB10D8.01	SPBPB21E7.07	SPAC212.06c	SPBPB2B2.05	SPAC212.11	SPBPB10D8.02c	
KoeghUpKpl117	KoeghUpKpl117	42	SPBC36.02c	SPAC4G8.03c	SPBC359.06	SPAC1B3.16c	SPAC5H10.07	SPACUNK4.16c	SPAC23H3.15c	SPAC1F8.04c	SPBC725.03	SPCC70.08c	SPBC21B10.04c	SPAC328.03	SPAC1F8.03c	SPBPB2B2.01	SPBC23G7.10c	SPBC1271.08c	SPBPB2B2.02	SPBC21C3.19	SPBC1289.14	SPBPB2B2.13	SPAC57A10.06	pho1.RC	SPBPB2B2.06c	SPAC186.05c	SPBC359.05	SPBP4G3.02	SPBC1271.09	SPBC839.06	SPBC16D10.08c	SPAC139.05	dh.cen.repeat-matK.RC	SPBC16D10.06	SPBC359.04c	SPNCRNA.110	SPAC9E9.09c	SPBPB10D8.01	SPBPB21E7.07	SPAC212.06c	SPBC3E7.02c	SPBPB2B2.05	SPAC212.11	SPBPB10D8.02c	
KoeghUpPht1	Upregulated by Pht1 del	314	SPBC1709.10c	SPAC1296.02	SPNCRNA.35	SPBC29B5.03c	SPBC1711.08	SPBC16G5.03	SPBP35G2.12	SPAC6F12.13c	SPBP8B7.25	h3.1:	hht1.RC	SPBC119.02	SPAP11E10.02c	SPAP14E8.05c	SPCC550.07	SPBC18E5.09c	SPBC651.02	SPAC5D6.02c	SPBC4F6.12	SPAC1782.07	SPAPB17E12.12c	SPAC6G10.11c	SPBC11C11.06c	SPAC23C11.12	SPNCRNA.105	SPAC9E9.11	SPAC19G12.11	SPBC119.12	SPBC2D10.07c	SPAC823.10c	SPBC4B4.07c	C3F10.15c.RC	SPBC1773.04	SPCC70.06	SPBC83.10	SPBC1289.05c	SPAC732.02c	SPCC1682.13	SPAC139.03	SPAC26A3.11	SPAPB1A10.10c	SPAC23H4.16c	SPBC31F10.07	SPCC1442.06	SPCC1919.06c	SPCC548.02c	SPCC663.08c	SPAC24C9.10c	SPBC1348.02	SPAC328.07c	SPAC7D4.07c	SPBC27.05	SPBC887.18c	SPAC806.07	SPCC16C4.04	SPBC660.17c	SPAC1039.09	SPAC750.08c	SPAC607.03c	SPBC3D6.06c	SPAC1834.04	SPBC776.02c	SPAC29B12.03	SPBC409.21	SPAC17G8.07	SPCC1450.05c	SPAC2F3.17c	SPAC823.05c	SPAC821.05	SPAC11D3.04c	SPBC646.07c	SPNCRNA.44	SPAC1F7.08	SPAC824.07	SPBC30D10.05c	SPAC17A2.13c	SPCC622.07	SPAC13G6.14	SPAC12G12.11c	SPCC14G10.03c	SPAC20G4.06c	SPAC15E1.09	SPNCRNA.69	SPAC17G8.11c	SPCC622.04	SPBC2A9.08c	SPAC26A3.17c	SPAC13C5.03	SPAPJ760.03c	SPBC1778.08c	SPBC215.10	SPBC16G5.01	SPBC1289.03c	SPAC13F5.07c	SPAC3H1.05	SPBC21H7.02	SPAC25B8.17	SPAC607.05	SPCC1259.08	SPBC1773.05c	SPBC18E5.14c	SPNCRNA.59	SPAC27F1.03c	SPBC18E5.01	SPBC1683.01	SPCC1919.03c	SPBC3E7.07c	SPCC16C4.10	SPBC800.12c	SPAC31A2.04c	SPAC110.03	SPBC26H8.11c	SPCC1235.11	SPBC83.08	SPCC736.13	SPAC824.03c	SPAC4G8.05	SPBP8B7.24c	SPAC343.06c	SPBC2D10.09	SPAC6F12.12	SPBC1539.06	SPCC285.15c	SPAC2F3.05c	SPBC660.09	SPAC1805.05	SPAC139.02c	SPAC11D3.09	SPAC824.06	SPBC119.01	SPBC1703.10	SPBC19G7.18c	SPBC3E7.12c	SPNCRNA.25	SPAC22F3.12c	SPAC3H5.12c	SPAPB8E5.02c	SPAC1565.03	SPAC14C4.04	SPAC25H1.04	SPCC1795.03	SPAC1420.03	SPAC19A8.10	SPBC16H5.04	SPAC1782.02c	SPCC1259.15c	SPAC2C4.05	SPCC1322.02	SPBC557.02c	SPAC1834.06c	SPAC4F8.02c	SPAC4G9.03	SPBC83.14c	SPCC4G3.19	SPBC409.20c	SPAC890.07c	SPBC1271.08c	SPBC1198.03c	SPAC14C4.11	SPAP27G11.03	SPBC428.12c	SPAC22G7.11c	SPAC1093.02	SPBC106.02c	SPCC4B3.07	SPCC737.05	SPAC227.04	SPCC16A11.11	SPAC56E4.02c	SPCC553.06	SPBC2G2.04c	SPBC32F12.03c	SPBC3B9.06c	SPBC19C2.04c	SPCC4B3.03c	SPBP4H10.12	SPAC4D7.02c	SPAC6F12.07	SPCC11E10.07c	SPAC29B12.12	SPAC2E12.05	SPBC29A10.13	SPBC8D2.14c	SPBC13G1.11	SPAC607.07c	SPAC6F6.11c	SPAC11E3.06	prl49.RC	SPAC824.09c	SPCC1450.13c	SPCC1739.04c	SPBC725.03	SPAC4A8.13c	SPCC18.09c	SPAPB1A10.14	SPAC17G8.04c	SPBC32H8.09	SPCC794.12c	SPAC926.03	SPAC16E8.04c	SPBC25B2.02c	SPBC11B10.05c	SPBC1703.12	SPAC1565.02c	SPBPB10D8.04c	SPBC146.02	SPAC17H9.09c	SPBC1105.12	SPAC3A11.10c	SPNCRNA.63	SPBC409.05	SPAC21E11.04	SPBC1E8.05	SPAC17A5.08	SPAC23C4.08	SPBPB21E7.07	SPAC1F7.04	SPAC1687.14c	SPCC622.08c	SPAC57A10.14	SPAC6F12.04	SPAPB8E5.04c	NC133b.RC	SPAC1142.07c	SPAC12B10.07	SPBC713.08	SPBC1105.11c	SPBC4.02c	SPBC11B10.06	SPAC25G10.03	SPAC14C4.07	SPAC3A12.07	SPBC4.01	SPAC27D7.03c	SPBC660.05	SPBC8D2.03c	SPAP8A3.04c	SPCC338.12	C83.12.RC	SPAC29A4.13	SPBP8B7.22	SPAC12B10.13	SPBC2A9.03	act1.1.bud.75	SPAC823.14	SPBC1105.13c	SPCC663.06c	SPBC36B7.05c	SPBC11B10.09	SPBP22H7.03	SPAC23D3.07	SPBC3E7.02c	SPCC550.08	SPBC17G9.06c	SPAC1B3.14	SPNCRNA.73	SPBC29A3.21	SPAC22H10.13	SPCC663.04	SPNCRNA.53	SPBC211.07c	SPAC3H8.03	SPAC589.02c	SPAC212.11	SPAC1639.01c	SPCC569.06	SPNCRNA.07	SPCC794.01c	SPCC622.02	SPAC2G11.05c	SPCC330.12c	SPAC17D4.01	SPCC70.08c	h4.3:	hhf3.RC	SPAC31G5.09c	SPNCRNA.74	SPBC359.04c	SPAC6F12.06	SPNCRNA.29	SPNCRNA.49	SPNCRNA.32	SPNCRNA.101	SPAC22H10.10	SPAC1834.03c	SPAC15E1.02c	SPNCRNA.03	SPAC19G12.06c	SPCC1322.10	SPAC10F6.12c	SPBC21B10.04c	SPBPB2B2.15	SPBPB21E7.04c	h4.1:	hhf1.RC	SPBC1685.16	SPAC922.04	SPAC139.06	SPBC713.11c	SPBC3E7.06c	SPAC11D3.01c	SPNCRNA.107	SPAC513.03	SPCPB16A4.06c	SPBC359.06	SPAC11H11.04	SPBPB2B2.11	SPAC1F8.02c	SPAC23H3.15c	SPAC977.05c	SPBC1348.06c	SPAC977.16c	SPBPJ4664.03	SPAPB8E5.05	
KoeghUpSwr1	Upregulated by Swr1 del	232	SPBC3D6.08c	SPBC26H8.06	SPAC24C9.04	SPCPB16A4.06c	SPBC713.09	SPBC32H8.09	SPCC1919.03c	SPAC227.04	SPAC222.04c	SPBC4C3.04c	SPAC589.10c	SPCC794.12c	SPAC6B12.15	SPAC110.03	SPNCRNA.73	SPAC22H10.10	SPAC4F8.01	SPBC409.05	SPCC1259.05c	SPBP8B7.22	SPAC167.04	SPAC9E9.13	SPNCRNA.53	SPCC1223.05c	SPAC4H3.09	SPBC1105.13c	SPAC4F8.10c	SPAP27G11.13c	SPAC823.05c	SPAC4F8.05c	SPBC25B2.02c	SPNCRNA.07	SPNCRNA.48	SPBC776.01	SPCC417.03	SPBC1289.03c	SPCP1E11.09c	SPAC4G9.03	SPAC15F9.03c	SPAC19D5.02c	SPBC19C2.08	SPAC1565.02c	SPBC1105.12	SPBC1198.03c	SPAP27G11.03	SPAC29B12.03	SPCC4B3.11c	SPBC18H10.14	SPAC19B12.04	SPBC24C6.05	SPAC20G4.06c	SPAC17D4.01	SPCC550.08	SPAC25B8.17	SPAC12B10.07	SPBC409.20c	SPBC32F12.15	SPAC750.07c	SPBC1271.13	SPAC23C11.12	SPBC21B10.08c	SPAC19A8.10	SPAC17G8.04c	SPAC17G6.06	SPCC1322.16	SPBC30D10.05c	SPCC330.12c	SPAC2C4.03c	SPAPB8E5.02c	SPBC27.06c	SPBP4H10.13	SPBC1703.10	SPCC622.07	SPBP35G2.12	SPBC23G7.15c	SPAC1639.01c	SPAC2F3.18c	SPAC3G9.03	SPCC1183.02	SPBC1105.11c	SPBC2A9.08c	SPAC3H5.10	SPBC359.04c	SPBC17G9.07	SPBC4F6.04	SPAC1486.01	SPNCRNA.59	SPAC24C9.10c	SPBP4H10.21c	SPAC30C2.05	NC133b.RC	SPBC9B6.05c	SPAC1250.05	SPAC23H4.07c	SPCC4F11.03c	SPBC409.03	SPBC4B4.07c	SPBPB10D8.03	SPAC4F8.02c	SPAC1687.21	SPBC2G2.04c	SPBC18E5.06	SPCC285.12	SPBC26H8.11c	SPAC57A10.14	SPBC800.12c	SPBC23G7.05	SPAC15E1.09	SPCC14G10.03c	SPBC685.07c	SPBC2A9.03	SPBC2G2.03c	SPAC22F3.07c	SPAC2G11.05c	SPCC4B3.03c	SPAC1142.07c	SPAC15E1.02c	SPBC3B9.18c	SPCC553.06	SPCC1442.08c	SPBC29A10.12	SPCC1259.01c	SPAC3G6.02	SPBC29A3.07c	SPBC2D10.03c	SPBP4H10.08	SPAC1093.02	SPCC1322.11	SPCC1322.02	SPBC887.08	SPAC4G8.02c	SPAC31A2.04c	SPBC16H5.04	SPCC1322.15	SPCC970.05	SPBC29A3.21	SPAC27F1.03c	SPBC83.17	SPAC644.05c	SPBC1685.16	SPAC24C9.16c	SPAPB17E12.05	SPAC6F12.07	SPCC569.06	SPNCRNA.74	SPAC17A5.08	SPBC405.07	SPCC18.09c	SPCC2H8.05c	SPAC6F12.13c	SPBC32F12.03c	h4.3:	hhf3.RC	SPAC6F12.04	SPAC3A12.07	SPAC7D4.07c	SPAC823.14	SPBC19G7.03c	SPBC543.10	SPNCRNA.29	SPBC119.02	SPAC3G9.04	SPNCRNA.49	SPNCRNA.03	SPBC3E7.07c	SPCC16A11.11	C83.12.RC	SPAC9G1.03c	SPAC12B10.13	SPAC11E3.04c	SPBC887.07	SPNCRNA.25	SPAC19G12.06c	SPBC3D6.15	SPBC29B5.03c	SPAC30D11.12	SPBC1685.10	SPBC1685.09	SPAC1B3.20	SPCC1442.05c	SPNCRNA.10	SPAC1296.02	SPAC3F10.18c	SPAC694.05c	SPAC10F6.12c	SPAC1486.07c	SPAC23C4.11	SPBC1539.06	SPCC338.12	SPBC800.04c	SPAC977.16c	SPAC3G6.13c	SPAP8A3.04c	SPNCRNA.101	SPAC15E1.03	SPAC1782.07	SPNCRNA.32	SPBC1289.05c	SPAC6G10.11c	SPBC29A10.13	SPAC2F3.17c	SPAC25G10.06	spo6RC	SPAC1834.03c	SPAC869.03c	SPAC11H11.04	SPCC622.02	SPAP14E8.05c	SPBC83.02c	SPBC713.11c	SPAC3H8.03	SPAC1B3.14	SPAC806.07	h4.1:	hhf1.RC	rpl27a.1.bud.66	SPAC607.03c	SPAC589.02c	SPAC977.05c	SPCC285.15c	SPAC139.06	SPAC922.04	SPBC3E7.06c	SPAC2H10.02c	SPCC663.04	SPBC1348.06c	SPBC21B10.04c	SPBC26H8.14c	SPBPB2B2.11	SPAC513.03	SPAPB8E5.05	SPBPJ4664.03	
gattiCisplatin/tab1_UpCisplatin_CESR	Upregulated by cisplatin	75	SPAC22H12.01c	SPAC23G3.13c	SPAC637.13c	SPAC27D7.10c	SPAC27D7.11c	SPAC15E1.02c	SPACUNK4.16c	SPAC26F1.14c	SPAC29A4.01c	SPAC22F8.05	SPAC27D7.09c	SPCC965.07c	SPAC4F10.20	SPAC26F1.04c	SPCC757.03c	SPCC576.03c	SPAPB1A11.03	SPACUNK4.15	SPBC215.11c	SPAC22E12.03c	SPAP8A3.04c	SPAC22H10.13	SPAC15E1.10	SPAP7G5.01	SPBC2A9.02	SPAC343.09	SPAC2E1P3.01	SPCC965.06	SPBC24C6.09c	SPBC30D10.14	SPAC609.04	SPBC609.04	SPBC23G7.10c	SPAC167.06c	SPAC57A7.02c	SPAC139.05	SPAPJ691.02	SPAC3C7.05c	SPBC17D11.08	SPBC725.10	SPBC3E7.02c	SPBC21H7.06c	SPAC23H3.15c	SPAC25H1.01c	SPBC4F6.17c	SPBC4F6.16c	SPAC19G12.09	SPAC513.07	SPAC824.07	SPCC1442.07c	SPAPB24D3.08c	SPAC26F1.07	SPAC11D3.13	SPAC2C4.15c	SPCC550.10	SPBC16A3.02c	SPBC12C2.12c	SPBC21D10.03c	SPCC830.07c	SPAC9E9.11	SPBC660.11	SPAC4H3.08	SPAC637.03	SPAC17G6.13	SPAC15A10.05c	SPCC663.08c	SPAC328.03	SPBC32F12.03c	SPCC663.06c	SPAC4H3.03c	SPAC4H3.04c	SPBC119.03	SPAC4D7.02c	SPBC1773.06c	SPAC513.06c	
gattiCisplatin/tab2_UpCisplatin_MMS	Upregulated by cisplating and MMS	69	SPAC22H12.01c	SPAC23G3.13c	SPCC18B5.02c	SPAC27D7.10c	SPCC1442.16c	SPCC285.01c	SPAC15E1.02c	SPACUNK4.16c	SPAC26F1.14c	SPAC29A4.01c	SPAC22F8.05	SPAC27D7.09c	SPAC750.01	SPCC965.07c	SPAC1B3.03c	SPAC4F10.20	SPBC216.04c	SPAC17H9.18c	SPAC26F1.04c	SPCC757.03c	SPCC576.03c	SPBC215.11c	SPAP8A3.04c	SPAC22H10.13	SPBC2A9.02	SPAC2E1P3.01	SPCC965.06	SPBC24C6.09c	SPBC30D10.14	SPBC3B9.01	SPAC609.04	SPBC609.04	SPBC23G7.10c	SPAC167.06c	SPAC57A7.02c	SPAC139.05	SPAC3C7.05c	SPBC725.10	SPBC3E7.02c	SPAC23H3.15c	SPAC25H1.01c	SPBC4F6.17c	SPAC19G12.09	SPAC513.07	SPCC191.09c	SPAC824.07	SPAPB24D3.08c	SPAC26F1.07	SPAC11D3.13	SPAC17H9.19c	SPCC550.10	SPBC16A3.02c	SPBC12C2.12c	SPBC21D10.03c	SPCC830.07c	SPAC9E9.11	SPAC4H3.08	SPAC977.14c	SPAC637.03	SPAC17G6.13	SPAC9E9.13	SPCC663.08c	SPAC328.03	SPBC32F12.03c	SPCC663.06c	SPAC4H3.03c	SPBC119.03	SPAC4D7.02c	SPBC1773.06c	
dutrow/downHeat	Downregulated by heat shock	528	ARX1	SPAC890.05	DRS1	SDA1	GRN1	URB2	SPBC1711.07	SPAC16C9.03	SPBC29A3.16	BRX1	SPAC823.08C	SPAC20G8.09C	SPAC23C11.03	SNU13	NOP9	SPAC926.08C	SPAC3F10.16C	SPAC664.08C	TIF471	SPAC20H4.01	SPAC1F7.02C	SPCC1183.07	SPAC23H4.15	SPBP8B7.20C	SPCP1E11.11	DBP3	EBP2	RPL2403	SPAC23G3.06	RBP28	SPBC713.04C	NHP2	RNP24	NOG1	MAK16	SPAC227.02C	GAR2	SPBC19F5.02C	SPAC1B9.03C	SKB15	SPCC613.08	CRB3	SPAC1B3.13	SPAC1142.04	GCD10	SPBC14F5.06	SPBC9B6.07	MTR4	RMT3	SPAC1093.05	GAR1	SCE3	SPAC1486.09	SKI6	MIS3	SPAC12G12.02	SPAC1556.05C	SPAC19D5.05C	SPBC16H5.08C	SPAC57A7.06	SPBC11G11.03	DBP2	SPB1	MRA1	SPAC18B11.06	SEN1	SPAC12G12.06C	DBP10	SPBC776.08C	SPAC4F10.09C	SPCC320.11C	SPAC22G7.05	SPAC8F11.04	SPAC890.05	DRS1	SDA1	GRN1	URB2	SPBC1711.07	SPBC29A3.16	NUC1	BRX1	SPAC823.08C	SPAC20G8.09C	RPA2	SPAC23C11.03	SNU13	NOP9	SPAC926.08C	SPAC664.08C	SPAC19B12.11C	SPAC20H4.01	SPAC1F7.02C	SPCC1183.07	SPCC1827.01C	SPAC23H4.15	SPBP8B7.20C	SPCP1E11.11	DBP3	EBP2	RPL2403	SPAC683.02C	SPAC23G3.06	RBP28	SPBC713.04C	SPAC17H9.04C	NHP2	RNP24	NOG1	MAK16	SPAC227.02C	GAR2	SPBC19F5.02C	SPAC1B9.03C	SPBC32H8.05	SKB15	RPB5	SPAC1B3.13	FKBP39	SPAC1142.04	SPBC9B6.07	BYR3	MTR4	SPAC1A6.02	SPAC1093.05	GAR1	MIS3	SPAC12G12.02	RPB8	RPA43	SPAC1556.05C	SPAC19D5.05C	SPAC57A7.06	SPAC27F1.06C	SPBC11G11.03	SPBC215.06C	DBP2	SPB1	MRA1	SPAC18B11.06	SPAC12G12.06C	DBP10	RPC19	SPBC776.08C	SPAC4F10.09C	RPA49	SPCC320.11C	SPAC22G7.05	SPAC8F11.04	SPAC1B3.13	DRS1	GRN1	URB2	SPBC9B6.07	SPBC29A3.16	MTR4	BRX1	SPAC823.08C	SPAC1093.05	SPAC23C11.03	SNU13	NOP9	SPAC926.08C	GAR1	SPAC20H4.01	SPCC1183.07	SPAC1F7.02C	SKI6	SPAC23H4.15	MIS3	SPBP8B7.20C	DBP3	SPAC12G12.02	EBP2	SPAC1556.05C	SPAC19D5.05C	SPAC23G3.06	SPAC57A7.06	RBP28	SPBC713.04C	SPBC11G11.03	DBP2	SPB1	MRA1	NHP2	RNP24	SPAC18B11.06	SEN1	SPAC12G12.06C	DBP10	SPAC227.02C	GAR2	SPBC776.08C	SPBC19F5.02C	SPAC8F11.04	CRB3	SPAC890.05	DRS1	SDA1	GRN1	URB2	SPBC1711.07	SPBC29A3.16	NUC1	BRX1	SPAC823.08C	SPAC20G8.09C	RPA2	SPAC23C11.03	SNU13	NOP9	SPAC926.08C	CDT1	SPAC664.08C	SPAC19B12.11C	SPAC20H4.01	SPAC1F7.02C	SPCC1183.07	SPCC1827.01C	RPC11	SPAC23H4.15	SPBP8B7.20C	SIR2	SPCP1E11.11	DBP3	EBP2	RPL2403	SPAC683.02C	SPAC23G3.06	RBP28	SPBC713.04C	SPAC17H9.04C	NHP2	RNP24	NOG1	MAK16	SPAC227.02C	GAR2	CDC18	SPBC19F5.02C	SPAC1B9.03C	SPBC32H8.05	SKB15	RPB5	SPAC1B3.13	FKBP39	SPAC29A4.20	SPAC1142.04	SPBC9B6.07	BYR3	MTR4	SPAC1A6.02	RPC2	SPAC1093.05	GAR1	MIS3	SPAC12G12.02	RPB8	RPA43	SPAC1556.05C	SPAC19D5.05C	SPAC57A7.06	SPAC27F1.06C	SPBC11G11.03	SPBC215.06C	DBP2	SPB1	MRA1	SPAC18B11.06	SPAC12G12.06C	DBP10	RPC19	SPBC776.08C	SPAC4F10.09C	RPA49	SPCC320.11C	SPAC22G7.05	SPAC8F11.04	GUA2	GLN1	SPAC2F7.13C	MET26	SPAC17G8.06C	SPAPYUG7.05	SPAC10F6.01C	MET9	SPAC30C2.04	SPCC569.07	SPAC9E9.06C	MET14	SPAC977.12	SPBC25B2.09C	SPAC13G6.06C	HIS1	SPBC1773.10C	GLT1	SPBC19C7.06	ADE4	ADE3	SPBC3H7.07C	CYS2	SPAC10F6.03C	SAM1	DFR1	SPAC3H1.07	SPCC1223.14	SPAC16C9.02C	SPBC21C3.08C	SPBPB8B6.05C	SPBC17A3.04C	GRT1	SPCC18.13	DRS1	SPAC2H10.01	GRN1	URB2	ACE2	SPBC29A3.16	NUC1	BRX1	SPAC823.08C	RPA2	SPAC25B8.15C	SPAC23C11.03	SNU13	NOP9	SPBC25B2.09C	SPAC926.08C	SSN6	TIF471	SPAC20H4.01	SPAC1F7.02C	SPCC1183.07	RPC11	SPAC23H4.15	SPBP8B7.20C	SIR2	DBP3	EBP2	TRM11	SPAC25B8.05	SPAC23G3.06	RBP28	SPBC713.04C	CPD1	NHP2	RNP24	PUS1	SPAC227.02C	GAR2	SPAP14E8.02	SPBC19F5.02C	DUS3	RPB5	UPF1	CRB3	SPBC17A3.04C	SPAC1B3.13	SPAC29A4.20	SPAC2F7.13C	GCD10	SLA1	SPBC9B6.07	SPAC30C2.04	SPAC17D4.04	MTR4	SPAC637.09	RPC2	SPAC1093.05	SEB1	GAR1	SPBC1773.10C	SKI6	MIS3	RPB8	SPAC12G12.02	RPA43	SPAC1556.05C	SPBC19C7.06	SPAC19D5.05C	SPAC57A7.06	SPBC11G11.03	DBP2	SPB1	MRA1	SPAC18B11.06	SEN1	SPAC12G12.06C	DBP10	RPC19	SPBC776.08C	RPA49	SPAC23C4.17	SPAC8F11.04	SPAC1B3.13	SPAC19D5.05C	SPAC23G3.06	SPAC57A7.06	SPBC713.04C	MRA1	NHP2	SPAC18B11.06	SNU13	SPAC23C11.03	SPAC926.08C	GAR2	SPBC776.08C	GAR1	SPBC19F5.02C	SPAC20H4.01	SPCC1183.07	GUA2	GLN1	SPAC2F7.13C	MET26	SPAC17G8.06C	SPAPYUG7.05	SPAC10F6.01C	MET9	SPAC30C2.04	SPCC569.07	SPAC9E9.06C	MET14	SPAC977.12	SPBC25B2.09C	SPAC13G6.06C	HIS1	SPBC1773.10C	GLT1	SPBC19C7.06	ADE4	ADE3	SPBC3H7.07C	CYS2	SPAC10F6.03C	SAM1	DFR1	SPAC3H1.07	SPBC1271.04C	SPCC1223.14	SPAC16C9.02C	SPBC21C3.08C	SPBC17A3.04C	SPBPB8B6.05C	SPCC18.13	SPBC19C7.06	SPAC29A4.20	SPAC25B8.05	TRM11	SPAC2F7.13C	GCD10	SLA1	SPAC30C2.04	SPAC17D4.04	MTR4	CPD1	SEN1	SPAC25B8.15C	SPBC25B2.09C	PUS1	SPAC23C4.17	SPBC1773.10C	DUS3	RPC11	SPBC17A3.04C	GUA2	GLN1	SPAC2F7.13C	MET26	SPAC17G8.06C	SPAPYUG7.05	SPAC10F6.01C	MET9	SPAC30C2.04	SPAC1B2.03C	SPCC569.07	SPAC9E9.06C	MET14	SPAC977.12	SPBC25B2.09C	SPAC13G6.06C	HIS1	SPBC1773.10C	FAS2	GLT1	ADE9	SPBC19C7.06	ADE4	ADE3	SPBC3H7.07C	CYS2	SPAC10F6.03C	SAM1	DFR1	SPAC3H1.07	SPCC1223.14	SPAC16C9.02C	SPBC21C3.08C	SPBPB8B6.05C	SPBC17A3.04C	SPAC1B3.13	SPAC19D5.05C	SPAC23G3.06	SPBC776.08C	SPBC19F5.02C	SPAC20H4.01	SPAC57A7.06	SPCC1183.07	SPBC713.04C	NHP2	RPA2	NUC1	RPC19	RPB8	RPB5	RPA49	RPA43	SPAC1093.05	SEN1	DRS1	DBP10	SPAC1F7.02C	MTR4	DBP2	DBP3	UPF1	SPAC823.08C	SUM3	
dutrow/downMMS	Downregulated by MMS	405	ARX1	SPAC890.05	SPAC1142.04	DRS1	SDA1	GRN1	URB2	SPAC890.04C	SPBC1711.07	SPBC29A3.16	MTR4	SPAC959.03C	BRX1	RMT3	SPAC823.08C	SPAC20G8.09C	SPAC1093.05	SPAC23C11.03	NOP9	SPAC926.08C	SPAC8C9.10C	SPAC3F10.16C	SPAC664.08C	SPCC1183.07	SPAC1486.09	SPAC1F7.02C	SPAC23H4.15	SPAC2E1P5.05	DBP3	SPAC12G12.02	BMS1	SPAC19A8.07C	RPL2403	SPAC1556.05C	SPAC19D5.05C	SPBC16E9.10C	RBP28	SPAC29A4.04C	DBP2	SPB1	NOP10	SPAC6F6.03C	SEN1	DBP10	SPAC18B11.06	MAK16	SPAC2F7.05C	GAR2	SPCC320.11C	SPAC22G7.05	DIN1	SPAC1B9.03C	SPAC26A3.17C	SPAC8F11.04	CRB3	FKBP39	SPAC630.10	SPAC890.05	SPAC1142.04	DRS1	SDA1	GRN1	URB2	SPAC890.04C	SPBC1711.07	SPBC29A3.16	MTR4	SPAC959.03C	BYR3	NUC1	BRX1	RPL1603	SPAC823.08C	SPAC20G8.09C	RPA2	SPAC1093.05	SPAC23C11.03	NOP9	SPAC926.08C	SPAC8C9.10C	SPAC664.08C	SPAC19B12.11C	SPCC1183.07	SPAC1F7.02C	RPL703	SPAC23H4.15	SPAC2E1P5.05	DBP3	SPAC12G12.02	BMS1	SPAC19A8.07C	RPL2403	SPAC683.02C	SPAC1556.05C	SPAC144.01	RPA12	SPAC19D5.05C	SPBC16E9.10C	SPAC27F1.06C	RBP28	SPAC29A4.04C	DBP2	SPAC17H9.04C	SPB1	SPAC6F6.03C	NOP10	DBP10	SPAC18B11.06	MAK16	GAR2	RPC19	RPA49	SPCC320.11C	SPAC22G7.05	SPAC1B9.03C	SPAC4F10.06	SPAC8F11.04	DRS1	GRN1	URB2	SPAC959.03C	MTR4	SPBC29A3.16	BRX1	SPAC823.08C	SPAC1093.05	NOP9	SPAC23C11.03	SPAC926.08C	SPAC1F7.02C	SPCC1183.07	SPAC2E1P5.05	SPAC23H4.15	DBP3	SPAC12G12.02	BMS1	SPAC19A8.07C	SPAC1556.05C	SPAC19D5.05C	RBP28	SPAC29A4.04C	DBP2	SPB1	NOP10	SEN1	DBP10	SPAC18B11.06	GAR2	DIN1	SPAC8F11.04	CRB3	SPAC630.10	SPAC890.05	SPBC6B1.12C	DRS1	SDA1	GRN1	URB2	SPBC1711.07	SPBC29A3.16	SPAC959.03C	NUC1	BRX1	RPL1603	SPAC823.08C	SPAC20G8.09C	RPA2	SPAC23C11.03	NOP9	SPAC926.08C	SPAC664.08C	SPAC19B12.11C	SPCC1183.07	SPAC1F7.02C	RPL703	RPC11	SPAC23H4.15	SPAC2E1P5.05	DBP3	BMS1	SPAC19A8.07C	RPL2403	SPAC683.02C	SPAC144.01	RBP28	SPAC17H9.04C	SPAC6F6.03C	MAK16	GAR2	PNG1	SPAC1B9.03C	FKBP39	SPAC1142.04	SPAC890.04C	BYR3	MTR4	SPAC1093.05	SPAC8C9.10C	SPAC12G12.02	RPC34	SPAC1556.05C	RPA12	SPAC19D5.05C	SPBC16E9.10C	SPAC27F1.06C	SPAC29A4.04C	DBP2	SPB1	NOP10	DBP10	SPAC18B11.06	RPC19	RPA49	SPCC320.11C	SPAC22G7.05	SPAC4F10.06	SPAC8F11.04	SPCC18.13	DRS1	GRN1	URB2	GCD10	SLA1	SPAC1687.19C	SPBC29A3.16	MTR4	SPAC959.03C	SPAC637.09	BRX1	SPAC823.08C	SPAC1093.05	NOP9	SPAC23C11.03	SPAC926.08C	TRM112	SPAC343.13	SPBC3D6.03C	SPCC1183.07	SPAC1F7.02C	SPAC4G8.07C	RPC11	SPAC23H4.15	SPAC2E1P5.05	DBP3	SPAC12G12.02	BMS1	SPAC19A8.07C	SPAC1556.05C	SPAC25B8.05	SPAC19D5.05C	RBP28	SPAC29A4.04C	DBP2	SPB1	NOP10	DBP10	SEN1	SPAC18B11.06	GAR2	SPAC23C4.17	DIN1	SPAC8F11.04	CRB3	NOP10	SPAC23C11.03	SPAC18B11.06	SPAC926.08C	SPAC19D5.05C	GAR2	SPCC1183.07	SPAC959.03C	SPAC29A4.04C	SPAC2E1P5.05	SPAC19A8.07C	SET8	SPCC18.13	RMT1	TRM112	GCD10	SPAC23C4.17	SPAC688.14	SPAC23C4.06C	SPAC26A3.17C	SPAC16E8.14C	SET5	SPB1	RMT3	SPBP23A10.11C	EXG1	SPAC1786.02	SPAC11E3.13C	SPAPB1E7.04C	SPAC1705.03C	AGN1	SPAC19B12.02C	PHO4	SPAC630.10	SPAC890.05	DRS1	SDA1	GRN1	URB2	SPBC1711.07	SPBC29A3.16	SPAC959.03C	NUC1	BRX1	MID2	RPL1603	SPAC823.08C	SPAC20G8.09C	RPA2	SPAC23C11.03	NOP9	SPAC926.08C	SPAC664.08C	SPAC19B12.11C	SPCC1183.07	SPAC1F7.02C	RPL703	SPAC23H4.15	SPAC2E1P5.05	REC7	DBP3	BMS1	SPAC19A8.07C	RPL2403	SPAC683.02C	SPAC144.01	TLH1	RBP28	SPAC17H9.04C	SPAC6F6.03C	MAK16	GAR2	SPAC2F7.05C	SPBC31F10.17C	TLH2	SPAC1B9.03C	RPL3002	FKBP39	SLP1	SPAC1142.04	SPAC890.04C	RMI1	BYR3	MTR4	SET5	RMT3	SPAC1093.05	SPAC8C9.10C	ELF1	SPAC12G12.02	RPA12	SPAC1556.05C	SPAC631.02	SPAC19D5.05C	SPBC16E9.10C	SPAC27F1.06C	SPBC19G7.04	SPAC29A4.04C	DBP2	SPB1	NOP10	SPAC18B11.06	DBP10	RPC19	MOA1	RPA49	SPCC320.11C	SPAC22G7.05	SPAC4F10.06	SPAC8F11.04	ETD1	SPAC1F7.02C	SPAC1093.05	MTR4	SEN1	DBP10	DRS1	DBP2	DBP3	SPAC823.08C	SPAC688.14	SET8	RMT1	SPAC26A3.17C	TRM112	SET5	RMT3	SPCC18.13	SEN1	SPAC25B8.05	TRM112	SPAC343.13	GCD10	SPBC3D6.03C	SPAC23C4.17	SLA1	SPAC1687.19C	MTR4	SPAC4G8.07C	RPC11	SPAC29A4.04C	MSW1	
dutrow/downMinMedia	Downregulated by minimal media	396	DRS1	SDA1	GRN1	SPAC25H1.08C	SPAC25G10.08	SPBC1711.07	SPAC56F8.03	SPAC16C9.03	SPAC959.03C	BRX1	SPAC20G8.09C	SPAC823.08C	TIF223	SNU13	SPAC23C11.03	NOP9	SPAC926.08C	SUM1	SPAC1006.07	TIF471	SPAC664.08C	SPAC20H4.01	SPAC1F7.02C	SPAC2E1P5.05	SPAC23H4.15	NOP12	SPCP1E11.11	DBP3	BMS1	EBP2	SPAC19A8.07C	RPL2403	SPAC4F8.03	SPAC23G3.06	RBP28	MOE1	SPAC1751.03	TIF33	NHP2	SPAC821.05	MAK16	SPAC2F7.05C	GAR2	SPAC1B9.03C	CRB3	SPAC1B3.13	SPAC1142.04	SPAC890.04C	RRP16	GCD10	MTR4	TIF211	RMT3	TIF45	SPAC1093.05	SPAC8C9.10C	SPAC1486.09	SPAC12G12.02	SPAC1556.05C	SPAC19D5.05C	SPBC16H5.08C	SPAC2F7.14C	SPAC57A7.06	SPAC343.14C	SPBC11G11.03	SPAC29A4.04C	SPB1	MRA1	NOP10	SEN1	SPAC22G7.05	SPAC8F11.04	SPAC1B3.13	DRS1	GRN1	RRP16	SPAC959.03C	MTR4	BRX1	SPAC823.08C	SPAC1093.05	SNU13	SPAC23C11.03	NOP9	SPAC926.08C	SPAC20H4.01	SPAC1F7.02C	SPAC2E1P5.05	SPAC23H4.15	NOP12	DBP3	SPAC12G12.02	BMS1	EBP2	SPAC19A8.07C	SPAC1556.05C	SPAC19D5.05C	SPAC23G3.06	SPAC2F7.14C	SPAC57A7.06	RBP28	SPBC11G11.03	SPAC29A4.04C	MRA1	SPB1	NHP2	NOP10	SEN1	GAR2	SPAC8F11.04	CRB3	SPAC1B3.13	FKBP39	SPAC1142.04	DRS1	SDA1	GRN1	SPAC890.04C	RRP16	SPBC1711.07	MTR4	SPAC959.03C	BRX1	SPAC20G8.09C	SPAC823.08C	SPAC1093.05	NOP9	SPAC23C11.03	SNU13	SPAC926.08C	SPAC8C9.10C	SPAC664.08C	SPAC19B12.11C	SPAC20H4.01	SPAC1F7.02C	RPL703	SPCC1827.01C	SPAC2E1P5.05	SPAC23H4.15	NOP12	SPCP1E11.11	DBP3	SPAC12G12.02	BMS1	EBP2	SPAC19A8.07C	RPL2403	SPAC683.02C	SPAC1556.05C	RPA12	SPAC19D5.05C	SPAC23G3.06	SPAC4F8.03	SPAC27F1.06C	SPAC57A7.06	RBP28	SPBC11G11.03	SPAC29A4.04C	SPAC17H9.04C	SPB1	MRA1	NHP2	NOP10	MAK16	GAR2	RPC19	RPA49	SPAC22G7.05	SPAC1B9.03C	SPAC8F11.04	RPB5	DRS1	SDA1	GRN1	SPBC1711.07	SPAC959.03C	BRX1	SPAC20G8.09C	SPAC823.08C	NOP9	SPAC23C11.03	SNU13	SPAC926.08C	SPAC664.08C	SPAC19B12.11C	SPAC20H4.01	SPAC1F7.02C	RPL703	SPCC1827.01C	SPAC2E1P5.05	SPAC23H4.15	RPC11	NOP12	SPCP1E11.11	DBP3	BMS1	EBP2	SPAC19A8.07C	RPL2403	SPAC683.02C	SPAC23G3.06	SPAC4F8.03	SFC2	RBP28	SPAC17H9.04C	SWD1	NHP2	MAK16	GAR2	SPAC1B9.03C	RPB5	SPAC1B3.13	FKBP39	SPAC29A4.20	SPAC1142.04	RRP16	SPAC890.04C	MTR4	SPAC1093.05	SPAC8C9.10C	SPAC12G12.02	RPA12	SPAC1556.05C	SPAC19D5.05C	SPAC57A7.06	SPAC27F1.06C	SPBC11G11.03	SPAC29A4.04C	MRA1	SPB1	NOP10	RPC19	RPA49	SPAC22G7.05	SPAC8F11.04	NOP10	SPAC1B3.13	SNU13	SPAC23C11.03	SPAC926.08C	SPAC19D5.05C	GAR2	SPAC23G3.06	SPAC20H4.01	SPAC57A7.06	SPAC959.03C	SPAC2E1P5.05	SPAC29A4.04C	MRA1	NHP2	SPAC19A8.07C	SDA1	SPAC25H1.08C	SPAC25G10.08	GCD10	SPAC343.14C	SPAC56F8.03	SPAC16C9.03	MOE1	SPAC1751.03	TIF211	TIF33	RMT3	TIF45	TIF223	SPAC821.05	SUM1	SPAC1006.07	SPAC2F7.05C	TIF471	SPAC1B9.03C	BMS1	DBP3	TIF223	SPAC821.05	SPAC2F7.05C	SUM1	SPAC1006.07	SPAC25G10.08	GCD10	TIF471	SPAC56F8.03	SPAC343.14C	MOE1	SPAC1751.03	TIF33	TIF211	TIF45	SPAC1B3.13	SPAC959.03C	SPAC2E1P5.05	SPAC19D5.05C	SPAC23G3.06	NHP2	SPAC20H4.01	SPAC57A7.06	APT1	SPCC162.11C	URA1	SPAC10F6.03C	SPCC1795.05C	SPAC1002.17C	URA3	ADE9	DEA2	GRT1	SPAC2H10.01	DRS1	GRN1	SPAC959.03C	SRP2	BRX1	SPAC823.08C	FEP1	SNU13	SPAC23C11.03	NOP9	SPAC926.08C	TIF471	SPAC20H4.01	PRR1	SPAC1F7.02C	SPAC2E1P5.05	SPAC23H4.15	RPC11	NOP12	DBP3	BMS1	EBP2	SPAC2F3.13C	SPAC19A8.07C	SPAC23G3.06	SFC2	RBP28	CPD1	NHP2	GAR2	RPB5	CRB3	SPAC1B3.13	SPAC29A4.20	RRP16	GCD10	SLA1	SPAC30C2.04	MTR4	SPAC29A4.15	TIF45	SPAC1093.05	ATF31	SPAC12G12.02	SPAC1556.05C	RPA12	SPAC19D5.05C	SPAC2F7.14C	SPAC57A7.06	SPBC11G11.03	SPAC29A4.04C	SPAC18B11.02C	SPB1	MRA1	SPAC17A5.15C	OBR1	NOP10	SEN1	RPC19	RPA49	SPAC23C4.17	SPAC8F11.04	SPAC23A1.12C	SEN1	SPAC29A4.20	GCD10	SPAC23C4.17	SLA1	SPAC30C2.04	MTR4	SPAC29A4.04C	RPC11	SPAC18B11.02C	CPD1	SPAC29A4.15	SPAC17A5.15C	SPAC2F3.13C	SPAC23A1.12C	APT1	HPT1	SPAC16C9.02C	SPAC1002.17C	SPCC162.11C	SPAC2F3.13C	RBP28	SPAC16C9.03	SPAC1142.04	GRN1	SPAC4F8.03	
dutrow/upHeat	Upregulated by heat	101	TF2-5	TF2-4	TF2-8	TF2-1	TF2-11	TF2-7	TF2-2	TF2-12	TF2-6	TF2-3	TF2-9	BGL2	FBP1	AGL1	SPAC186.08c	SPCC1322.04	SPAC22F8.05	SPBPB2B2.12c	TMS1	GUT2	SPBC1683.04	SPAC2F3.05c	TPS1	MEL1	SPAC26F1.07	SPBC21H7.06c	MUG191	SPAC513.02	SPAC3C7.13c	SPBPB2B2.13	SPACUNK4.16c	NTP1	SPBC24C6.09c	SPCC306.08c	INV1	SPAC4H3.03c	CHR2	ENO102	SPBPB2B2.10c	SPAC513.02	BGL2	SPAC3C7.13c	SPAC186.08c	SPBC24C6.09c	TMS1	NTP1	SPCC306.08c	INV1	SPBC1683.04	SPAC2F3.05c	MEL1	ENO102	SPAC26F1.07	MUG191	TPX1	MUG180	GST3	CTT1	GPX1	SPCC330.06c	SPAC13F5.03c	SPAC186.08c	SPCC1322.04	SPBPB2B2.12c	TMS1	GUT2	SPAC4D7.02c	SPAC2F3.05c	SPBC21H7.06c	SPAC26F1.07	SPAC513.02	SPAC3C7.13c	SPBPB2B2.13	SPBC24C6.09c	SPCC306.08c	DAK1	ENO102	SPBPB2B2.10c	SPAC513.02	SPAC3C7.13c	SPAC13F5.03c	SPAC186.08c	SPBC24C6.09c	TMS1	SPCC306.08c	SPAC2F3.05c	ENO102	SPAC26F1.07	HSP16	ATF1	PTC1	NTP1	GPX1	TPS1	SPCC736.15	TF2-7	TF2-11	TF2-1	SPBPB21E7.04c	SPBC119.03	PCM2	
dutrow/upMMS	Upregulated by MMS	95	SPAPB15E9.03c	SPAPB15E9.03c	SPAC19D5.09c	SPAC9.04	SPBC1289.17	SPAC13D1.01c	SPAC167.08	SPCC1020.14	SPAC27E2.08	SPAC2E1P3.03c	SPBC9B6.02c	SPAC19G12.09	SPAC186.08c	SPBC1773.05c	SPAC2E1P3.01	SPBC1539.07c	SPAC9E9.11	SPBC16A3.02c	SPAC23D3.11	SPBC1773.06c	SPAC26F1.07	SPAC3C7.13c	SPAC3A12.18	SPCC306.08c	SPCC364.07	SPBC8E4.04	SPBC1773.17c	SPAC26F1.04c	SPBC1683.09c	SPAC1F7.08	SPBC4F6.09	SPAC1F8.03c	SPAC8C9.12c	SPCC1020.03	SPAC23G3.03	SPAC1F7.07c	SPBC1773.02c	SPCC576.03c	SPAC688.04c	SPCC757.07c	SPBC32F12.03c	SPCC330.06c	SPAC3C7.13c	SPAC513.02	SPAC186.08c	SPBC24C6.09c	SPBC660.07	SPCC306.08c	SPBC8E4.04	SPAC6C3.04	SPAC869.07c	SPBPB21E7.01c	SPAC26F1.07	SPAC21E11.04	SPCC965.07c	SPBC26H8.06	SPAC688.04c	SPBC660.07	SPBC32F12.03c	SPBC216.04c	SPBC1773.02c	SPCC576.03c	SPCC757.03c	SPBC106.02c	SPCC757.07c	SPAC3C7.13c	SPAC513.02	SPAC186.08c	SPBC24C6.09c	SPCC306.08c	SPBC8E4.04	SPAC26F1.07	SPACUNK4.16c	SPAC22F8.05	SPAC3C7.13c	SPAC513.02	SPAC186.08c	SPBC24C6.09c	SPCC306.08c	SPBC8E4.04	SPAC26F1.07	SPBPB2B2.12c	SPAC3G6.05	SPAC4D7.02c	SPBC27B12.03c	SPBC1773.06c	SPBC21H7.06c	SPAC26F1.07	SPAC3C7.13c	SPAC513.02	SPBC24C6.09c	SPCC306.08c	SPBC8E4.04	SPBC1773.02c	SPCC330.06c	
dutrow/upMinMedia	Upregulated by minimal media	203	GHT8	PLB1	VHT1	SPCC1840.12	SPBC947.05C	BSU1	SPBC3H7.02	PHO4	SPBC1683.12	FRP1	FIO1	SPBC8E4.01C	GHT3	SPAC1002.16C	GHT1	GHT4	SPCC794.04C	SPAC29B12.10C	LIZ1	PVG1	SPBC36.03C	SPCC1529.01	FIP1	BFR1	AMT1	SPAC17C9.16C	SPAC1F8.02C	GHT6	GHT5	MOK13	SPBC23G7.13C	SPAC869.05C	PHO1	SPAC23D3.12	GPA1	SPBC530.02	SPAC869.10C	GIT5	SPAC11D3.18C	SPBC16D10.06	WTF5	SPBC947.05C	WTF19	FRP1	FIO1	SPCC965.06	WTF16	ISP5	WTF14	GHT3	SPAC1002.16C	STR3	GHT1	GHT4	SPCC794.04C	SPAC29B12.10C	SPBC1271.08C	ABC3	LIZ1	WTF18	STR1	SPCC1529.01	SPCC965.11C	BFR1	AMT1	SPAC1F8.02C	PVG5	MOK13	ERG28	SPBC23G7.13C	SPBC530.02	CTA3	SPAC869.10C	WTF4	WTF10	SPAC9.10	SPBC713.07C	SPCC1020.03	GHT8	WTF20	SPAC19D5.10C	SPCC1840.12	VHT1	BSU1	SPBC3H7.02	SPBC1683.12	WTF21	SPBC3E7.06C	SPBC8E4.01C	WTF12	SPBC1604.04	SPBC36.03C	FIP1	SPAC17C9.16C	SPCC794.03	MUG180	SPBC27B12.03C	GHT6	WTF23	MUG111	GHT5	WTF13	SPAC869.05C	SPAC23D3.12	SPBP4H10.10	WTF9	SPAC4H3.03C	SPAC11D3.18C	FRP1	FIO1	STR1	SIB2	FIP1	SIB1	STR3	SPBC947.05C	SPBP8B7.18C	THI5	NMT1	THI2	SPBC530.07C	THI4	SPCC18B5.05C	SPBC36.03C	GHT8	BFR1	AMT1	SPAC17C9.16C	VHT1	SPBC3H7.02	GHT6	GHT5	SPBC8E4.01C	SPAC869.05C	SPAC23D3.12	GHT3	GHT1	SPAC869.10C	CTA3	GHT4	ABC3	FRP1	FIO1	STR1	STR3	SPBC947.05C	SIB2	SPCC1020.03	FIP1	SIB1	GHT1	GHT4	GHT8	GHT3	GHT5	STR1	SPBC16D10.06	SPCC1020.03	FIP1	AMT1	SPBC947.05C	SPBC3H7.02	FRP1	FIO1	SPBC8E4.01C	SPCC965.06	SPBC23G7.13C	SPAC869.05C	SPAC23D3.12	SPBC16E9.14C	STR3	CTA3	SPAC9.10	STR1	SPBC16D10.06	SPCC1020.03	GHT8	FIP1	SPCC965.11C	AMT1	SPCC794.03	SPBC3H7.02	GHT6	GHT5	SPBC8E4.01C	SPAC869.05C	ISP5	GHT3	SPAC23D3.12	SPBC16E9.14C	STR3	GHT1	CTA3	GHT4	SPAC869.10C	SPBC1604.04	VHT1	GHT1	GHT4	GHT8	GHT6	GHT3	GHT5	
rusticiCellCycle/1	CellCycle/1	98	SPAC23E2.03c	SPCC825.03c	SPAC821.08c	SPAC24B11.11c	SPCC330.16	SPCC320.13c	SPBC32F12.09	SPAC23C11.16	SPAC4A8.05c	SPCC4G3.05c	SPCC285.16c	SPBC428.13c	SPAC25H1.05	SPBC1685.15c	SPBC649.01c	SPBC2F12.13	SPAC13F4.08c	SPBC11C11.0	SPAC1006.08	SPBC1734.17	SPBC1709.01	SPBC25H2.13c	SPAC20G8.05c	SPAC23C4.13	SPBC83.04	SPCC757.12	SPAC6G10.12c	SPAC5D6.02c	SPCC576.02	SPAC30D11.01c	SPAC56F8.01	SPBC4F6.12	SPAC3F10.15c	SPBC27.05	SPAC23H4.19	SPAC1705.03c	SPBC19G7.04	SPAC19B12.02c	SPBC16G5.15c	SPAC16A10.04	SPAC15A10.10	SPAC15A10.09c	SPAC13G7.04c	SPAC11E3.13c	SPBC1198.07c	SPBC1703.14c	SPAC821.06	SPBC16H5.01c	SPBC12D12.01	SPAC17H9.20	SPAC607.01	SPBC32H8.09	SPAC806.07	SPCC736.14	SPAC1D4.06c	SPBC19F8.07	SPAC821.04c	SPAC644.06c	SPAC24H6.05	SPAC19G10.09C	SPBC582.03	SPCC4G3.02	SPBPB2B2.09c	SPAPB1E7.12	SPAC824.04	SPAP8A3.11c	SPAP27G11.08c	SPAC9.11	SPBC646.06c	SPAC589.09	SPAC589.02c	SPCC4G3.06c	SPBC4F6.11c	SPBC4F6.05c	SPBC428.12c	SPBC1306.02	SPBC4.08	SPBC3H7.13	SPAC2F7.04	SPBC27B12.06	SPBC26H8.13c	SPAC24H6.01c	SPAPB21F2.01	SPAC24C9.05c	SPAC23G3.04	SPBC21.08c	SPBC19F8.01c	SPBC19C2.10	SPBC17D11.06	SPBC1709.13c	SPAC1687.19c	SPAC1687.17c	SPAC1687.10	SPBC1685.03	SPAC13G7.10	SPAC13G6.03	SPAC13C5.05c	SPAC110.02	
rusticiCellCycle/2	CellCycle/2	88	SPBC660.14	SPAC3H5.06c	SPAC644.05c	SPAC1071.09c	SPAC644.14C	SPBC2F12.11c	SPBC1289.01c	SPBC1539.11c	SPCC1322.04	SPCC1322.10	SPAC14C4.09	SPBC16A3.07c	SPBC1709.12	SPAC17H9.18c	SPCC74.07c	SPCC18.01c	SPCC18.02	SPAC23A1.01c	SPAC19G12.16c	SPBC21B10.13c	SPAC21B10.13c	SPAC23H4.01c	SPAP27G11.01	SPBC27.04	SPCC4F11.01	SPCC290.04	SPBC2A9.07c	SPAC2E1P5.03	SPBC31F10.17c	SPBC32F12.10	SPBC3E7.12c	SPCC645.06c	SPBC651.04	SPAC694.06c	SPBC83.18c	SPCC965.14c	SPBC14C8.07c	SPAC1F7.05	SPBC12D12.02c	SPBC428.18	SPAC17H9.19c	SPAPB2B4.03	SPBC1815.02c	SPBC14C8.01c	SPCC550.13	SPAC821.09	SPBC1105.05	SPAC19E9.02	SPAC144.14	SPAP14E8.02	SPAC6F12.12	SPAPB1E7.10	SPBPB2B2.13	SPAPJ760.03c	SPAPYUG7.03c	SPCC338.17c	SPBC887.14c	SPAC10F6.09c	SPAC144.13c	SPBC660.13c	SPBC19G7.09	SPAC343.20	SPCC63.13	SPBC839.02	SPBC24E9.02	SPBC336.12c	SPAP8A3.08	SPCC1840.02c	SPAC11E3.10	SPAC22F8.04	SPAC22G7.02	SPAC27D7.12c	SPBC2A9.13	SPAC2F7.14c	SPBC32C12.03c	SPCC4F11.03c	SPAC4H3.11c	SPCC553.12c	SPCC794.13	SPCC794.15	SPBC9B6.07	SPAC9B6.07	SPAC6G9.12	SPBC1105.17	SPBC16A3.11	SPBPB21E7.10	SPAPB21E7.10	SPBC1289.04c	
rusticiCellCycle/3	CellCycle/3	53	SPCC1795.10c	SPBC17G9.06c	SPBC19C7.04c	SPCC338.12	SPAC1834.04	SPBC8D2.04	SPBC1105.11c	SPAC1834.03c	SPBC8D2.03c	SPBC1105.12	SPCC622.08c	SPAC19G12.06c	SPCC622.09	SPBC11B10.10c	SPBPJ4664.02	SPCC1672.02c	SPAC977.10	SPAC1F7.03	SPCC306.08c	SPAC1142.02c	SPAC17G6.19c	SPBC1105.14	SPAC12G12.07c	SPBC1348.10c	SPAC1348.10c	SPAC806.09c	SPAC1639.01c	SPBC16G5.05c	SPCC1906.01	SPBC19G7.16	SPBC21B10.09	SPAC21B10.09	SPAC22G7.01c	SPAPJ696.03c	SPBPJ758.01	SPBC23E6.01c	SPBC28F2.11	SPBC31F10.16	SPBC337.20	SPBC1734.04	SPAC343.13	SPAC631.01c	SPAC6F6.13c	SPBC83.11	SPAC977.09c	SPAC3A12.14	SPBC17G9.08c	SPBP8B7.25	SPAC57A10.01	SPAC19E9.03	SPBC3B8.02	SPAC17A2.13c	SPAC22E12.05c	
rusticiCellCycle/4	CellCycle/4	154	SPAC29B12.03	SPAC343.12	SPAC1002.13c	SPAC13G6.10c	SPAP7G5.06	SPAC5H10.06c	SPAC1039.02	SPAC1039.01	SPBC119.10	SPCC1235.11	SPCC126.09	SPBC1271.07c	SPBC1271.08c	SPAC139.02c	SPBC13G1.09	SPCC1494.06c	SPCC1682.08c	SPBC16D10.06	SPCC1739.01	SPCC1906.05	SPCC1795.12c	SPBC17D1.06	SPCC17D1.06	SPCC18.04	SPCC18.05c	SPCC1827.06c	SPAC18G6.11c	SPAC1F12.05	SPAC212.08c	SPAC212.10	SPAC24B11.10c	SPBC25B2.08	SPAC2C4.18	SPAC25G10.01	SPBC29A3.01	SPAC2C4.11c	SPAC323.07c	SPBC365.16	SPBC3B8.06	SPCC548.06c	SPBC56F2.09c	SPCC594.04c	SPAC5H10.13c	SPAC6B12.07c	SPAC6G9.02c	SPCC757.11c	SPBC24E9.07	SPBC839.07	SPAC869.02c	SPBC8E4.03	SPAC9.10	SPCC645.01	SPCC4E9.02	SPAC17A2.09c	SPAC977.16c	SPAC23D3.04c	SPAPB8E5.03	SPCP1E11.08	SPBP8B7.15c	SPAC31G5.11	SPAPB24D3.09c	SPBPB2B2.06c	SPBP7E8.01	SPBPB7E8.01	SPAC26H5.08c	SPBC11C11.05	SPAC11D3.04c	SPBC1271.10c	SPBC12C2.12c	SPBC21D10.03c	SPBC1347.09	SPAC1486.09	SPCC1494.07	SPCC1494.08c	SPAC14C4.12c	SPAC1527.03	SPAC16C9.03	SPBC16D10.02	SPBC1711.07	SPAC17A2.06c	SPBC17D11.08	SPCC1827.05c	SPCC18B5.07c	SPBC18B5.07c	SPCC1919.05	SPAC19B12.11c	SPAC19G12.09	SPAC1B3.08	SPAC823.03	SPAC1E11.03	SPBC215.13	SPAC222.09	SPAC23H4.15	SPBC24C6.10c	SPBC19F5.05c	SPBC25D12.01c	SPAC27D7.09c	SPAC26F1.07	SPAC27D7.11c	SPAC27F1.06c	SPBC29A10.08	SPAC29B12.08	SPAC31A2.07c	SPAC31G5.02	SPCC31H12.01	SPCC1183.11	SPAC328.05	SPBC365.14c	SPAC3G9.05	SPBC405.02c	SPBC4C3.01	SPCC417.05c	SPBC428.10	SPAC521.02	SPAC521.04c	SPCC553.10	SPAC57A10.09c	SPAC637.13c	SPBC651.01c	SPBC725.18c	SPBC660.06	SPAC688.11	SPCC794.03	SPCC794.11c	SPAC821.03c	SPAC9.07c	SPAC9E9.04	SPBC14F5.12c	SPBC11B10.09	SPCC18B5.11c	SPACUNK4.15	SPBC336.02	SPCC1753.02c	SPCC1919.10c	SPAC31G5.12c	SPAC2F7.11	SPAPB15E9.01c	SPAPB18E9.06c	SPAPB18E9.03c	SPAPB18E9.05c	SPAC21E11.03c	SPBC557.03c	SPBC106.10	SPAC1B1.01	SPCC297.03	SPAC6G10.01	SPAC1486.10	SPAC6F12.03c	SPBC1A4.03c	SPAC7D4.07c	SPBC649.04	SPAC10F6.06	SPCC320.02c	SPCC1235.01	
pengCellCycle/g1	CellCycle/g1	160	SPCC11E10.01	SPAC18B11.05	SPAC328.01c	SPCC576.06c	SPAC15A10.09c	SPCC16C4.03	SPAC13G7.04c	SPBC1709.01	SPAC3A11.02	SPAC3F10.15c	SPAC1006.06	SPAC24B11.11c	SPAPB2B4.07	SPBC1604.03c	SPAC16E8.18	SPCC584.15c	SPAC5D6.02c	SPAC513.05	SPBC428.13c	SPCC18.18c	SPAC513.03	SPAPB24D3.06c	SPBC1105.05	SPBC14C8.07c	SPAC8E11.07c	SPBC36.06c	SPBC725.12	SPAC926.05c	SPBC19G7.04	SPBC2A9.06c	SPBC887.14c	SPCC61.04c	SPAC1687.17c	SPAC1783.02c	SPBC577.12	SPAC27E2.05	SPCC1442.12	SPBC32F12.09	SPBC1289.01c	SPBC428.18	SPAC13G6.11c	SPAC25B8.07c	SPBC2A9.07c	SPCC338.17c	SPAC11E3.13c	SPAC22F3.12c	SPCC550.13	SPAC823.10c	SPAC17H9.19c	SPAC1D4.06c	SPBC31F10.17c	SPAC11G7.05c	SPBC11C11.02	SPAC2E1P5.02c	SPCC576.02	SPAC16A10.04	SPAC31G5.09c	SPAC694.06c	SPBC2D10.04	SPAC3H5.06c	SPAC6F12.12	SPBC27.04	SPCC1442.01	SPBC887.01	SPAC144.13c	SPAC1952.13	SPCC31H12.05c	SPBC36B7.03	SPAC27D7.05c	SPCC290.04	SPAC19E9.02	SPAC23C4.13	SPBC1E8.05	SPBC16A3.07c	SPCC1442.03	SPAC10F6.09c	SPCC1223.09	SPCC1322.04	SPAC343.14c	SPAC821.09	SPBC18E5.07	SPBC32F12.10	SPAC23A1.02c	SPBC725.14	SPAC5D6.08c	SPAPB2B4.03	SPBC660.14	SPAC21E11.07	SPCC24B10.17	SPAC144.14	SPAC30C2.05	SPAC20G4.03c	SPAPB1E7.04c	SPBC1289.04c	SPCC16A11.07	SPBC1105.09	SPBC27B12.03c	SPBC19C2.06c	SPAC630.12	SPBP16F5.04	SPCC306.11	SPAC1687.19c	SPAC644.05c	SPCC338.08	SPAP14E8.02	SPBC3E7.12c	SPAC821.06	SPAC7D4.07c	SPBC14C8.01c	SPCC285.16c	SPBC21B10.07	SPAC589.09	SPAC110.03	SPCC830.06	SPAC30D11.08c	SPBC16A3.10	SPAC1F7.05	SPBC1105.17	SPAC26H5.13c	SPBC660.13c	SPBC119.08	SPBC651.04	SPAC4A8.04	SPBC1D7.05	SPAC14C4.09	SPAC19G12.16c	SPAPB1E7.05	SPBC1709.12	SPCC4G3.07c	SPCC645.06c	SPBC1306.01c	SPCC188.10c	SPCC1840.02c	SPAC24B11.12c	SPAC1296.05c	SPBC365.01	SPBC19G7.12c	SPCC126.12	SPCC553.12c	SPAC17G6.03	SPBC83.18c	SPAPYUG7.03c	SPBC2F12.10	SPCC1223.08c	SPAP8A3.08	SPAC27D7.12c	SPBC21B10.13c	SPBC19G7.09	SPAC631.02	SPBC25D12.04	SPBC2A9.08c	SPBC646.06c	SPBC1604.04	SPBC530.10c	SPCC24B10.22	SPCC306.05c	SPCC1442.02	SPBC12D12.02c	SPBC839.02	SPBC1685.03	
pengCellCycle/g2	CellCycle/g2	367	SPAC23H4.06	SPAP8A3.06	SPBC1734.13	SPAC57A7.08	SPACUNK4.15	SPCC594.07c	SPAC56E4.07	SPBPB2B2.01	SPBC31F10.06c	SPAC1348.07	SPAC17A2.13c	SPCC1672.02c	SPBC337.09	SPAC22F8.05	SPAC1556.07	SPAC869.05c	SPBC2A9.02	SPAC1348.10c	SPBC83.11	SPBC1539.06	SPCC70.10	SPAC26H5.10c	SPBC428.06c	SPCC63.14	SPAC1348.05	SPBC725.17c	SPBC16H5.04	SPCC1235.15	SPBC23G7.05	SPBC146.13c	SPAC2E12.02	SPBC839.17c	SPAC13G6.14	SPBC29B5.01	SPBC4F6.18c	SPAC17H9.14c	SPAC23C4.05c	SPCC1281.06c	SPAC1782.12c	SPAC19G12.09	SPAC1B3.12c	SPBC31A8.01c	SPCC18.09c	SPAC823.14	SPAC9E9.04	SPBC32F12.03c	SPAC6B12.07c	SPAC4H3.09	SPCC1494.08c	SPAC29B12.08	SPCPB1C11.01	SPBC106.03	SPAC26F1.07	SPAC29A4.02c	SPAC4G8.02c	SPAC5H10.03	SPBC1718.07c	SPAC4A8.11c	SPBPB2B2.18	SPBC1734.14c	SPCC1682.01	SPCC576.08c	SPCC1739.12	SPAC2C4.17c	SPAC31G5.12c	SPAPJ696.02	SPBC649.04	SPBC660.05	SPBC337.08c	SPAC4F8.10c	SPCC757.07c	SPBC1685.02c	SPBC16E9.15	SPBC1709.05	SPBC1773.17c	SPAC1687.07	SPAC6G10.11c	SPCC417.05c	SPAC10F6.06	SPAC11G7.04	SPCC1322.08	SPCC1020.10	SPBC725.02	SPAC12B10.02c	SPAC3H5.04	SPBC16G5.10	SPBC23G7.15c	SPAC1B3.08	SPAC823.02	SPBC25H2.05	SPAC4G9.16c	SPCC1442.10c	SPAC1093.01	SPBC27B12.12c	SPAC3H5.10	SPBC106.18	SPCC18.05c	SPAP32A8.02	SPAC22F3.11c	SPBC23E6.01c	SPAC1783.04c	SPBC660.06	SPAC6F6.07c	SPCC1183.11	SPAC29B12.03	SPAPB24D3.09c	SPAC750.01	SPBC685.07c	SPAP7G5.06	SPAC1142.08	SPCC24B10.06	SPCC1620.06c	SPAC18G6.09c	SPBC776.01	SPAC1A6.07	SPBC577.02	SPCC306.02c	SPAC328.04	SPBC336.02	SPBC1198.06c	SPAC637.03	SPAC4G8.13c	SPCC1450.09c	SPAC5H10.06c	SPAC1B1.01	SPBC1289.17	SPAPB8E5.04c	SPBC8D2.13	SPAC15E1.02c	SPAC2G11.14	SPAC19A8.12	SPBP8B7.06	SPCC126.09	SPAC343.06c	SPBC21C3.02c	SPBC215.07c	SPBC428.05c	SPBC365.14c	SPBC725.09c	SPCC4G3.08	SPAC22H10.11c	SPAC27F1.08	SPBC30B4.01c	SPAC4F8.13c	SPBC13G1.09	SPBC215.13	SPBC36.04	SPAC1002.17c	SPAC31G5.04	SPAP8A3.04c	SPCC162.07	SPAC328.07c	SPBC660.15	SPBC3D6.02	SPCC757.09c	SPBC17A3.03c	SPCC18B5.03	SPBC354.05c	SPCC663.01c	SPAC9G1.02	SPBC14C8.02	SPCC1235.11	SPCC594.02c	SPBC1271.08c	SPCC285.13c	SPCC970.10c	SPBC3D6.12	SPAC19G12.08	SPBC409.18	SPCC1739.01	SPAC637.04	SPAC26H5.07c	SPAC1348.03	SPAC18G6.11c	SPCC4B3.10c	SPBC31E1.06	SPBC6B1.06c	SPCC1827.02c	SPAC2F3.06c	SPBC651.03c	SPAC926.08c	SPBC2G5.02c	SPAC806.06c	SPAC17A5.12	SPBC36.10	SPAC1002.19	SPBC1D7.02c	SPCC16C4.09	SPAC31A2.12	SPBC577.11	SPBC29A3.01	SPBC4B4.08	SPBC651.01c	SPBC365.16	SPAC144.04c	SPBC725.01	SPBC1685.13	SPBC1685.07c	SPBC1709.08	SPCC1919.09	SPBC4C3.12	SPBC56F2.09c	SPBC725.07	SPBC409.07c	SPBC14F5.13c	SPBC336.03	SPAC26A3.12c	SPAC19B12.11c	SPAC29A4.11	SPAC16E8.08	SPCC330.07c	SPCC4B3.15	SPAC1D4.14	SPBC23E6.09	SPAC1F12.05	SPBC215.09c	SPAPB1E7.10	SPCC18B5.01c	SPAC823.03	SPBC18H10.20c	SPAC31G5.11	SPBC1734.01c	SPBC19F5.04	SPBC3D6.06c	SPAC9E9.03	SPBC1706.01	SPAC688.11	SPAC30D11.04c	SPCC757.04	SPBC21H7.03c	SPAC110.01	SPCC1322.14c	SPAC17G6.07c	SPBC31F10.09c	SPAC12G12.13c	SPBC19G7.06	SPCC1393.13	SPAC1093.02	SPBC3B8.06	SPAC1039.02	SPAC17A2.09c	SPAPB15E9.01c	SPAC24B11.07c	SPAPYUK71.03c	SPBP4G3.02	SPCC1795.03	SPAC24B11.10c	SPCC23B6.04c	SPAC922.03	SPAC1002.13c	SPCC553.10	SPAC26A3.09c	SPBC29A10.08	SPCC1795.12c	SPBC21B10.04c	SPAC1F8.02c	SPAC139.02c	SPAC3G9.05	SPAC8C9.09c	SPCC663.03	SPBC21D10.09c	SPAC23D3.04c	SPAC17A2.05	SPAC343.19	SPBC1604.14c	SPAC2F3.09	SPAC5H10.13c	SPAC212.10	SPCC1494.07	SPAPB8E5.03	SPBC1683.13c	SPAPB1E7.09	SPBC557.03c	SPAC23C11.01	SPBP23A10.11c	SPBC11B10.02c	SPBC12D12.01	SPBC215.01	SPAC13G6.10c	SPBC2G2.06c	SPCC550.04c	SPAPB24D3.02c	SPBC1A4.03c	SPBC3E7.13c	SPAC2E1P5.01c	SPAC2G11.12	SPAC4F10.03c	SPCC4E9.02	SPAC29B12.01	SPAC23D3.12	SPBC8D2.05c	SPCC18B5.07c	SPAC4F8.12c	SPBC1105.01	SPCC1742.01	SPAC17A2.14	SPAC4F10.12	SPAC4A8.07c	SPAC3C7.02c	SPBC2G2.02	SPCC1840.07c	SPAC2F7.02c	SPCC297.05	SPBC4.06	SPCPB1C11.03	SPCC18.15	SPAC1527.03	SPAC19B12.03	SPAC31G5.19	SPAC14C4.12c	SPBC405.02c	SPBC31E1.02c	SPAC26A3.10	SPCC622.10c	SPBC947.14c	SPBC13A2.03	SPBC839.07	SPBC24C6.10c	SPAC13G6.06c	SPCC1840.03	SPBC577.06c	SPAC31F12.01	SPAC30.01c	SPBC3B9.03	SPAC7D4.14c	SPAC31A2.05c	SPAC16E8.12c	SPAPYUG7.04c	SPBC13G1.08c	SPAC1486.04c	SPAC2F7.11	SPCC5E4.04	SPCC1840.01c	SPAC1786.02	SPAC17H9.13c	SPCC1620.05	SPBC21B10.05c	SPCC1919.12c	SPAC1687.16c	SPAPYUG7.02c	SPBC1347.09	SPCC895.07	SPCC613.01	SPCC1919.10c	SPBC16E9.14c	SPAC12G12.04	SPCC830.03	SPBC2F12.05c	SPAC22A12.15c	SPAC7D4.11c	SPBC646.02	SPAC10F6.07c	SPAC8E11.10	SPBC1604.19c	SPAC3A12.03c	SPBC409.11	SPBC14C8.13	SPBC29A10.10c	SPCP1E11.03	SPBC902.06	SPCC1235.01	SPAC31A2.16	SPAC607.10	SPBC28E12.04	SPAC31G5.02	SPCC736.06	SPBP22H7.04	
pengCellCycle/g2m	pengCellCycle/g2m	40	SPBC16E9.07	SPCC1739.11c	SPBC15D4.03	SPBC146.06c	SPBC18H10.08c	SPBC16A3.12c	SPAC23C4.17	SPBC11C11.04c	SPBC11C11.05	SPBC2D10.14c	SPCC1393.04	SPCC962.02c	SPAC24H6.05	SPAC1093.03	SPBC646.14c	SPBC13G1.10c	SPAC227.04	SPCC1183.06	SPAC4G9.20c	SPAC25B8.17	SPCC126.07c	SPBC1347.10	SPBC16A3.15c	SPBC646.03	SPBP8B7.16c	SPCC1223.04c	SPBC14F5.05c	SPAC7D4.06c	SPCC584.13	SPCC1919.05	SPAC12B10.11	SPAC222.09	SPAC806.08c	SPAC4F10.19c	SPBC18H10.16	SPAC25B8.18	SPBC1773.15	SPCC584.05	SPBP23A10.04	SPAC4A8.03c	
pengCellCycle/m	CellCycle/m	100	SPAC9E9.11	SPAC17C9.01c	SPCC1620.12c	SPAC23C11.16	SPAC19B12.02c	SPBC800.05c	SPAC824.04	SPAC57A7.07c	SPBC2D10.18	SPAC1039.04	SPAC16C9.05	SPCC1281.01	SPAC1687.18c	SPAC23A1.04c	SPAC57A10.07	SPCC1450.14c	SPAC23E2.03c	SPBC31F10.14c	SPCC584.14	SPAC644.08	SPBC106.01	SPAC23C11.12	SPAC3H1.06c	SPAC11H11.02c	SPAC1071.11	SPBC1685.15c	SPCC31H12.02c	SPAC8F11.09c	SPBC776.13	SPAC19G12.02c	SPAC6G9.10c	SPBC9B6.09c	SPAC23D3.02	SPBC1306.02	SPBC660.12c	SPAC926.03	SPBC32H8.09	SPAC24H6.01c	SPAC10F6.12c	SPBC119.11c	SPAC30D11.01c	SPAC821.08c	SPACUNK4.12c	SPBC1709.06	SPBC1289.08	SPBC2G2.05	SPCC4G3.05c	SPAC13G6.03	SPBC30D10.11	SPAC1399.01c	SPAC1705.03c	SPAC607.06c	SPCC825.03c	SPCC11E10.09c	SPBC25H2.14	SPAC23G3.04	SPBC16G5.15c	SPBC83.04	SPAC17G8.02	SPAC1952.09c	SPBP22H7.03	SPAC1006.08	SPAC24C9.05c	SPAPB17E12.03	SPAC1952.10c	SPAC22A12.06c	SPBC32H8.03	SPAC140.02	SPAPB1E7.02c	SPCC1020.13c	SPBC1198.07c	SPAC14C4.05c	SPAC20G8.05c	SPAC2E1P5.04c	SPAC6G10.12c	SPBC582.03	SPBC27B12.06	SPAC24H6.13	SPAC227.09	SPAC12G12.06c	SPBC26H8.13c	SPBC4F6.12	SPBC25H2.15	SPBC428.12c	SPBC25H2.13c	SPAC4A8.05c	SPCC1672.03c	SPAC25H1.05	SPBC2F12.11c	SPAC644.06c	SPBC543.09	SPAP27G11.02	SPBC16D10.03	SPCC74.01	SPAC644.13c	SPBC2F12.13	SPCC1259.15c	SPCC4B3.18	SPCC736.11	SPCC757.12	
pengCellCycle/s	CellCycle/s	80	SPBC4C3.10c	SPAPJ760.03c	SPBC800.11	SPCC18.02	SPCC18.01c	SPAC1039.11c	SPCC1795.10c	SPCC31H12.08c	SPBPB2B2.13	SPCC63.13	SPCC1322.10	SPAC29E6.08	SPBP35G2.12	SPAC22G7.01c	SPAC6F12.06	SPCC645.08c	SPBC9B6.04c	SPAC11E3.10	SPAC23A6.14c	SPAC869.10c	SPAC1639.01c	SPAC22E12.05c	SPAC1F7.03	SPBC646.07c	SPBC3E7.15c	SPBPJ4664.02	SPAC977.10	SPBC9B6.08	SPBC12D12.07c	SPAC1F7.08	SPBC28F2.11	SPBPB7E8.01	SPBC577.15c	SPBC17G9.08c	SPAC13G7.01c	SPBC17F3.02	SPAC1F8.01	SPCC306.08c	SPAC18G6.03	SPAC11G7.02	SPBC17G9.06c	SPAC4A8.12c	SPBC8D2.03c	SPAC1834.03c	SPAC2E1P5.03	SPBC1105.12	SPCC622.09	SPAC19G12.06c	SPBP8B7.25	SPCC338.12	SPAC3A12.14	SPCC622.08c	SPAC1296.02	SPAC4D7.05	SPAC1805.14	SPAC1834.04	SPAC1A6.03c	SPBC1105.11c	SPAC1348.02	SPCC70.02c	SPAC4G9.15	SPAC959.02	SPBC16G5.05c	SPCC1919.03c	SPAC1399.04c	SPAC1296.06	SPCC191.07	SPBC8D2.04	SPAC21E11.03c	SPBC3B8.02	SPCC594.01	SPAC977.04	SPAC1786.01c	SPCC14G10.04	SPBC27B12.14	SPAC56E4.04c	SPCC965.06	SPAC3G6.05	SPBC1778.06c	SPAC57A10.09c	
olivaCellCycle/cdc15	olivaCellCycle/cdc15	107	SPBC31F10.17c	SPAPB1E7.04c	SPAC644.05c	SPBC4F6.12	SPAC20G8.05c	SPBC1105.05	SPBC27.04	SPAC821.08c	SPAC19B12.02c	SPCC1322.04	SPAC1705.03c	SPAC23C4.13	SPAC16A10.04	SPBC1709.13c	SPBC3E7.13c	SPBC660.13c	SPBC11C11.02	SPAC11E3.13c	SPAC15A10.09c	SPAC1006.08	SPBC1539.11c	SPCC757.12	SPAC25H1.05	SPAC23A1.02c	SPCC1322.10	SPBC32H8.09	SPAPYUG7.04c	SPCC285.16c	SPBC16G5.15c	SPBPB2B2.13	SPAC13G7.04c	SPAC14C4.08	SPBC2A9.13	SPAP8A3.08	SPBC16H5.01c	SPCC338.12	SPBC19G7.09	SPAC6F12.12	SPCC965.06	SPAC4A8.05C	SPAC24B11.11c	SPCC825.03c	SPAC144.13c	SPCC16C4.03	SPBC17G9.06c	SPBC119.08	SPAC24B11.12c	SPAPJ696.03c	SPAC19E9.02	SPAC14C4.05c	SPAC227.06	SPBC1E8.05	SPBC1709.01	SPAP27G11.01	SPBC32F12.10	SPBC2F12.13	MEU3	SPAC6G9.01c	SPBC32F12.09	SPBC1685.15c	SPCC645.06c	SPBC1709.12	SPAC1F7.03	SPAC328.02	SPCC306.05c	SPAC4H3.11c	SPAC6G9.12	SPBC28F2.11	SPBC1198.07c	SPAC1687.20c	SPBC1815.02c	SPAC110.02	SPAC29A4.17c	SPAC1006.01	SPAC821.06	SPAC26A3.02	SPBC31F10.16	SPAC3F10.13	SPBC2F12.10	SPAC57A10.09c	SPAC17G8.05	SPBC8D2.01	SPBC1289.04c	SPBP8B7.24c	SPAC2E1P3.02c	SPBC21H7.06c	SPBC2F12.05c	SPAC22H10.04	SPAPB1E7.05	SPCC1322.09	SPBC3E7.05c	SPBC725.11c	SPBC16G5.02c	SPCPB1C11.02	SPACUNK4.15	SPBC947.15c	SPAC607.05	SPBC713.09	SPAC3F10.15c	SPCC736.13	SPAC31G5.18c	SPBC16H5.06	SPAC1002.12c	SPAC144.10c	SPBC56F2.06	SPBC119.05c	SPBC713.05	
olivaCellCycle/cdc18	CellCycle/cdc18	18	SPBC14C8.07c	SPAC17H9.19c	SPAP14E8.02	SPCC338.16	SPBC336.13c	SPAC1F7.05	SPAC694.06c	SPAPB2B4.03	SPCC290.04	SPBC16A3.06	SPBC887.14c	SPBC21B10.12	SPAC10F6.09c	SPAC3H5.06c	SPAC17H9.18c	SPCC338.08	SPBC660.14	SPBC428.18	
olivaCellCycle/cdc2	CellCycle/cdc2	23	SPBPB2B2.06c	SPBC56F2.04	SPBC418.02	SPAC17A2.05	SPCC18.15	SPBC1861.02	SPAC5H10.12c	SPCC1259.03	SPBC11C11.04c	SPAC3H5.03c	SPBC11B10.09	SPBC1198.02	SPBC2G5.03	SPCC830.12	SPAC4A8.12c	SPBC725.16	SPCC584.12	SPBC13G1.08c	SPBC1861.01c	SPBC1683.01	SPAC15A10.04c	SPAC17H9.06c	SPCC18.03	
olivaCellCycle/eng1	CellCycle/eng1	10	SPAC821.09	SPAC6G10.12c	SPAPYUG7.03c	SPBC3E7.12c	SPAC14C4.09	SPCC74.07c	SPAPJ760.03c	SPCC306.11	SPBC83.18c	SPAC19G12.16c	
olivaCellCycle/histone	CellCycle/histone	11	SPAC1834.03c	SPBC1105.12	SPBC8D2.03c	SPBC1105.11c	SPAC1348.08c	SPCC622.09	SPAC1834.04	SPAC977.07c	SPAC19G12.06c	SPCC622.08c	SPBC8D2.04	
olivaCellCycle/kap123	CellCycle/kap123	49	SPAC1002.13c	SPBC365.16	SPAPB15E9.01c	SPBC36.04	SPCC550.15c	SPAC1527.03	SPAC16C9.03	SPAPB1A10.06c	SPCC17D1.06	SPCC550.11	SPAC637.14	SPCC18B5.07c	SPBC32H8.04c	SPBC13G1.09	SPCC330.07c	SPCC757.09c	SPAC19B12.11c	SPAC29B12.10c	SPAC823.08c	SPBC14F5.03c	SPBC725.18c	SPAC926.08c	SPCC297.05	SPBC4F6.13c	SPAC23H4.15	SPCC1672.07	SPAC57A7.06	SPBC26H8.08c	SPBC28F2.02	SPBC1718.03	SPAC1071.10c	SPAC1565.05	SPBC3B8.06	SPBC13A2.03	SPCC584.01c	SPBC83.15	SPBC3D6.02	SPAC31G5.11	SPAC22E12.12	SPCC63.16	SPAC23C4.17	SPAC1093.05	SPBC1711.07	SPAC22E12.13c	SPAC17H9.05	SPBC26H8.10	SPBC11G11.03	SPCC330.18	SPCC1827.05c	
olivaCellCycle/telo	CellCycle/telo	8	SPBPB2B2.19c	SPAC977.01	SPAC1348.02	SPAC750.05c	SPAC750.03c	SPAC977.03	SPAC1348.04	SPBPB2B2.18	
olivaCellCycle/wos2	CellCycle/wos2	7	SPBC16D10.08c	SPAC17G6.13	SPBC3B9.01	SPBC83.17	SPBC4F6.17c	SPACUNK4.16c	SPAC9E9.13	
starvMatsumoto/down3h	Downregulated 3h post-starvation	689	SPAPB24D3.07c	SPAC8E11.10	SPAC1250.05	SPBC17D1.06	SPBC1347.02	SPAC57A10.10c	SPBC18H10.13	SPAC3H5.05c	SPBC1711.07	SPAC23A1.03	SPAC16E8.06c	SPBC1778.01c	SPCC74.05	SPBC1718.03	SPAC1B3.03c	SPBC11C11.09c	SPAC1093.05	SPAC27F1.06c	SPBC1198.02	SPAC22A12.04c	SPBC1105.13c	SPAC22E12.13c	SPAC5D6.01	SPAC926.08c	SPAC23H4.09	SPCC285.15c	SPAC13G6.02c	SPBC4C3.05c	SPBC21C3.08c	SPAC3H5.07	SPAC13G6.07c	SPBC2F12.07c	SPBC25H2.07	SPAC57A10.12c	SPBC4C3.05c	SPBPB10D8.04c	SPAC1B3.16c	SPAC22G7.05	SPAC6G9.02c	SPBP8B7.03c	SPAC11G7.06c	SPBC4C3.05c	SPBC839.04	SPAC1071.08	SPBP8B7.06	SPBC8D2.10c	SPAPB1E7.12	SPBC16D10.01c	SPAC20G8.09c	SPBC19F8.08	SPCC613.06	SPAPJ698.02c	SPBC29A3.16	SPAC1F7.13c	SPBC18H10.14	SPAC9G1.03c	SPBC215.06c	SPBC1685.02c	SPBC2D10.10c	SPCC1183.08c	SPBC11C11.07	SPBC4C3.05c	SPAC19B12.01	SPCC18.14c	SPAC17A5.03	SPBP8B7.20c	SPBC4C3.05c	SPBC4C3.05c	SPAC30C2.02	SPBC3B9.13c	SPBC2G2.05	SPAC8C9.08	SPBC685.06	SPAC959.07	SPBC685.07c	SPAC4G9.16c	SPBC18H10.12c	SPAC17G6.06	SPCP1E11.09c	SPBC947.04	SPBC365.04c	SPAC22H12.04c	SPAC6G9.03c	SPCC962.04	SPAC644.15	SPBC776.11	SPAC664.06	SPAC11E3.15	SPBC16C6.11	SPBC4C3.05c	SPAC2C4.11c	SPBC17G9.07	SPAC26A3.04	SPAC4F10.14c	SPCC364.03	SPBC405.07	SPCC1322.15	SPCC576.09	SPAC688.14	SPAC2F3.03c	SPBC29A3.12	SPAC23A1.11	SPAC328.10c	SPBC23E6.10c	SPBC17G9.10	SPAC1805.11c	SPAC3H5.10	SPCC18.13	SPAC806.03c	SPBC30D10.18c	SPCC970.05	SPCC550.06c	SPBC839.13c	SPAC26A3.07c	SPAC2C4.16c	SPCC290.02	SPAC1071.07c	SPAC890.08	SPBP22H7.08	SPBC21B10.10	SPCC576.08c	SPBC1711.06	SPBC19F5.05c	SPBC25H2.05	SPCC1393.03	SPAC144.11	SPBC4C3.05c	SPAC15E1.03	SPBC365.11	SPAC6B12.15	SPAC17H9.05	SPAC31G5.03	SPBC16D10.11c	SPAPB8E5.06c	SPBC18E5.06	SPBP8B7.16c	SPAC30D11.12	SPAC13D6.02c	SPAC227.02c	SPBC1734.01c	SPBC23G7.07c	SPAC25G10.06	SPAC144.12	SPBC4C3.05c	SPBC577.02	SPAC20H4.08	SPBC365.03c	SPCC1393.10	SPAC11D3.13	SPBC83.15	SPBC4F6.04	SPCC1795.11	SPBC16H5.10c	SPCC5E4.07	SPAC977.12	SPCC330.14c	SPBC29B5.03c	SPAC664.04c	SPAC24H6.07	SPAP8A3.07c	SPAC17H9.04c	SPAC6G9.09c	SPBC23G7.15c	SPCC1827.06c	SPCC320.11c	SPAC1687.16c	SPAC110.04c	SPAC1687.06c	SPBC800.04c	SPCC126.03	SPBC2F12.04	SPBC839.05c	SPAC8F11.04	SPCPB16A4.04c	SPBC23E6.05	SPBC4C3.05c	SPAC3A12.10	SPAC23A1.08c	SPAC1783.08c	SPAC959.08	SPBC12C2.07c	SPBC4C3.05c	SPCC1682.14	SPCC576.11	SPAC1782.10c	SPBC16G5.14c	SPBC3E7.07c	SPAC15A10.04c	SPAC1B9.03c	SPAC1486.09	SPBC4F6.14	SPBC4C3.05c	SPAC31G5.17c	SPCC1259.01c	SPBC1652.02	SPBC56F2.02	SPAC521.05	SPCC1322.11	SPBC4C3.05c	SPBC1734.14c	SPAC4F10.06	SPAC3G6.04	SPCC16C4.08c	SPCC330.07c	SPCC1223.05c	SPBC4C3.05c	SPBC11C11.10	SPBC16A3.08c	SPCC24B10.09	SPBC25H2.04c	SPBC4C3.05c	SPAC11G7.04	SPCC663.04	SPCC18.12c	SPBC11G11.05	SPBC2D10.15c	SPBC21C3.13	SPBC649.02	SPBC26H8.08c	SPAC3G9.03	SPCC330.09	SPAP27G11.13c	SPBC16D10.02	SPCC338.11c	SPAC823.08c	SPBC3D6.15	SPBC244.02c	SPBC25B2.05	SPBC4F6.09	SPCC1827.01c	SPAC10F6.10	SPBP4H10.13	SPCC1919.13c	SPCC4B3.18	SPAC8C9.10c	SPAC31A2.07c	SPBC3B9.19	SPAC1006.07	SPCC1739.13	SPBC14C8.12	SPAC1556.05c	SPBC1539.10	SPCP1E11.10	SPBC1289.07c	SPBP4H10.05c	SPCP1E11.11	SPAC23C11.02c	SPBC3B8.09	SPBC1711.16	SPBC83.02c	SPAPB1E7.10	SPAC222.11	SPBC4C3.05c	SPAC694.05c	SPAC1782.11	SPBC3H7.07c	SPCC1739.05	SPBC13G1.04c	SPCC1450.03	SPAC4H3.06	SPBC29A3.04	SPBC409.15	SPBC106.18	SPBC1734.11	SPBC19F5.02c	SPCC4B3.08	SPCC613.05c	SPBC1703.03c	SPCC16C4.13c	SPAC17D4.02	SPAC3F10.08c	SPBC31E1.06	SPAC56F8.05c	SPAC1952.02	SPAC4F8.03	SPCC1223.14	SPBC11G11.03	SPBC18H10.04c	SPAC24H6.10c	SPBC691.04	SPCC622.18	SPCC1827.05c	SPBC1105.02c	SPCP31B10.08c	SPAC26F1.12c	SPBC1778.07	SPAC23G3.06	SPAC11D3.02c	SPBC4C3.05c	SPAC16C9.02c	SPBC947.07	SPAC140.02	SPAC1687.01	SPBC36B7.08c	SPAC12G12.02	SPAC13G7.02c	SPBC3B9.07c	SPBC713.10	SPBC16H5.15	SPCC4G3.17	SPAC23C4.06c	SPAC589.10c	SPBC839.11c	SPAC823.04	SPCC191.08	SPAC890.04c	SPAC23C11.03	SPBC56F2.12	SPAC1B3.13	SPCC1450.04	SPBC336.10c	SPAC27E2.03c	SPBC1703.05	SPBC19C2.13c	SPBC2F12.14c	SPAC1F12.02c	SPAPB1E7.03	SPBC800.06	SPBC1861.01c	SPBC725.15	SPBP16F5.06	SPAC13G7.08c	SPAC20H4.05c	SPAC926.04c	SPBC28F2.02	SPCC1393.09c	SPAC16E8.14c	SPAC23H4.15	SPAC222.06	SPCC550.11	SPAC694.04c	SPBC18H10.03	SPCC1442.09	SPCC1840.11	SPCC1753.04	SPCC297.04c	SPAC31A2.02	SPBC4F6.07c	SPCC1393.06c	SPAC959.03c	SPAC1805.13	SPCC364.07	SPBC4F6.13c	SPBC428.02c	SPAC11D3.06	SPAC1142.04	SPAC9G1.12	SPAC29A4.02c	SPBC713.04c	SPAC18B11.02c	SPAC8E11.07c	SPBC20F10.01	SPBC1198.05	SPAC26H5.10c	SPAC9E9.13	SPAC22F8.09	SPAC29A4.04c	SPCC622.14	SPBP23A10.07	SPCC1682.13	SPCC645.08c	SPCC1183.07	SPAC57A7.12	SPBC2G2.12	SPAC6B12.09	SPAC890.05	SPAC1834.01	SPAC22A12.15c	SPBC32H8.05	SPCC830.11c	SPBC1709.05	SPBC36B7.02	SPCC1235.11	SPAC23C4.17	SPBP4G3.02	SPAC16E8.15	SPAC21E11.06	SPAC2C4.12c	SPAC22A12.05	SPCC18B5.07c	SPBC1711.08	SPAC144.01	SPBC32H8.03	SPAC664.08c	SPBC23E6.04c	SPAC607.03c	SPAC24B11.07c	SPAC19B12.11c	SPBC543.06c	SPAC664.05	SPAC6F6.07c	SPBP8B7.21	SPCC1259.03	SPBC9B6.07	SPBP16F5.05c	SPBC31E1.03	SPAP8A3.02c	SPBC2G5.07c	SPBC24C6.02	SPAC589.03c	SPAC4A8.09c	SPAC12G12.04	SPAC8C9.17c	SPAC3G9.09c	SPBC17A3.01c	SPAC30C2.04	SPBC1773.07c	SPBC776.01	SPBC2G5.03	SPCC63.07	SPAC1250.04c	SPAC2F7.05c	SPAC1A6.02	SPBC13G1.09	SPAC4H3.14c	SPBPB2B2.09c	SPBC19G7.03c	SPCC584.04	SPBC887.03c	SPBP8B7.01c	SPAC2F7.14c	SPCC4B3.02c	SPAC26H5.08c	SPCC737.08	SPBC2A9.06c	SPAC4G8.07c	SPBC1289.03c	SPBC887.08	SPBC2D10.12	SPAC25G10.05c	SPBC8D2.16c	SPAC2F7.11	SPAC664.11	SPAC23A1.04c	SPCC1672.07	SPCC364.01	SPBC17D1.05	SPCC584.11c	SPAC2G11.02	SPAC4D7.09	SPCC320.12	SPAC31G5.08	SPCC613.01	SPCC1494.06c	SPAC1A6.09c	SPAC19G12.05	SPBC15C4.05	SPBP4H10.20	SPCC1223.08c	SPCC132.02	SPAC4F10.09c	SPAC17C9.15c	SPCC757.08	SPAC3A12.04c	SPBP8B7.11	SPBC19C7.06	SPAC32A11.04c	SPBC1A4.07c	SPBC646.10c	SPAC212.06c	SPAC18B11.06	SPAC56F8.10	SPCC1393.13	SPAC25B8.07c	SPAC56E4.05	SPAC14C4.12c	SPBC713.03	SPAC664.01c	SPBC56F2.07c	SPAC6F12.16c	SPBC19G7.07c	SPCC306.07c	SPAPYUG7.05	SPAC56F8.03	SPBC1271.04c	SPAC12B10.15c	SPBC2G2.08	SPAC1565.05	SPAC9.07c	SPCC4B3.09c	SPBC16C6.12c	SPAC19B12.04	SPAC144.09c	SPBC106.14c	SPAC4F8.04	SPAC30D11.09	SPAC1B3.02c	SPAC10F6.03c	SPBC646.12c	SPCC330.05c	SPAC25G10.08	SPAC27D7.12c	SPAC1D4.04	SPAC5D6.12	SPBC839.12	SPBC211.05	SPCC736.02	SPBC577.15c	SPBC18E5.03c	SPBC14F5.09c	SPBC14F5.06	SPAC15E1.08	SPCC4G3.18	SPBC3E7.14	SPCC1919.09	SPBC19C2.03	SPAC3A12.13c	SPAC19A8.14	SPAPB8E5.07c	SPBC409.21	SPCC550.01c	SPAC607.02c	SPAC27E2.02	SPBC25B2.09c	SPAC4F10.19c	SPAC4D7.08c	SPBC14F5.08	SPBC725.16	SPBC337.05c	SPAC2E1P5.05	SPAC1527.03	SPAC19A8.07c	SPAC56F8.09	SPAC12G12.06c	SPCC645.14c	SPBP8B7.31	SPAC664.09	SPCC613.09	SPBC776.08c	SPAC24C9.12c	SPBC4C3.07	SPAC1039.11c	SPBP4H10.03	SPBC106.06	SPCC24B10.13	SPBC30D10.07c	SPBC405.01	SPBC26H8.06	SPAC1751.03	SPCC622.19	SPAC57A7.06	SPBC12C2.01c	SPAC167.03c	SPAC26A3.17c	SPBC4B4.05	SPBC800.08	SPCC63.10c	SPAC24B11.09	SPAC25B8.15c	SPAC1F12.05	SPBC19C7.07c	SPBC776.17	SPCC1494.05c	SPBC18E5.04	SPBC28F2.06c	SPAC637.11	SPBC1734.09	SPAP8A3.10	SPCC16A11.09c	SPAC10F6.08c	SPBC19F5.04	SPBC1685.10	SPCC1529.01	SPBC14F5.03c	SPAC806.05	SPAC29E6.06c	SPAC1071.12c	SPAC869.11	SPBC14C8.14c	SPCC24B10.12	SPCP1E11.07c	SPAC12G12.07c	SPBC17D11.05	SPAC17A5.13	SPBC18E5.08	SPBC3F6.04c	SPAC4D7.04c	SPAC8F11.09c	SPCC830.03	SPBC1711.05	SPAC24C9.11	SPBC32C12.03c	SPBC17G9.03c	SPBC3B8.08	SPBC29A3.06	SPAC22A12.14c	SPBC1105.01	SPBC1105.16c	SPACUNK4.09	SPAC821.05	SPCC18.05c	SPCC4G3.15c	SPBC4C3.03	SPAC16C9.03	SPBC14C8.02	SPBC17G9.09	SPBC16C6.05	SPCC550.14	SPAC1002.13c	SPBC27B12.13	SPCC663.13c	SPCC825.01	SPBC1711.04	SPAC22A12.03c	SPAC19D5.05c	SPCC1739.07	SPBC27B12.02	SPAC139.06	SPAC589.09	SPBC651.01c	SPBC1861.08c	SPCC1840.10	SPAC4G8.06c	SPAC17H9.16	SPBC17D1.03c	SPAC18G6.11c	SPBC336.02	SPAC23C4.15	SPCC338.07c	SPBC17D1.01	SPCC1840.03	SPBP8B7.09c	SPAC25B8.17	SPBP8B7.10c	SPAC20G8.08c	SPBC16H5.09c	SPCC16A11.02	SPBC6B1.08c	SPBC405.06	SPBP8B7.12c	SPBC1347.09	SPBC1685.09	SPBC1703.06	SPBC19F8.02	SPACUNK4.11c	SPAC23A1.09	SPCC4B3.12	SPBC17D1.02	SPCC825.05c	SPAP7G5.05	SPBC16G5.17	SPAC12B10.04	SPAC17A2.12	SPCC1223.11	SPCC63.06	SPBC11G11.06c	SPAC1420.02c	SPAC23G3.05c	SPAC30D11.03	SPBC354.04	SPBC337.03	SPCC16A11.05c	SPAC6G10.11c	SPAC17A2.04c	SPBP22H7.02c	SPBC2F12.11c	SPBC1604.06c	SPBC1709.13c	SPAC2F7.17	SPBC83.08	SPBC3D6.05	SPCC126.01c	SPBC1347.13c	SPBC16D10.09	SPCC613.07	SPBC4F6.11c	SPBC32H8.04c	SPAC1002.08c	SPCC962.05	SPAC1A6.05c	SPBC83.17	SPBC19C7.01	SPBC11C11.05	SPBC1A4.08c	SPCC663.05c	SPCC645.12c	SPBC3B9.14c	SPBC365.06	SPAC637.07	SPBC106.15	SPCC1393.04	SPBP35G2.07	SPBC646.07c	SPBC902.04	SPBC11B10.04c	SPAC20H4.01	SPAC630.10	SPAC1486.07c	SPBC21H7.04	
starvMatsumoto/up3h	Upregulated 3h post-starvation	846	SPAC869.02c	SPCC24B10.02c	SPBC651.05c	SPAC22H12.05c	SPAC1834.04	SPBP4G3.03	SPAC1D4.03c	SPAC2C4.07c	SPAC20H4.02	SPBC29A3.18	SPAC227.06	SPAC630.09c	SPBC3B8.04c	SPCC330.01c	SPAC15A10.03c	SPCC548.06c	SPCC553.05c	SPBC354.12	SPBC115.02c	SPAPB1A11.01	SPAC17G6.04c	SPBC409.09c	SPBP23A10.15c	SPAC1F3.05	SPCC1450.08c	SPCC4G3.12c	SPCC962.06c	SPCPB16A4.05c	SPAC26H5.07c	SPCC320.06	SPBC17G9.08c	SPBC28E12.06c	SPCC126.07c	SPAC12G12.12	SPBC83.01	SPBC27B12.01c	SPBC32F12.11	SPBC713.11c	SPBC1711.17	SPBC649.04	SPCC4G3.08	SPAC1687.22c	SPAPB24D3.10c	SPAP32A8.02	SPBC1D7.02c	SPBC146.13c	SPCC1795.01c	SPAC31G5.05c	SPAC821.09	SPAC328.07c	SPCC330.03c	SPBC36.11	SPBC1711.12	SPAC922.04	SPAC32A11.03c	SPAC25B8.12c	SPCC1450.09c	SPAC26A3.05	SPAC19G12.15c	SPAPB1A10.13	SPBC14F5.10c	SPBC839.06	SPAC22A12.08c	SPBC25H2.03	SPAC212.09c	SPBC409.12c	SPAC17G8.12	SPBP19A11.02c	SPBP8B7.15c	SPAC1F7.07c	SPBC1348.01	SPBC1289.06c	SPAC3G6.07	SPCC1494.03	SPAC1687.08	SPCC285.06c	SPAC1002.09c	SPBC16E9.13	SPBC16H5.02	SPBC16G5.02c	SPAC1B1.01	SPBC409.18	SPCC191.11	SPAC4F8.13c	SPAC26F1.10c	SPBC119.07	SPAC19G12.06c	SPAC3H8.06	SPBC32H8.09	SPBC651.09c	SPBC354.13	SPBP8B7.26	SPAC13A11.06	SPAC922.03	SPAC3A12.06c	SPBP23A10.04	SPAPB1A10.08	SPAC4G8.13c	SPBC215.05	SPCC1919.06c	SPBC1703.10	SPAC1B3.06c	SPAC32A11.02c	SPBC19F5.03	SPAC13D6.01	SPAC19A8.04	SPAC12B10.14c	SPBPJ4664.02	SPBC17D11.03c	SPBC29A10.13	SPCC1235.15	SPCC1672.11c	SPBP23A10.16	SPCC126.09	SPBC16A3.17c	SPBC29A3.10c	SPAC144.14	SPAC212.04c	SPBC31F10.07	SPAC16E8.01	SPBC1348.07	SPBC20F10.10	SPAC750.08c	SPAC1952.17c	SPBC8D2.04	SPBC1734.15	SPCC24B10.03	SPBC56F2.05c	SPAC3F10.13	SPAC343.05	SPBC17G9.11c	SPAC10F6.13c	SPAPYUG7.03c	SPCC663.14c	SPBC31F10.10c	SPAPJ695.01c	SPAC19A8.03	SPBP8B7.07c	SPAC17H9.03c	SPBC83.16c	SPAC6F6.10c	SPCC830.02	SPAC12G12.11c	SPCC794.12c	SPAC22H10.02	SPAC22F3.09c	SPBC1683.07	SPBP18G5.02	SPCC16C4.17	SPBC1105.11c	SPCC330.04c	SPCC4B3.03c	SPCC364.02c	SPAPB2B4.04c	SPAPB24D3.04c	SPAC806.04c	SPCC18.16c	SPBC21B10.03c	SPAC1F12.10c	SPAC2F3.09	SPCC417.02	SPAC1565.08	SPBC15D4.02	SPAC25B8.19c	SPBC16A3.18	SPAC17G6.05c	SPCC550.08	SPAC9E9.04	SPAC6C3.04	SPAC23D3.13c	SPBC31A8.01c	SPBC16D10.05	SPBP4H10.16c	SPCC162.04c	SPCC1442.05c	SPBC1778.08c	SPAC15A10.06	SPBC4F6.06	SPAC1F7.03	SPBC1604.07	SPAPB1A10.10c	SPAC5D6.07c	SPBC1703.12	SPBC16G5.15c	SPBC2F12.13	SPAC11D3.10	SPCC1322.10	SPBC800.10c	SPAC1F12.09	SPBC13E7.11	SPAC869.06c	SPBC12C2.02c	SPBC776.15c	SPAC1751.01c	SPCC162.06c	SPBC651.02	SPBC27.05	SPAC22H10.12c	SPAC25G10.07c	SPAC23E2.01	SPAC19A8.01c	SPAC513.06c	SPAP8A3.12c	SPAC26A3.16	SPBC16H5.13	SPCC1620.02	SPCC1672.02c	SPBC83.05	SPAC144.13c	SPBC12D12.02c	SPAC18G6.01c	SPAC17C9.11c	*SPBC19G7.12c	SPBP8B7.13	SPAC25H1.03	SPAC1782.01	SPCC18.09c	SPAC29E6.05c	SPCC306.10	SPBC19G7.18c	SPAC1F3.03	SPAC22F3.13	SPAC25B8.18	SPCC569.05c	SPAC57A7.08	SPBC725.01	SPAC167.05	SPBC1652.01	SPAC20G8.05c	SPCC1442.08c	SPBP4H10.10	SPAC23C4.12	SPBP35G2.12	SPCC74.04	SPCC1281.04	SPCC330.12c	SPAC56E4.02c	SPAC4F8.01	SPBC2F12.15c	SPCC965.14c	SPAC2E1P3.01	SPCC70.08c	SPAC589.08c	SPBC14C8.06	SPAP11E10.02c	SPAC20G4.02c	SPAC823.16c	SPAC1006.09	SPBC1734.13	SPAC17A2.05	SPCC1739.15	SPBC17D11.08	SPAC30D11.04c	SPCC1322.05c	SPCC31H12.08c	SPCC306.11	SPAPB1E7.04c	SPCC1919.03c	SPCC1020.05	SPAC13G6.06c	SPBC1289.15	SPBC11G11.01	SPAC5H10.05c	SPAC521.04c	SPAC10F6.11c	SPAC11H11.01	SPBC1271.01c	SPCC737.09c	SPBC3H7.08c	SPAC29B12.10c	SPAC29B12.11c	SPCC594.04c	SPAC3H1.14	SPBC902.05c	SPAC343.06c	SPBC577.06c	SPAC926.03	SPBC1773.15	SPAC31G5.15	SPAC6G9.05	SPCC63.04	SPAC23C4.05c	SPBP4H10.07	SPAC12B10.16c	SPAC607.08c	SPBC12C2.08	SPBC4B4.10c	SPBC14F5.11c	SPAC3G6.09c	SPBC1773.14	SPBC15D4.15	SPCC18.18c	SPAC6B12.08	SPAC1952.04c	SPCC663.15c	SPAC977.14c	SPAC9E9.15	SPAC343.20	SPAC24B11.11c	SPAC6B12.07c	SPBPB10D8.01	SPAC25B8.01	SPBC21B10.12	SPCC757.03c	SPCC4B3.15	SPAC821.08c	SPAPB24D3.08c	SPAC637.13c	SPAC26F1.01	SPAC1687.07	SPAC26H5.04	SPAC16A10.01	SPBC577.14c	SPCC663.03	SPAPJ760.02c	SPAC821.06	SPAC11D3.11c	SPBC530.05	SPBC713.02c	SPAC14C4.04	SPAC25B8.08	SPAC11E3.13c	SPCC736.11	SPAC19E9.03	SPAC1705.03c	SPCC23B6.01c	SPBC21.07c	SPBC1271.07c	SPCC622.02	SPAC31A2.14	SPBC32F12.01c	SPBC16D10.08c	SPBC3H7.03c	SPBC1778.06c	SPBC16C6.06	SPAC24H6.13	SPAC25G10.01	SPAC29A4.12c	SPAC922.05c	SPBC1198.01	SPCC11E10.01	SPAC1142.07c	SPCC613.10	SPAC3H1.11	SPAC1399.05c	SPBC119.05c	SPAC6G10.08	SPAC16A10.04	SPCC1442.07c	SPCC24B10.07	SPAC750.01	SPCC576.16c	SPAC31G5.21	SPAC4G8.04	SPBC27B12.03c	SPCC320.14	SPCC18.01c	SPAC14C4.10c	SPAC57A7.11	SPBC1604.01	SPAC4F8.10c	SPAC2C4.09	SPCC70.10	SPBC1271.08c	SPAC3A11.05c	SPAC27F1.08	SPAC139.05	SPBC12C2.04	SPCC970.09	SPAC458.03	SPBC1734.08	SPAC6F6.12	SPBC14F5.13c	SPAC664.13	SPAC17C9.10	SPAC3C7.02c	SPACUNK12.02c	SPCC777.05	SPAC167.07c	SPBC8D2.20c	SPAC4F10.02	SPAC806.06c	SPCC338.18	SPAC6F12.02	SPAC23C11.16	SPBC19C2.05	SPAC630.04c	SPBC354.15	SPBC23G7.06c	SPCC1393.08	SPAC5D6.04	SPAC343.04c	SPAC212.02	SPAC688.12c	SPBC577.13	SPAC1142.08	SPAC3A12.08	SPBP4H10.17c	SPBC1539.03c	SPAC29E6.08	SPAC1F8.01	SPCC553.10	SPCC622.15c	SPAC3C7.13c	SPAC4F10.15c	SPAC57A10.05c	SPCC1322.04	SPBC31F10.02	SPCC1840.06	SPAC25B8.09	SPAC22H12.03	SPAC11E3.05	SPAC4G8.10	SPAC29E6.09	SPAC20G4.03c	SPAC11E3.14	SPBC1D7.05	SPBC16H5.06	SPCC1739.01	SPAC16C9.01c	SPBC359.06	SPCPJ732.02c	SPBC6B1.05c	SPBC2D10.17	SPAC57A10.08c	SPAC4G9.11c	SPAC20G8.10c	SPBC17F3.02	SPBC216.04c	SPAC458.05	SPAC14C4.14	SPAC17C9.06	SPAC23H3.04	SPCC794.11c	SPBC887.09c	SPBC32F12.09	SPBPB2B2.10c	SPAC4G9.19	SPAC23C4.16c	SPAC8C9.03	SPBC691.05c	SPAC25G10.03	SPCC162.07	SPBC354.14c	SPCC1450.06c	SPBC15C4.06c	SPAC1783.07c	SPBC1347.11	SPCC1450.13c	SPCC191.09c	SPBC106.03	SPBC1683.13c	SPCP1E11.05c	SPAC1610.04	SPCC417.10	SPCC548.03c	SPAC12B10.13	SPAC30.04c	SPAC821.10c	SPBPB10D8.02c	SPAC11E3.02c	SPBC29A3.03c	SPAC823.03	SPBC1921.05	SPBC15D4.07c	SPAC1142.03c	SPAC631.02	SPBC211.07c	SPAC2E12.02	SPCC1906.04	SPAC1F8.05	SPBC2G2.04c	SPBC2F12.05c	SPAC1F12.06c	SPAC6F6.06c	SPAC17C9.12	SPCC965.11c	SPAC1952.11c	SPCC132.04c	SPCC1739.08c	SPBC1198.13c	SPBC19C7.10	SPAPB1A10.14	SPBC839.02	SPAC222.12c	SPBC3E7.12c	SPAC23C4.13	SPAC18B11.09c	SPAC3A12.18	SPAC9.10	SPBC12C2.12c	SPCC830.08c	SPAC24C9.14	SPBC1271.14	SPAC821.04c	SPCC895.08c	SPAC3A11.07	SPAC17G8.10c	SPAC19B12.10	SPBC1683.11c	SPAC4F10.20	SPBC947.10	SPCC1235.01	SPBC776.05	SPAC1834.12	SPBC2D10.04	SPAC1565.04c	SPAC29B12.13	SPBC609.03	SPAC1834.11c	SPAC22E12.03c	SPBC216.03	SPCC4B3.01	SPAC4G9.20c	SPAC630.07c	SPAC16E8.02	SPAC57A7.05	SPAC8C9.16c	SPAC144.17c	SPBC83.13	SPBC14C8.01c	SPAC2G11.09	SPAC6F6.15	SPAC1782.12c	SPAC977.10	SPAC824.07	SPAC12B10.01c	SPAC9G1.06c	SPAC31G5.18c	SPCC576.02	SPAC22H12.01c	SPCC1739.10	SPAC1F3.02c	SPAC2C4.15c	SPCC417.05c	SPAC15E1.04	SPAC22A12.17c	SPBC6B1.02	SPAC3G9.11c	SPAC24C9.06c	SPAC29E6.01	SPBP4H10.12	SPAC3F10.15c	SPBC19F5.01c	SPCC1620.08	SPAC513.05	SPAC17A2.13c	SPCC1827.07c	SPAC23A1.10	SPAC630.05	SPAC806.07	SPCC4F11.02	SPAC3A11.06	SPAC6F12.03c	SPCC16A11.08	SPAC6B12.04c	SPAC25A8.02	SPBC1773.05c	SPAC25B8.03	SPAC14C4.07	SPAPB1A10.07c	SPCC191.06	SPBC32H8.07	SPCC285.11	SPBC3E7.06c	SPBC31E1.04	SPAC1486.01	SPAC23H4.06	SPAC869.08	SPBC23G7.09	SPAC18G6.09c	SPBC19C2.11c	SPCC548.02c	SPBC4C3.12	SPCC1183.09c	SPAC17G8.11c	SPBC1703.13c	SPAC20G4.05c	SPACUNK4.10	SPCC4G3.03	SPBC146.01	SPCC965.13	SPACUNK4.16c	SPCC584.13	SPBC11B10.08	SPAC11D3.08c	SPAC22F3.12c	SPAC2F3.08	SPAC30D11.01c	SPAC31G5.12c	SPAC26F1.07	SPBC21C3.19	SPAPB1E7.05	SPAC19D5.07	SPBC660.05	SPAC16E8.03	SPBC3H7.02	SPAC16E8.09	SPAC23E2.03c	SPAC25G10.09c	SPAC17C9.16c	SPAC23D3.11	SPBP16F5.08c	SPBPB7E8.01	SPAPYUK71.03c	SPAC19G12.16c	SPAC2C4.17c	SPAP14E8.04	SPBC428.05c	SPCC191.05c	SPCC1020.03	SPAC22G7.08	SPAPB1A10.12c	SPAC29B12.03	SPAC1039.05c	SPAC23A1.14c	SPCP31B10.06	SPBC30D10.14	SPBC21C3.20c	SPCC70.03c	SPCC285.04	SPAC589.07c	SPBC609.04	SPAC11D3.07c	SPBC32C12.02	SPAC328.03	SPBC1271.05c	SPBC2D10.05	SPBC530.10c	SPACUNK4.15	SPAC19B12.08	SPCC736.15	SPAC323.07c	SPBC29B5.01	SPCC962.01	SPBC23E6.01c	SPAC15E1.10	SPBC2A9.02	SPAC2E12.03c	SPAPB1E7.08c	SPBP8B7.24c	SPBC1711.11	SPAC26A3.11	SPBC8E4.02c	SPAC9E9.09c	SPCC1322.08	SPBC24C6.09c	SPBC1105.05	SPAC13G7.13c	SPBC800.14c	SPAC1039.04	SPAC1002.12c	SPBC12C2.13c	SPAC4H3.04c	SPAC13G7.04c	SPCC1450.07c	SPCC63.08c	SPAC1805.16c	SPBC24C6.06	SPAC1F7.02c	SPAPB15E9.01c	SPAC26A3.08	SPBC947.15c	SPBC18A7.01	SPBC725.05c	SPBC19C7.04c	SPAC57A7.09	SPAC977.17	SPAC10F6.06	SPCC576.03c	SPCPB1C11.02	SPBC8E4.04	SPCC63.14	SPBC8E4.03	SPBC660.06	SPCC191.01	SPAC19G12.03	SPAC23C11.06c	SPAC56E4.06c	SPAC26H5.09c	SPAC1039.07c	SPBC106.10	SPAC26F1.04c	SPAC1635.01	SPBPJ4664.03	SPAC1039.08	SPAC29A4.17c	SPBC106.02c	SPAC869.01	SPCC1682.11c	SPBC1348.12	SPBC32F12.03c	SPCC70.02c	SPCC1672.03c	SPCC663.07c	SPCPB16A4.06c	SPBC25B2.02c	SPCC306.08c	SPCC70.04c	SPAC4D7.02c	SPAC5H10.01	SPAC20H4.11c	SPAC2G11.13	SPCC622.11	SPAC1006.01	SPAC9E9.11	SPBC1604.03c	SPAC19G12.10c	SPAC19G12.04	SPBP35G2.11c	SPAC3C7.05c	SPCC18B5.02c	SPAC11H11.04	SPBC1773.17c	SPAC24H6.11c	SPBC1685.14c	SPCC320.05	SPAC4F10.07c	SPAC31G5.09c	SPBC36B7.05c	SPBC106.13	SPAC1556.04c	SPAC186.06	SPAC186.04c	SPAC1039.06	SPBC725.03	SPBC887.17	SPAC513.02	SPAC6G10.03c	SPAC343.12	SPAC521.03	SPAC2F3.05c	SPAC977.16c	SPAPB8E5.05	SPBC1683.05	SPAC24B11.05	SPAC19A8.05c	SPBC660.07	SPBC9B6.03	SPCC736.13	SPCC16A11.15c	SPAPB8E5.04c	SPAC1399.03	SPAC1399.02	SPAC11D3.03c	SPAC869.05c	SPBC1289.16c	SPAC3C7.14c	SPBC11C11.06c	SPBC1683.02	SPAC688.04c	SPCC1183.11	SPAC1002.18	SPAP7G5.06	SPBC1105.14	SPCC1393.12	SPAC1039.03	SPCC550.10	SPBC1773.02c	SPCC576.04	SPCC663.06c	SPBC1773.03c	SPAC869.07c	SPAC24C9.08	SPAC29B12.14c	SPBC1685.13	SPBC23G7.13c	SPBC23G7.10c	SPAC11D3.18c	SPAC13F5.07c	SPCC794.04c	SPAC3H1.06c	SPAC22G7.11c	SPBC23G7.11	SPAC922.07c	SPAC1F7.10	SPBPB2B2.06c	SPAC13C5.04	SPBC1271.09	SPAC688.03c	SPAC2E1P3.05c	SPBC215.11c	SPCC757.07c	SPAC3A11.10c	SPAC11D3.17	SPBC428.10	SPAC6B12.03c	SPAC1039.01	SPAC186.03	SPAC4A8.05c	SPAC27F1.05c	SPBC1683.12	SPAC22F8.05	SPAC1399.04c	SPAC17G6.03	SPAC27D7.03c	SPCC965.07c	SPBC56F2.06	SPCC550.07	SPAC25B8.13c	SPAC11D3.16c	SPCC1494.01	SPCC285.05	SPCC757.13	SPBC365.12c	SPBC1685.05	SPAC26F1.14c	SPBC725.10	SPAC14C4.01c	SPAC18G6.03	SPAC869.04	SPAC167.06c	SPAC922.06	SPBPB2B2.05	SPAC2E1P3.04	SPCPB1C11.03	SPAC23H3.15c	SPAC19G12.09	SPAC1F7.12	SPAP8A3.04c	SPBPB2B2.01	SPAC6G9.14	SPCPB1C11.01	SPCC965.06	SPAC1039.02	SPBC29B5.02c	SPBC16E9.16c	SPBC16A3.02c	SPAPJ691.02	SPAC977.13c	SPBC1683.06c	SPAC869.10c	SPAC1039.10	SPCC1223.09	SPCC338.12	SPAC1002.17c	SPAC1399.01c	SPCC576.01c	SPAC637.03	SPAC22H10.13	SPAC869.03c	SPBC800.11	SPAC1039.09	SPAC4A8.04	SPAC1F8.04c	SPAC1002.19	
envStress/allStress	Regulated by environmental stress	456	isp7	SPAC1F12.10c	SPAC1039.10	SPAC29B12.10c	SPBC106.17c	SPAC13G7.02c	SPAC19B12.10	SPBC3H7.02	pof1	dak1	dak2	SPBPB10D8.01	SPBC16D10.06	SPBP4H10.12	SPAC1002.17c	SPAC23A1.14c	SPBP16F5.08c	SPBPB2B2.05	SPBPB2B2.08	SPAC5H10.07	SPAC869.05c	SPAC977.05c	frp1	SPAC5H10.06c	SPCC1739.06c	SPAC1348.06c	SPAC4G8.03c	SPAC1002.18	SPCC622.12c	SPAC1002.19	SPCC1442.16c	SPBC2F12.05c	SPAC1399.04c	SPBC36.02c	SPAC1B3.06c	wtf11	SPAC23G3.02c	I16_prr1	SPAC3G9.11c	SPCC1450.09c	SPBC16A3.17c	SPCC1840.12	ppa2	SPAC688.03c	SPAC15A10.01	SPAC1F7.12	SPAC1B3.15c	SPAC19B12.08	meu8	SPCC1020.03	SPAC1006.01	SPBC14F5.13c	SPAC977.17	SPAC3G6.05	misc_RNA_2.2.20.RC	sod1	uvde/uve1	SPBC17D11.03c	SPCC830.08c	SPAC186.04c	SPAC3A11.10c	SPAC14C4.07	SPBC216.03	SPCC663.07c	SPCC63.08c	SPAC18B11.02c	SPCC794.03	SPAC1687.07	SPAC1687.08	tlg1b	suc22	SPCC736.13	SPBC29A3.03c	SPAC22G7.08	SPAC869.02c	SPAC12G12.16c	SPAC4F10.16c	SPAC2E12.03c	SPAPB2B4.04c	SPBC365.20c	SPBC27B12.03c	SPAC10F6.13c	SPBC1652.01	SPAC24C9.08	SPAC1F3.09	SPCC1450.01c	SPAC630.07c	cmb1	SPBC609.03	SPBC1198.01	SPBC409.12c	SPCC24B10.20	SPAC222.08c	SPAC2F7.06c	SPAC12G12.12	sec7b	kin1	SPAC11D3.05	SPAC11D3.09	SPBC1271.05c	SPBC8E4.05c	SPAC1F8.02c	SPAC13D6.01	SPAC1399.01c	SPAC2E1P3.04	SPAC11D3.17	SPCC1281.07c	SPAC186.03	SPBC947.05c	ypt4	bfr1/hba2	SPAC23G3.03	pyp3	b13958-1	SPACUNK4.10	SPCC1620.03	SPAC824.07	rec6	SPBC83.05	SPAC3C7.02c	SPCC1450.13c	wtf1	SPAC24B11.05	SPCC285.10c	SPAC6G10.03c	SPAPB8E5.04c	SPBC1773.17c	SPBC1289.16c	SPBC359.02	SPBC359.05	SPAC13F5.07c	SPAC17H9.18c	SPCC576.02	SPCC1450.07c	SPBC216.04c	SPCC757.04	SPAC29B12.13	gna1/spgna1	mhk1/pmk1	SPAC343.09	SPBC17D11.08	SPBC725.06c	SPBC660.16	SPBC1778.02	SPBC2A9.04c	SPAC16E8.16	SPAC6F6.02c	SPAC664.15	SPBC19C7.04c	misc_RNA_1.1.28	SPAC57A10.09c	SPAC3F10.13	csh3	SPBC19C7.02	P22190	P22191	P21536	cmk1	pss1/ssp1	SPAC26F1.01	SPAC17A5.10	SPCC330.03c	mei3	ght3	hsp60/mcp60	SPAC1348.13	fus1	ubc6	mag1	ubc8	SPAC9E9.09c	hsp70	SPACUNK4.19	tbp1/tdf1	SPAC1952.17c	tcg1	SPCC338.06c	trx2	sti1	P07657	SPBC1711.08	SPCC1235.03	SPAC3H8.04	wis2	SPAC13F5.05	SPAC22A12.14c	SPCC364.02c	SPCC584.16c	SPCC4G3.13c	SPBC713.11c	SPAC2E1P3.02c	SPAC3H8.09c	apg9	SPAC869.07c	wos2	SPCC1322.04	SPAC2C4.04c	SPAC1565.08	SPAC11H11.01	b13958-3	rhp16/rad16	sod2/C1486.01	SPBC4F6.16C	SPAC1687.14c	SPCC757.02c	SPBC887.19	pmp20	SPAC637.13c	swo1/hsp90	SPCC622.15c	SPBC359.06	SPBC83.17	SPBC609.05	SPCC757.12	map1	atf21	SPAC25B8.12c	SPAC26F1.11	SPBC2G2.05	SPCC569.05c	SPCC1281.04	SPAC1002.20	SPCC1672.01	SPAC6B12.07c	SPCC24B10.02c	SPCC794.04c	spn5/mde9/meu28	SPCC4G3.03	atf1/mts1/sss1/gad7	SPBC3H7.08c	SPBC1347.11	SPAC13G7.05	SPCC576.17c	SPCC1322.07c	tf2-10	mvp1	uvi15	SPAC343.20	obr1	SPBPB2B2.10c	mpr1/spy1	SPBC25B2.03	SPAC513.06c	SPAC5D6.07c	SPBC3B9.01	SPAC167.07c	trr1/caf4	SPBC947.09	SPAC15A10.05c	SPCC594.04c	SPCC1442.07c	SPBC1683.06c	SPBP4H10.10	SPAPB1A10.05	SPAPB1A10.08	SPAC4F10.07c	SPAC869.08	SPAPB1E7.06	SPCC70.08c	SPAC343.06c	SPCC663.08c	SPAC14C4.01c	SPBC577.13	SPBC23G7.11	SPCC285.11	SPCC18B5.02c	tf2-1	tf2-2	tf2-5	SPAC4F10.17	tf2-6	tf2-7	tf2-8	tf2-9	SPBPB2B2.01	SPBC1685.12c	tf2-3/tf2-4	SPAC4H3.04c	SPACUNK4.16c	SPBC1604.01	SPBPB2B2.11	SPBPB2B2.13	SPAC6B12.03c	fbp1	grx1	SPCC320.03	SPAC25H1.02	SPBC1685.05	SPCC320.05	scn1	SPCPB1C11.02	SPAC24C9.14	SPCPB1C11.03	SPCC306.08c	SPBC1711.11	SPBC1711.12	tpp1	SPAC328.04	SPCC63.13	SPAC13F5.03c	SPAC22E12.03c	SPBC106.11c	I12_C19F5.04	SPAC21E11.04	SPBC409.13	SPAC9E9.04	SPBC1289.06c	SPAPJ691.02	SPBC1683.04	SPCC16A11.01	exg3	SPCC61.03	ubi4	SPAC1F8.04c	SPCC16A11.08	SPAC1E11.03	SPBC23G7.06c	SPACUNK4.15	SPAC521.03	SPBC713.07c	SPBC1E8.04c	cta3	SPBPB10D8.02c	SPAC23D3.11	SPCC794.05c	SPBC1734.08	SPBC1539.04	SPAC513.07	SPCC757.11c	vip1	SPBC20F10.10	plr1	hsp16	SPAC13G7.02c	SPAC26F1.14c	SPBC21H7.06c	SPAC4D7.02c	SPAC27D7.11c	SPAC2C4.17c	SPBC16D10.08c	SPAC3G6.07	SPAPB24D3.08c	SPAC8C9.16c	SPCC663.06c	tms1	SPBPB2B2.12c	SPAC26F1.07	SPBC1105.13c	misc_RNA_1.1.38.RC	SPCC736.15	pas1	SPCC191.09c	SPAC22G7.11c	SPAC11E3.14	SPAC16A10.01	SPBPB2B2.02	SPBC119.03	SPAC22H12.01c	psi1	SPCC965.07c	git5	SPAC25H1.03	SPBC2A9.02	zwf1	SPBC609.04	SPAPB1A11.03	SPAC977.13c	SPAC11D3.01c	slt1	SPCC1183.11	SPCC1281.04	SPCC1739.08c	SPBC1271.07c	gpd1	SPAC32A11.02c	SPBC30D10.14	SPBC4F6.17c	SPCC576.04	SPBC14F5.10c	ptc1	isp6	ptc4	SPAC2F3.05c	SPAC3C7.05c	ntp1	SPAC3C7.13c	SPAC167.06c	SPAC688.04c	SPCC1020.10	pcr1/mts2	SPCC1235.01	pka1/tpk/git6	SPCC417.05c	SPAC57A7.05	SPAC869.09	SPCC338.12	SPAC23C11.06c	SPCC338.18	SPAC23D3.05c	SPAC5H10.02c	SPCC191.01	SPBC1289.14	SPBC16A3.02c	SPCC576.03c	cgs1	SPBC23G7.10c	SPBC428.10	SPCC1393.12	SPCC63.14	rds1	SPCC965.06	SPAC2E1P3.01	SPAC11D3.13	SPCP31B10.06	tps1	pyp2	SPCC16A11.15c	SPBC1271.08c	SPCC1494.03	SPAC26F1.04c	SPBC20F10.03	SPAC27D7.10c	SPAC22F8.05	gpx1	SPBC725.03	SPAC23H3.15c	SPBC215.11c	SPBC725.10	SPBC21C3.19	SPBC365.12c	SPAC4H3.03c	SPAC27D7.09c	SPBC11C11.06c	SPBC106.02c	SPAC22H10.13	SPBC12C2.04	hsp9	SPBC56F2.06	SPBC16E9.16c	SPAC4H3.08	SPBC1773.06c	SPAC637.03	SPAC139.05	SPAC15E1.02c	SPCC1322.08	SPBC1105.14	SPAC22A12.17c	SPACUNK4.17	gut2	cta1	SPAC19G12.09	SPBC24C6.09c	SPCC757.03c	SPBC660.05	SPBC660.06	SPAC513.02	
envStress/cdAll	Regulated by cadmium	183	dak1	dak2	grx1	exg3	SPBC30D10.14	SPBC2F12.05c	SPBC36.02c	SPAC13G7.05	SPAC343.20	SPBC947.09	SPBPB2B2.01	SPBC1604.01	SPBPB2B2.13	SPAC13F5.03c	SPBPB10D8.02c	SPAC23D3.11	hsp16	SPAC26F1.14c	SPAC4D7.02c	SPAC26F1.07	git5	SPBC2A9.02	SPAC977.13c	SPAC11D3.01c	gpd1	SPAC32A11.02c	ptc4	SPAC2F3.05c	SPAC3C7.05c	SPAC3C7.13c	SPAC167.06c	SPAC688.04c	SPCC338.12	SPAC23C11.06c	SPCC338.18	SPBC16A3.02c	cgs1	SPBC23G7.10c	SPBC428.10	SPCC1393.12	rds1	SPAC2E1P3.01	SPCP31B10.06	tps1	pyp2	SPCC16A11.15c	SPAC26F1.04c	SPAC27D7.10c	SPAC22F8.05	gpx1	SPBC725.03	SPAC23H3.15c	SPBC215.11c	SPBC725.10	SPBC21C3.19	SPBC365.12c	SPAC27D7.09c	SPBC11C11.06c	SPBC106.02c	SPAC22H10.13	SPBC12C2.04	hsp9	SPBC16E9.16c	SPAC637.03	SPAC139.05	SPAC15E1.02c	SPAC22A12.17c	SPACUNK4.17	gut2	cta1	SPAC19G12.09	SPBC24C6.09c	SPCC757.03c	SPBC660.05	SPAC513.02	frp1	ptc1	isp6	SPAC1039.10	SPAC4G8.03c	atf1/mts1/sss1/gad7	SPAC5D6.07c	SPAPB1E7.06	SPAC328.04	SPAC1E11.03	vip1	SPBC20F10.10	SPBC16D10.08c	SPBPB2B2.12c	SPAC22G7.11c	SPBPB2B2.02	SPAPB1A11.03	ntp1	pcr1/mts2	pka1/tpk/git6	SPCC417.05c	SPAC57A7.05	SPAC869.09	SPAC5H10.02c	SPCC191.01	SPBC1289.14	SPCC63.14	SPBC20F10.03	SPAC4H3.03c	SPBC56F2.06	SPAC4H3.08	SPCC1322.08	SPBC1105.14	SPBC660.06	isp7	SPBPB10D8.01	SPBP4H10.12	SPAC1002.17c	SPAC1002.18	SPCC622.12c	SPAC1002.19	SPAC1399.04c	SPAC513.07	SPAC27D7.11c	SPAPB24D3.08c	SPBC119.03	SPAC23D3.05c	SPCC965.06	SPAC11D3.13	SPBC1773.06c	SPBC3H7.02	SPBC3B9.01	tpp1	SPAC521.03	plr1	pas1	zwf1	SPCC1281.04	SPCC1739.08c	SPAC1F12.10c	SPAC29B12.10c	SPBC106.17c	SPAC13G7.02c	SPAC19B12.10	pof1	SPBC16D10.06	SPAC23A1.14c	SPBP16F5.08c	SPBPB2B2.05	SPBPB2B2.08	SPAC5H10.07	SPAC869.05c	SPAC977.05c	SPAC5H10.06c	SPCC1739.06c	SPAC1348.06c	SPCC1442.16c	SPAC167.07c	SPCC1442.07c	SPBC1683.06c	SPAPB1A10.05	SPBC1685.12c	SPACUNK4.16c	SPAC24C9.14	SPCPB1C11.03	SPBC1711.12	SPCC63.13	SPBC106.11c	SPBC1289.06c	SPBC1683.04	SPBC1539.04	SPCC757.11c	SPAC13G7.02c	SPAC8C9.16c	SPCC663.06c	SPCC191.09c	SPAC22H12.01c	psi1	SPCC965.07c	SPBC609.04	slt1	SPBC4F6.17c	SPCC576.04	SPBC14F5.10c	SPCC1235.01	SPCC576.03c	SPBC1271.08c	SPCC1494.03	
envStress/h2o2All	Regulated by hydrogen peroxide	290	SPAC1B3.06c	isp6	plr1	zwf1	I16_prr1	SPAC3G9.11c	wtf1	obr1	ubi4	SPBC947.09	SPBC1604.01	SPAC23D3.11	SPAC4D7.02c	git5	SPBC2A9.02	SPAC977.13c	SPAC11D3.01c	ptc4	SPAC2F3.05c	SPAC3C7.05c	SPAC3C7.13c	SPAC167.06c	SPAC688.04c	SPCC338.12	SPAC23C11.06c	SPBC16A3.02c	cgs1	SPBC23G7.10c	SPBC428.10	SPCC1393.12	rds1	SPAC2E1P3.01	SPCP31B10.06	pyp2	SPCC16A11.15c	SPAC26F1.04c	SPAC27D7.10c	SPAC22F8.05	gpx1	SPBC725.03	SPAC23H3.15c	SPBC215.11c	SPBC725.10	SPBC21C3.19	SPBC365.12c	SPAC27D7.09c	SPBC11C11.06c	SPBC106.02c	SPAC22H10.13	hsp9	SPBC16E9.16c	SPAC637.03	SPAC139.05	SPAC15E1.02c	SPAC22A12.17c	SPACUNK4.17	gut2	SPAC19G12.09	SPBC24C6.09c	SPCC757.03c	SPBC660.05	SPAC513.02	SPAPB1E7.06	SPAC328.04	vip1	SPAC22G7.11c	SPBPB2B2.02	ntp1	pcr1/mts2	SPAC5H10.02c	SPCC63.14	SPAC4H3.03c	SPBC56F2.06	SPAC4H3.08	SPCC1322.08	SPBC1105.14	SPAC513.07	SPAPB24D3.08c	SPAC23D3.05c	SPAC11D3.13	SPBC1773.06c	SPCC1739.08c	SPCPB1C11.03	SPCC63.13	SPCC663.06c	SPCC965.07c	SPBC609.04	SPBC14F5.10c	SPBC1271.08c	rec6	SPCC1183.11	SPAC23G3.02c	SPCC1840.12	SPAC688.03c	SPAC1F7.12	SPAC1B3.15c	SPBC14F5.13c	SPAC977.17	misc_RNA_2.2.20.RC	uvde/uve1	SPAC14C4.07	SPBC216.03	SPCC663.07c	SPCC63.08c	suc22	SPCC736.13	SPBC29A3.03c	SPAC22G7.08	SPAC12G12.16c	SPAC4F10.16c	SPAC2E12.03c	SPAPB2B4.04c	SPBC365.20c	SPAC24C9.08	SPAC1F3.09	SPCC1450.01c	SPBC609.03	SPBC1198.01	SPBC409.12c	SPCC24B10.20	sec7b	SPAC11D3.05	SPBC1271.05c	SPBC8E4.05c	SPAC2E1P3.04	SPCC1281.07c	SPAC186.03	bfr1/hba2	SPAC23G3.03	SPACUNK4.10	SPAC824.07	SPAC3C7.02c	SPCC1450.13c	SPBC1773.17c	SPBC359.05	SPAC17H9.18c	SPCC576.02	SPCC1450.07c	SPBC216.04c	SPCC757.04	mhk1/pmk1	SPBC3H7.08c	SPBC1347.11	tf2-10	mvp1	SPBPB2B2.10c	mpr1/spy1	SPBC25B2.03	SPAC513.06c	trr1/caf4	SPAC15A10.05c	SPCC594.04c	SPCC663.08c	SPBC577.13	tf2-1	tf2-2	tf2-5	tf2-6	tf2-7	tf2-8	tf2-9	tf2-3/tf2-4	fbp1	SPAC25H1.02	SPCC320.05	SPAC22E12.03c	SPAC21E11.04	SPBC409.13	SPAC9E9.04	SPCC16A11.01	SPAC1F8.04c	SPCC16A11.08	SPBC1E8.04c	SPCC794.05c	SPAC3G6.07	tms1	misc_RNA_1.1.38.RC	SPCC736.15	SPAC16A10.01	ptc1	pas1	kin1	ypt4	pyp3	SPBC83.05	scn1	SPAC13G7.05	SPBC12C2.04	cta1	SPBC20F10.10	SPBPB2B2.12c	SPAPB1A11.03	pka1/tpk/git6	SPCC417.05C	SPAC57A7.05	SPCC191.01	SPBC20F10.03	SPBC660.06	SPBC119.03	SPCC757.11c	SPCC576.04	SPCC576.03c	SPCC1494.03	SPBC16A3.17c	SPAC19B12.08	SPCC1020.03	SPAC1006.01	SPAC3A11.10c	SPAC1687.07	SPAC1687.08	SPAC10F6.13c	SPBC1652.01	SPAC630.07c	SPAC11D3.09	SPAC13D6.01	SPAC1399.01c	SPAC11D3.17	SPBC947.05c	SPCC1620.03	SPAC24B11.05	SPCC285.10c	SPAC6G10.03c	SPAPB8E5.04c	gna1/spgna1	SPBP4H10.10	SPAC4F10.07c	SPAC343.06c	SPAC4H3.04c	SPBPB2B2.11	SPCPB1C11.02	SPBC1711.11	I12_C19F5.04	SPCC61.03	SPBC23G7.06c	SPBC713.07c	SPBC21H7.06c	SPAC2C4.17c	SPAC11E3.14	SPAC25H1.03	meu8	SPCC965.06	SPCC1281.04	SPAC186.04c	SPCC794.03	SPAC29B12.13	SPCC4G3.03	SPAC14C4.01c	SPCC18B5.02c	SPBC1685.05	SPAC3G6.05	SPBC359.02	SPCC70.08c	SPCC285.11	SPBPB2B2.01	SPCC338.18	SPAC869.09	SPBC1289.14	SPBC1683.06c	SPAC8C9.16c	SPCC191.09c	SPCC1235.01	wtf11	SPCC1450.09c	ppa2	SPAC15A10.01	sod1	SPBC17D11.03c	SPCC830.08c	SPAC18B11.02c	tlg1b	SPAC869.02c	SPBC27B12.03c	cmb1	SPAC222.08c	SPAC2F7.06c	SPAC12G12.12	SPAC1F8.02c	b13958-1	SPBC1289.16c	SPAC13F5.07c	uvi15	SPAPB1A10.08	SPAC869.08	SPBC23G7.11	SPAC4F10.17	SPCC306.08c	SPAPJ691.02	SPBC1734.08	SPBC1271.07c	SPCC1020.10	
envStress/heatAll	Regulated by heatshock	274	SPBC30D10.14	pmp20	grx1	exg3	SPAC4D7.02c	git5	SPAC11D3.01c	ptc4	SPAC2F3.05c	SPAC3C7.05c	SPAC3C7.13c	SPAC167.06c	SPAC688.04c	SPCC338.12	SPAC23C11.06c	SPBC16A3.02c	cgs1	SPBC428.10	SPCC1393.12	rds1	SPAC2E1P3.01	SPCP31B10.06	pyp2	SPCC16A11.15c	SPAC26F1.04c	SPAC27D7.10c	SPAC22F8.05	gpx1	SPBC725.03	SPAC23H3.15c	SPBC215.11c	SPBC725.10	SPBC21C3.19	SPBC365.12c	SPAC27D7.09c	SPBC11C11.06c	SPBC106.02c	SPAC22H10.13	hsp9	SPBC16E9.16c	SPAC637.03	SPAC139.05	SPAC15E1.02c	SPAC22A12.17c	SPACUNK4.17	gut2	SPAC19G12.09	SPBC24C6.09c	SPCC757.03c	SPBC660.05	SPAC513.02	vip1	SPAC22G7.11c	pcr1/mts2	SPAC5H10.02c	SPCC63.14	SPAC4H3.03c	SPBC56F2.06	SPAC4H3.08	SPAC23D3.05c	SPAC11D3.13	SPBC1773.06c	SPBC3H7.08c	SPBC1347.11	SPBC25B2.03	SPAC513.06c	SPAC15A10.05c	SPCC594.04c	SPAC22E12.03c	SPAC9E9.04	SPAC3G6.07	tms1	misc_RNA_1.1.38.RC	SPCC736.15	SPAC16A10.01	SPBC12C2.04	cta1	SPBPB2B2.12c	SPAPB1A11.03	SPCC191.01	SPBC660.06	SPBC1711.11	SPCC61.03	SPBC21H7.06c	SPCC965.06	SPAC869.09	SPBC1289.14	SPAC869.08	SPBC23G7.11	SPAC4F10.17	SPBPB2B2.13	SPAC13F5.03c	SPAC26F1.14c	SPAC26F1.07	gpd1	SPAC27D7.11c	SPBC725.06c	SPBC660.16	SPAC6F6.02c	SPAC57A10.09c	SPBC713.11c	SPAC869.07c	SPCC1322.04	sod2/C1486.01	SPAC637.13c	SPACUNK4.15	isp6	ptc1	SPAC32A11.02c	tpp1	cta3	SPBPB2B2.02	ntp1	SPCC1322.08	SPBC1105.14	SPCC1739.08c	SPCC1183.11	mvp1	mpr1/spy1	SPBC577.13	fbp1	SPCC16A11.08	pka1/tpk/git6	SPCC417.05c	SPBC20F10.03	SPCC1494.03	SPBP4H10.10	SPAC343.06c	SPAC4H3.04c	SPBPB2B2.11	SPCPB1C11.02	SPAC2C4.17c	SPAC11E3.14	SPCC4G3.03	SPAC14C4.01c	SPCC1235.01	SPCC306.08c	SPBC1734.08	ght3	tps1	atf1/mts1/sss1/gad7	SPAC5D6.07c	SPAC1E11.03	SPBC106.11c	SPAC13G7.02c	SPBC17D11.08	SPACUNK4.19	SPBC4F6.16c	SPCC576.17c	SPAC6B12.03c	SPCC320.03	SPAC977.13c	SPBC1271.08c	SPBPB2B2.10c	SPCC794.05c	SPCC1020.10	hsp16	mag1	trx2	SPAC22A12.14c	SPAC3H8.09c	SPCC757.02c	plr1	ubi4	pas1	scn1	SPCC70.08c	SPCC285.11	SPBC3B9.01	SPAC521.03	SPAC343.09	SPAC664.15	swo1/hsp90	SPBC359.06	SPBC83.17	pss1/ssp1	SPAC3H8.04	SPBC887.19	SPBC14F5.10c	tf2-10	tf2-1	tf2-2	tf2-5	tf2-6	tf2-7	tf2-8	tf2-9	tf2-3/tf2-4	SPCC320.05	SPAC21E11.04	SPBC1E8.04c	SPBC20F10.10	SPAC57A7.05	SPBC119.03	SPCC757.11c	SPCC576.04	SPCC576.03c	SPAC4F10.07c	I12_C19F5.04	SPBC23G7.06c	SPBC713.07c	SPAC25H1.03	SPCC1281.04	SPBC1685.05	SPCC338.18	SPAC8C9.16c	uvi15	SPAPB1A10.08	SPAPJ691.02	SPBC1271.07c	SPAC343.20	SPBC16D10.08c	SPAC167.07c	SPCC1442.07c	SPAPB1A10.05	SPBC1685.12c	SPACUNK4.16c	SPAC24C9.14	SPBC1711.12	SPBC1289.06c	SPBC1683.04	SPBC1539.04	SPAC22H12.01c	psi1	slt1	SPBC4F6.17c	SPBC1778.02	SPBC2A9.04c	SPAC16E8.16	SPBC19C7.04c	misc_RNA_1.1.28	SPAC3F10.13	csh3	SPBC19C7.02	P22190	P22191	P21536	cmk1	SPAC26F1.01	SPAC17A5.10	SPCC330.03c	mei3	hsp60/mcp60	SPAC1348.13	fus1	ubc6	ubc8	SPAC9E9.09c	hsp70	tbp1/tdf1	SPAC1952.17c	tcg1	SPCC338.06c	sti1	P07657	SPBC1711.08	SPCC1235.03	wis2	SPAC13F5.05	SPCC364.02c	SPCC584.16c	SPCC4G3.13c	SPAC2E1P3.02c	apg9	wos2	SPAC2C4.04C	SPAC1565.08	SPAC11H11.01	b13958-3	rhp16/rad16	SPAC1687.14c	SPCC622.15c	SPCC1322.07c	SPBC1105.13c	
envStress/mmsAll	Regulated by MMS	73	SPBC30D10.14	SPAC2E1P3.01	SPAC27D7.10c	SPAC22F8.05	SPBC32F12.03c	SPBC725.03	SPAC23H3.15c	SPBC215.11c	SPBC725.10	SPBC21C3.19	SPBC365.12c	SPAC27D7.09c	SPBC11C11.06c	SPBC106.02c	SPAC22H10.13	SPAP8A3.04c	SPBC16E9.16c	SPAC637.03	SPAC139.05	SPAC15E1.02c	SPAC22A12.17c	SPACUNK4.17	SPCC1223.03c	SPAC19G12.09	SPBC24C6.09c	SPCC757.03c	SPBC660.05	SPAC513.02	SPAC4H3.08	SPAC23D3.05c	SPBC1773.06c	SPBC1773.05c	cta1	SPBC660.06	SPCC965.06	SPBC1105.14	SPBC3E7.02c	SPBC2A9.02	SPBC23G7.10c	SPAC1F8.04c	SPBPB10D8.02c	SPAC5H10.02c	SPAC4H3.03c	SPBC56F2.06	SPBC12C2.04	SPCC1322.08	SPAC328.03	SPCC1020.10	SPAC11D3.13	SPBC1271.08c	SPCC338.18	SPAC22H12.01c	SPAPB24D3.08c	SPCC191.09c	SPAC3A12.18	SPBC609.05	SPCC1235.01	SPCC576.03c	SPBC1271.07c	SPBC16D10.08c	SPCC830.07c	SPAC17G6.07c	SPBC4F6.17c	SPBC1105.13c	SPAC3C7.14c	SPAC513.07	SPCC663.06c	SPCC965.07c	SPBC609.04	trr1/caf4	SPCC663.08c	SPBC409.13	SPCC18B5.02c	
envStress/sorbitolAll	Regulated by sorbitol	104	SPAC27D7.10c	SPAC22F8.05	gpx1	SPBC725.03	SPAC23H3.15c	SPBC215.11c	SPBC725.10	SPBC21C3.19	SPBC365.12c	SPAC27D7.09c	SPBC11C11.06c	SPBC106.02c	SPAC22H10.13	hsp9	SPBC16E9.16c	SPAC637.03	SPAC139.05	SPAC15E1.02c	SPAC22A12.17c	SPACUNK4.17	gut2	SPAC19G12.09	SPBC24C6.09c	SPCC757.03c	SPBC660.05	SPAC513.02	SPAC4H3.08	SPBC1773.06c	cta1	SPBC660.06	SPBC1105.14	SPBC23G7.10c	SPBC12C2.04	SPCC1322.08	tps1	SPCC1020.10	SPBC1105.13c	SPAC32A11.02c	cta3	ptc4	SPAC2F3.05c	SPAC3C7.05c	SPAC3C7.13c	SPAC167.06c	SPAC688.04c	SPCC338.12	SPAC23C11.06c	SPBC16A3.02c	SPBC428.10	SPCC1393.12	rds1	SPCP31B10.06	pyp2	SPCC16A11.15c	SPAC26F1.04c	pcr1/mts2	SPCC63.14	SPAC3G6.07	misc_RNA_1.1.38.RC	SPCC736.15	SPAC16A10.01	SPBC21H7.06c	SPAC26F1.14c	SPAC26F1.07	gpd1	SPAC27D7.11c	SPACUNK4.15	SPCC1183.11	SPCC417.05c	SPBC20F10.03	SPCC1494.03	SPAC2C4.17c	SPAC11E3.14	SPAC57A7.05	SPCC16A11.01	SPAC25B8.12c	SPAC26F1.11	SPBC2G2.05	SPAC6B12.07c	SPCC794.04c	SPAC4H3.03c	SPBC56F2.06	atf21	cgs1	SPCC191.01	SPAC869.09	SPBC1289.14	ntp1	pka1/tpk/git6	SPCC576.17c	SPAC6B12.03c	SPCC320.03	SPAC25H1.03	SPCC1322.07c	SPAC25H1.02	SPCC757.12	SPCC569.05c	SPAC1002.20	SPCC24B10.02c	SPAC13G7.02c	map1	SPCC1281.04	SPCC1672.01	spn5/mde9/meu28	
meiosisBahler/tab2ste11ind	Induced by Ste11p	62	SPBP4H10.11c	SPAC17G6.04c	SPAC926.03	SPAC15A10.03c	SPBC3F6.01c	SPBC2D10.06	SPBC3D6.13c	SPAC4G9.14	SPAC26F1.04c	SPBC216.02	SPAC7D4.09c	SPBC13G1.02	SPAC14C4.13	SPBC4.01	SPBC146.02	SPCC338.18	SPAC29B12.11c	SPAC18G6.01c	SPAC8C9.16c	SPAP27G11.14c	SPBC1604.01	SPBC359.06	SPBC902.06	SPAC2C4.17c	SPAC32A11.01	SPCC1393.07c	SPAC22A12.06c	SPAC31G5.10	SPBC19G7.14c	SPAC27E2.07	SPAC27D7.04	SPBC947.11c	SPBC354.08c	SPAC227.06	SPAC20G8.03	SPAC1F5.08c	SPCC162.10	SPAC1F5.09c	SPBC19C2.04c	SPAC27D7.03c	SPNCRNA.103	SPBC19C2.05	SPAP7G5.03	SPAC31G5.07	SPAC20G4.02c	SPAC31G5.09c	SPAC22F3.12c	SPBC32C12.02	SPAC1093.06c	SPBC1685.01	SPCC1442.01	SPAC11E3.06	SPAC19D5.01	SPAC23E2.03c	SPAC1565.04c	SPBC646.12c	SPBC24C6.06	SPAC13C5.03	SPBP23A10.04	SPBC336.12c	SPBC32F12.09	SPAPB2B4.03	
meiosisBahler/tab3ste11indM	Induced by Ste11p minus	12	SPAPB8E5.05	SPAC513.03	SPBPJ4664.03	SPBC25B2.02c	SPAC11H11.04	SPAC1296.03c	SPAC10F6.12c	SPAPB1A10.04c	SPAPB1A10.02	SPAP11E10.02c	SPAC11H11.03c	SPAC11H11.05c	
meiosisBahler/tab3ste11indP	INduced by Ste11p plus	4	SPCC1795.06	SPAC3F10.10c	SPBC21D10.06c	SPAC1565.03	
meiosisBahler/tabAprev	Previously known genes expressed in meiosis and/or with a meiotic function	63	SPCC1753.03c	SPBC29A10.14	SPAC25G10.04c	SPCC4E9.01c	SPAC17A5.11	SPBC32F12.02	SPBC1711.14	SPAC8E11.03c	SPAC222.15	SPBC2D10.06	SPAC1F7.05	SPBC14C8.07c	SPBC11B10.09	SPBC582.03	SPAC24H6.05	SPBC32H8.11	SPAC5D6.08c	SPAC16E8.05c	SPBC31F10.08	SPBC8D2.19	SPBC6B1.04	SPAC25H1.09	SPAC15A10.10	SPCC320.07c	SPBC21.08c	SPAC24C9.15c	SPCC1259.14c	SPAC1F8.05	SPAC1610.03c	SPBC428.07	SPBC16A3.13	SPBC18H10.04c	SPCC1235.13	SPBC1347.03	SPCPJ732.03	SPAC15A10	SPBC14C8.05c	SPBC409.11	SPAC24C9.07c	SPBC27.03	SPAC6B12.16	SPCC1259.14c	SPAC25H1.05	SPAC1A6.06c	SPAC607.10	SPBC21C3.18	SPBC1778.04	SPAC3A12.14	SPAC13G6.12c	SPBC29A10.05	SPCC1884	SPCC550.10	SPCC1223.12c	SPCC569	SPCC4F11	SPBC19F8.06c	SPCC613.11c	SPCC1281.08	SPBC1198.12	SPCC825.03c	SPAC1F3.06c	SPAC3H8.10	SPAC27D7.13c	
meiosisBahler/tabBtransStarvPher	Genes induced in response to starvation/pheromone (transient)	105	SPAC1F7.09c	SPAC19G12.04	SPCC1223.09	SPCC1672.03c	SPBC1683.03c	SPAC1556.04c	SPAC1805.16c	SPAC1002.17c	SPAC1399.04c	SPBC16G5.02c	SPBC1683.06c	SPCC162.11c	SPBC800.11	SPBC3D6.06c	SPBPB2B2.05	SPAPB24D3.03	SPBC8E4.03	SPAC11D3.09	SPAC186.03	SPAC869.01	SPAC27F1.05c	SPBC1773.03c	SPAC19D5.07	SPCC1450.07c	SPAC922.07c	SPAC1002.12c	SPAC869.04	SPCC550.07	SPAC922.03	SPAC25B8.13c	SPCC1494.01	SPAC1F7.12	SPAC922.06	SPAC30D11.01c	SPAC3A11.10c	SPAC521.03	SPAC19G12.03	SPBC1861.05	SPAC806.06c	SPAC1039.03	SPCC576.02	SPAC1399.05c	SPBPB2B2.06c	SPAC1039.06	SPAC14C4.09	SPAC14C4.09	SPBC1683.11c	SPAC1039.02	SPAC2E1P3.04	SPCC11E10.01	SPAC1039.07c	SPAC1039.08	SPAC1F7.10	SPCC285.04	SPBC1683.05	SPCC417.10	SPAC1039.04	SPBC1683.12	SPAC3H1.06c	SPAC1399.02	SPBC1271.09	SPBC12C2.13c	SPAC17C9.16c	SPCC965.13	SPAC29B12.14c	SPCC285.05	SPAC1399.01c	SPAC1399.03	SPBC887.17	SPAP7G5.06	SPCPB1C11.02	SPBPB2B2.01	SPAC11D3.08c	SPAC1039.01	SPAC869.03c	SPAC323.07c	SPAC11D3.16c	SPBC800.14c	SPAC630.07c	SPCC191.05c	SPCC191.06	SPBC1347.11	SPBC651.04	SPCC1322.10	SPBC1289.15	SPCC417.02	SPAC1039.05c	SPAC11D3.17	SPBC19F5.01c	SPBC1773.12	SPAC20G4.03c	SPAC977.13c	SPAC1002.18	SPBC3E7.12c	SPAC2F3.05c	SPBC215.11c	SPBC9B6.03	SPCC576.04	SPAC11D3.03c	SPBC839.02	SPCC18.01c	SPBP35G2.11c	SPCC965.06	SPCC63.08c	SPBC800.11	
meiosisBahler/tabCcontStarvPher	Genes induced in response to starvation/pheromone (continuous)	69	SPBC1289.16c	SPBPB2B2.10c	SPCC417.11c	SPAC3G9.11c	SPAC1F8.04c	SPCC306.08c	SPAC18B11.09c	SPAC3C7.13c	SPAC4D7.02c	SPAC2G11.13	SPAC4A8.04	SPBC24C6.06	SPAC23E2.03c	SPCC576.01c	SPAC6B12.03c	SPCC338.18	SPBC428.10	SPBC56F2.06	SPCC70.04C	SPBC8E4.02c	SPAC4D7.11	SPAC25B8.18	SPAC29B12.13	SPAC637.03	SPCC63.14	SPBC11C11.06c	SPAP8A3.04c	SPBC32F12.03c	SPCC63.13	SPBC106.13	SPBC660.07	SPBC18H10.05	SPAC589.07c	SPCC1322.08	SPBC557.03c	SPCC338.12	SPAP14E8.04	SPAPJ691.02	SPBC29B5.02c	SPBC1271.05c	SPAC1039.10	SPBC1652.01	SPAPB8E5.04c	SPCC1739.08c	SPCC736.13	SPAC19G12.09	SPBC16A3.02c	SPBC725.10	SPAC26F1.14c	SPAC630.05	SPCP31B10.06	SPAC19A8.05c	SPAC19B12.08	SPAC4H3.04c	SPBC365.12c	SPAC10F6.11c	SPAC31G5.18c	SPAC12B10.13	SPAC688.03c	SPCC622.11	SPCC285.11	SPCC1020.05	SPAC3C7.05c	SPBC660.05	SPAC20G4.05c	SPAC167.06c	SPBC16E9.16c	SPCC1450.01c	SPAC186.04c	
meiosisBahler/tabDStarvDelayed	Genes induced in response to nitrogen starvation (delayed)	38	SPBC25B2.02c	SPAC11H11.04	SPAC10F6.12c	SPAPB8E5.05	SPAC513.03	SPBPJ4664.03	SPAC1296.03c	SPAC11E3.06	SPCC1795.06	SPAC3F10.10c	SPAC1565.04c	SPAC22F3.12c	SPCC1442.01	SPAC31G5.09c	SPBC1711.02	SPBC23G7.17c	SPAC27D7.03c	SPBC119.04	SPBC19C2.05	SPAC20G4.02c	SPBC4.01	SPCC1753.05	SPBC146.02	SPAC1565.03	SPBC21D10.06c	SPAC2H10.01	SPBC32C12.02	SPAPB1A10.02	SPAC977.16c	SPAC27D7.04	SPCC1223.03c	SPAC1F5.08c	SPAPB15E9.02c	SPCC162.10	SPAC1F5.09c	SPAC31G5.07	SPAP11E2.02c	SPBC1604.01	
meiosisBahler/tabEEarly	Early genes	98	SPAC1751.01c	SPCC548.07c	SPAC1F8.01	SPBC1683.08	SPCC794.01c	SPBC660.16	SPBC25H2.13c	SPBC119.14	SPBC11B10.10c	SPCC550.13	SPBC14C8.07c	SPCC4G3.05c	SPAC222.15	SPAC25G10.04c	SPCC550.16c	SPAC17A5.11	SPBC1711.14	SPBC21B10.12	SPCC1753.03c	SPBC29A10.14	SPAC8E11.03c	SPAC644.14c	SPBC1105.17	SPBC29A10.04	SPAC10F6.09c	SPAPB2B4.03	SPAC17H9.19c	SPAC29B12.03	SPCC1620.04c	SPBC646.17c	SPAC1093.06c	SPBC216.02	SPAC13C5.03	SPAC22F3.03c	SPCC553.07c	SPBC2D10.06	SPAC22F3.09c	SPAC1002.05c	SPCC290.04	SPCC4G3.07c	SPBC1718.02	SPBC336.12c	SPAC31G5.10	SPBC21B10.13c	SPCC1223.12c	AB054304	AB020594	SPAC458.04c	SPAC1002.02	SPAC6C3.05	SPBP8B7.04	SPAC32A11.01	SPBC31F10.05	SPBC1921.06c	SPBC582.06c	SPCC1393.07c	SPAC22F8.02c	SPAC1834.09	SPAC1002.06c	SPAC14C4.08	SPAC57A10.04	SPAC57A10.06	SPAPB1A10.14	SPAC17H9.18c	SPAC22H12.01c	SPAC17A5.18c	SPBC36B7.06c	SPAC1952.15c	SPAC27E2.07	SPCC338.08	SPBC409.03	SPBC2G2.09c	SPAP27G11.08c	SPBC577.05c	SPCC584.12	SPBC800.02	SPAC19G12.16c	SPBC359.06	SPCC1739.10	SPCC4F11	SPAC22H10.13	SPCC1795.09	SPBC28F2.07	SPAC6G9.13c	SPCC11E10.03	SPBC36B7.05c	SPBC25H2.14	SPBC409.08	SPBC6B1.05c	SPBC660.18c	SPBC19C7.04c	SPCC70.09c	SPAC13A11.03	SPBC365.18	SPBC800.02	SPCC1739.08c	SPAC343.09	SPCC306.05c	
meiosisBahler/tabFMiddle	Middle genes	530	SPBC582.03	SPAC24H6.05	SPBC16E9.17c	SPAC821.08c	SPAC13G6.08	SPBC1198.12	SPAC1782.09c	SPBC8D2.19	SPAC5D6.08c	SPBC21C3.18	SPBC1778.04	SPCC306.03c	SPBC776.13	SPBC146.03c	SPCC188.03	SPBP4H10.06c	SPAC6G9.06c	SPBC11C11.03	SPCC736.14	SPCC962.02c	SPBC12D12.01	SPBC365.15	SPBC649.05	SPCC320.13c	SPAC23C11.16	SPAC19E9.02	SPAC1687.20c	SPBC14C8.01c	SPCC1259.15c	SPBC2F12.13	SPBC1685.15c	SPAC6F12.14	SPBC106.09	SPAC6F12.15c	SPAC17C9.01c	SPBC1A4.01	SPAC19G12.01c	SPAC959.09c	SPAC343.03	SPBP23A10.04	SPAC23C11.12	SPAC12B10.01c	SPAC20H4.10	SPBC337.08c	SPBC1198.09	SPBC409.05	SPCC338.16	SPAC4D7.03	SPAC29E6.01	SPBC56F2.01	SPAC3A11.12c	SPAC6F6.12	SPBC1347.10	SPBC776.12c	SPBC3H7.15	SPAC23C4.12	SPBC29A10.05	SPAC17A5.14	SPCC285.16c	SPBC2D10.12	SPAC22A12.01c	SPAC110.03	SPAC23C11.11	SPCC895.05	SPBC4F6.06	SPAC17H9.09c	SPCC297.03	SPBC1289.04c	SPAC1006.06	SPAC1565.02c	SPAC16A10.04	SPAC20H4.11c	SPCC188.12	SPBC21.08c	SPAC821.06	SPBC21.06c	SPCC1739.11c	SPBC2D10.14c	SPBC17D1.07c	SPAC23C4.13	SPAP14E8.03	SPBC13G1.11	SPAC6G9.11	SPCC825.03c	SPCC895.04c	SPBC26H8.02c	SPAC18G6.03	SPAC4C5.02c	SPCC306.02c	SPAC4G8.04	SPBC530.01	SPAC22H10.12c	SPBC4C3.04C	SPAC17G6.08	SPCC285.14	SPAC23H4.07c	SPBC36B7.03	SPBC839.11c	SPCC4B3.02c	SPAC29B12.07	SPAC1565.08	SPCC24B10.17	SPBC691.02c	SPBP8B7.24c	SPBC776.04	SPCC74.01	SPAC4F8.01	SPBC354.14c	SPAC767.01c	SPBC21C3.01c	SPAC9E9.14	SPAC15E1.06	SPAC1142.07c	SPBC29A10.11c	SPAC22E12.16c	SPCC1442.12	SPBC16E9.18	SPAC589.09	SPCC4F11.04c	SPBC21B10.11	SPBC3D6.07	SPBC30D10.11	SPBC27B12.06	SPBC839.08c	SPCC1450.15	SPBC56F2.10c	SPAC23C4.14	SPAC1006.05c	SPBC342.03	SPBC32F12.01c	SPAC1527.01	SPBC16D10.05	SPCC63.04	SPAC24C9.07c	SPAC13G6.12c	SPBC1709.01	SPAC17G8.14c	SPAC1B2.03c	SPAC1639.01c	SPAC12B10.11	SPBC19G7.04	SPBP8B7.30c	SPAPB1A11.04c	SPAC959.06c	SPBC2F12.09c	SPAC22F3.02	SPBC32H8.11	SPBC16G5.15c	SPAC1142.08	SPBP4H10.09	SPBC14C8.17c	SPBC1861.07	SPCC18.03	SPBC1826.01c	SPBC19F8.07	SPAC12G12.05c	SPAC343.11c	SPCC584.02	SPCC31H12.08c	SPBC428.08c	SPAC3G9.08	SPAC13G7.10	SPBC660.14	SPCC1259.13	SPBC582.05c	SPAC17G8.10c	SPAC4F10.13c	SPAC145.03	SPBC3E7.13c	SPBC3E7.02c	SPAC13G7.02c	SPAC19D5.01	SPBC649.04	SPBC713.11c	SPAC19G12.15c	SPAC328.03	SPAC22F8.05	SPCC1322.04	SPBC32F12.10	SPAC2E1P3.02c	SPBC19F8.06c	SPCC4B3.13	SPCC794.04c	SPCC1235.14	SPCC1235.13	SPCC61.01c	SPBC947.06c	SPAC1002.16c	SPCC548.06c	SPAC4F10.16c	SPAC6C3.06c	SPBC887.12	SPAPB2B4.04c	SPAC3A12.06c	SPCC1840.12	SPBC3H7.03c	SPBC725.14	SPAC13G7.05	SPBPJ4664.01	SPAC11G7.03	SPAC11D3.10	SPAC806.07	SPBC83.11	SPAC1952.09c	SPAC513.05	SPBC1773.08c	SPBP8B7.29	SPCC162.05	SPBC2D10.09	SPBC17G9.06c	SPBC8E4.05c	SPCC965.08c	SPCC569.07	SPAC9.05	SPBC30D10.07c	SPCC417.12	SPCC1827.02c	SPAC23A1.14c	SPAC959.05c	SPAC1039.11c	SPBPB2B2.12c	SPBPB2B2.13	SPAC4G9.12	SPAC24B11.05	SPBC30D10.14	SPBC947.15c	SPCC1020.13c	SPAC144.12	SPCPJ732.02c	SPCC1682.11c	SPAC23C4.16c	SPBC1778.03c	SPBC1683.07	SPBC646.03	SPAC3F10.06c	SPAC9G1.10c	SPAC11G7.05c	SPAC6G10.06	SPAC13C5.05c	SPCC1840.05c	SPCC1906.03	SPCC1620.02	SPCC1281.08	SPCC162.04	SPCC548.03c	SPCC970.11c	SPCC1739.15	SPCC794.02	SPCC285.07c	SPCC1906.04	SPCC1183.10	SPCC1450.08c	SPCC1919.06c	SPAC2E12.05	SPAC15A10	AB0545303	SPAC1006.04c	SPAC10F6.07c	SPAC11H11.02c	SPAC1250.02	SPBC1271.06c	SPBC146.11C	SPBC14C8.11c	SPBC1539.02	SPBC15D4.12c	SPAC1610.04	SPCC1620.03	SPAC1687.10	SPBC16E9.07	SPBC16E9.08	SPAC1782.04	SPAC17G8.12	SPAC17H9.03c	SPAC212.02	SPBC21D10.08c	SPAC22A12.02c	SPCC24B10.14c	SPAC24H6.08	SPBC25B2.07c	SPAC25H1.04	SPAC26F1.05	SPBC26H8.13c	SPAC27D7.05c	SPAC27D7.12c	SPAC27E2.11c	SPAC29A4.12c	SPAC29A4.14c	SPAC2E1P5.02c	SPBC2G2.10c	SPBC31F10.17c	SPCC31H12.06	SPBC32F12.08c	SPCC338.02	SPAC3F10.05c	SPCC4F11.03c	SPAC4F8.08	SPAC56F8.14c	SPAC5D6.02c	SPAC5D6.10c	SPAC607.10	SPCC645.11c	SPBC651.06	SPBC651.07	SPBC660.08	SPBC660.09	SPCC663.15c	SPBC336.15	SPAC6F6.16c	SPAC6F6.18c	SPBC725.12	SPAC7D4.11c	SPBC83.04	SPBC28E12.01c	SPACUNK4.15	SPCP1E11.03	SPBP35G2.03c	SPAPB17E12.09	SPCC1235.08c	SPBC32H8.02c	SPBP22H7.04	SPAC13C5.06c	SPBC13E7.06	SPCC1620.07c	SPCC1682.03c	SPCC1682.15	SPCC16C4.17	SPCC1795.08c	SPCC188.07	SPBC19C2.06c	SPAC1A6.08c	SPAC1B3.20	SPAC23C4.07	SPAC24H6.06	SPBC3H7.14	SPAC4F10.08	SPAC4H3.11c	SPAC630.15	SPCC830.04c	SPAC8C9.09c	SPBC21C3.17c	SPBC2G2.07c	SPAC1348.07	SPAC212.04c	SPAC212.01c	SPBPB2B2.07c	SPAC1348.01	SPCC622.03c	SPAC750.06c	SPAC977.06	SPAC8F11.05c	SPAC16E8.05c	SPCC613.11c	SPBC1861.06c	SPAC11G7.06c	SPAC4G9.07	SPAC10F6.15	SPBC106.08c	SPCC330.04c	SPBC4C3.08	SPCC1259.14c	SPAP27G11.03	SPAC26H5.11	SPAC5D6.04	SPAC694.03	SPAC589.12	SPCC4G3.11	SPAC57A7.05	SPBC146.10	SPBC36B7.02	SPAC20H4.01	SPAC24H6.01c	SPBC19C2.11c	SPAC105.02c	SPAC1F3.09	SPAC6G10.03c	SPAC630.09c	SPAC823.16c	SPBPB2B2.02	SPAC8F11.06	SPAC144.10c	SPBC119.16c	SPBC27.02c	SPAC9B6.13	SPAC14C4.05c	SPBC32F12.12c	SPBC215.14c	SPAC15A10.05c	SPAC6G9.03c	SPBC146.05c	SPAC750.06	SPAC212.01	SPAC1348.01	SPAC6B12.09	SPAC22F3.04	SPAC8C9.16c	SPAC30C2.08	SPBC30D10.09c	SPAC56F8.05c	SPAC1296.04	SPAC25H1.03	SPAPYUG7.06	SPAC6C3.07	SPAC14C4.10c	SPCC584.14	SPAC12B10.16c	SPBC13E7.05	SPAC3A12.13c	SPAC56E4.05	SPBC32H8.04c	SPBC12C2.04	SPAC3G6.03c	SPAC3H1.03	SPAC458.06	SPAC24C9.05c	SPBC577.12	SPAC1952.13	SPCC1902.02	SPCC31H12.02c	SPBC1346.03	SPAC16A10.08c	SPCC16C4.01	SPCC1183.09c	SPAC4A8.02c	SPCPJ732.03	SPAC25H1.05	SPAC1A6.06c	SPAC1556.06	SPBC428.07	SPAC1F8.05	SPBC6B1.04	SPBC31F10.08	SPAC15A10.10	SPBC27.03	SPCC1223.04c	SPAC145.04	SPBC4.03	SPAC29A4.05	SPAC6B12.06c	SPBC17G9.05	SPAC22F3.05c	SPBC4B4.10C	SPAC4F10.07c	SPCC338.04	SPBP35G2.05c	SPAC1805.17	SPBC1685.06	SPAC6G9.04	SPBC1D7.03	SPBC13G1.10c	SPCC24B10.22	SPCC364.02c	SPAC589.11	SPAC2G11.04	SPBC32H8.07	SPAC222.14c	SPBC3E7.15c	SPAC22A12.13	SPBC1773.09c	SPCC4B3.04c	SPBC30D10.08	SPBC11G11.01	SPAC589.06c	SPAC9E9.12c	SPBC3B9.17	SPCC645.03c	SPBC947.12	SPCC16A11.04	SPBC3E7.04c	SPAC212.05c	SPAC23C11.04c	SPAC6B12.08	SPAC1782.08c	SPAC1002.11	SPAC5D6.09c	SPAC20H4.02	SPAC25B8.01	SPCC1322.06	SPCC16A11.16c	SPAC22F8.07c	SPAC1006.08	SPBC1711.11	SPAC29E6.04	SPBC19F8.04c	SPCC1620.11	SPCC11E10.05c	SPBC1778.10c	SPCC1322.01	SPBC83.05	SPBC14F5.11c	SPBC1706.03	SPAC31F12.01	SPAC17C9.10	SPBC119.05c	SPCC1259.12c	SPBC1773.11c	SPBC947.11c	SPBC660.11	SPAC3A11.02	SPAC30.03C	SPAC3F10.07c	SPAC16C9.01c	SPAC31G5.02	SPAC1610.02c	SPAC31A2.03	SPAC4F8.06	SPAC23H3.07c	SPCC4G3.08	SPAC890.03	SPBC8D2.01	SPBC16E9.13	SPAC16C9.07	SPCC417.06c	SPBC32H8.06	SPCC4F11.02	SPAC227.15	SPAC1610.03c	SPAC4G9.05	SPCC1682.08c	SPCC74.09	SPCC320.07c	SPAC343.07	SPCC1919.11	SPAC1006.01	SPACUNK4.12c	SPBC119.17	SPBC1921.05	SPAC17A5.04c	SPAC23H3.05c	SPBC27B12.05	SPAC3H5.08c	
meiosisBahler/tabGLate	Late genes	145	SPCC18B5.03	SPAC144.13c	SPBP8B7.27	SPBC14F5.10c	SPAC23H3.11c	SPBC11C11.05	SPBC32H8.13c	SPBC215.04	SPAC8C9.03	SPC110.10	SPCC1753.02c	SPBC1105.14	SPCC1919.14c	SPBC25B2.03	SPCC330.01c	SPAC2F7.06c	SPCC330.02	SPBC725.02	SPAC4A8.03c	SPAC688.04c	SPAC343.12	SPBC1105.14	SPBC19C7.09c	SPCC757.07c	P05501	P05511	P07657	P14575	P21535	P21536	P21537	P21547	P22191	SPAC869.08	SPAC750.02c	SPAC13A11.06	SPCC663.07c	SPBC1198.01	SPCC1281.07c	SPAPB1A11.03	SPAC186.02c	SPCC663.13c	SPCC1450.13c	SPAP27G11.09c	SPAC1002.19	SPCC1281.04	SPAC869.07c	SPAC5H10.11	SPAC16E8.03	SPAC513.02	SPAC4H3.08	SPAC22A12.17c	SPBC1773.06c	SPAC2E1P3.01	SPAC23D3.05c	SPAC139.05	SPBC1773.05c	SPACUNK4.17	SPBC24C6.09c	SPCC1235.03	SPAC15F9.01c	SPAC15A10.07	SPCC24B10.16c	SPAC32A11.02c	SPAPB8E5.10	SPAC23H3.04	SPBC3H7.08c	SPBC685.03	SPAPB1A10.08	SPBC409.17c	SPBC17D1.01	SPAC4F10.17	SPCC1494.03	SPCC1682.06	SPAC18G6.09c	SPCC16A11.15c	SPAC343.20	SPBPB2B2.19c	SPCC569.03	SPCC736.05	SPBP4G3.03	SPAC1348.02	SPAC977.01	SPAC750.05c	SPBC18H10.18c	SPAC15E1.10	SPCC737.04	SPAC14C4.01c	SPAC23H3.15c	SPCC1393.12	SPAC15E1.02c	SPCC191.01	cosmid	SPAC1D4	SPAC11D3.13	SPAP14E8.05c	SPAC1F7.06	SPCC663.14c	SPBC1685.14c	SPCC16A11.01	SPCC1322.03	SPCC830.08c	SPBC947.09	SPAC23C11.06c	SPBC21C3.19	SPCC4G3.03	SPBC725.03	SPBC6B1.03c	SPAC16E8.02	SPAC3C7.02c	SPCC970.02	SPAC5H10.02c	SPCC757.03c	SPBC20F10.03	SPCC1742.01	SPCC594.04c	SPAC869.09	SPAC22G7.11c	SPAC11D3.01c	SPCC757.02c	SPAC869.06c	SPAC3G6.07	SPBC11C11.12	SPBC3D6.01	SPBP19A11.02c	SPBP4H10.10	SPAC328.04	SPCC1795.13	SPAC4G8.01c	SPACUNK12.02c	SPAC22G7.08	SPBC725.06c	SPBC21.07c	SPBC17F3.01c	SPAC31G5.12c	SPAC3H8.09c	SPBC2G2.17c	SPBC1711.12	SPAC227.01c	SPBC609.01	SPBC1685.05	SPAC4H3.03c	SPAPB24D3.10c	SPBC12D12.02c	SPBC119.06	
