# Supplementary material for: Podbat: A Novel Genomic Tool Reveals Swr1-Independent H2A.Z Incorporation at Gene Coding Sequences through Epigenetic Meta-Analysis
Source: PLoS Comput Biol. 2011 Aug 25;7(8):e1002163. doi: 10.1371/journal.pcbi.1002163 (PMC3161910; doi:10.1371/journal.pcbi.1002163)
Supplement: Software S1 — Podbat software. (TAR) [file pcbi.1002163.s005.tar › podbat05/data/schizosaccharomyces_pombe_GO.txt]

schizosaccharomyces_pombe
GO:0000001	mitochondrion inheritance	7	SPAC1782.06c	SPBC28F2.06c	SPBC27B12.01c	SPAC17H9.17c	SPAC30C2.06c	SPBC1215.02c	SPBC12C2.08
GO:0000002	mitochondrial genome maintenance	40	SPBC28F2.06c	SPBC19G7.07c	SPBC27B12.01c	SPAC17H9.17c	SPAC3H1.04c	SPBC27.06c	SPAC6B12.06c	SPAC4G9.14	SPBC2G2.04c	SPAC3G6.05	SPBC9B6.04c	SPBC1718.06	SPBC4F6.17c	SPCC1259.10	SPAC3H8.03	SPBC1271.13	SPCC24B10.22	SPBC83.13	SPBC83.05	SPBC30D10.08	SPAC25G10.02	SPAC2F3.04c	SPAC664.15	SPBC56F2.12	SPAC688.09	SPCC1393.11	SPBC685.02	SPCC1682.09c	SPAC26H5.12	SPAC1B2.02c	SPAC30C2.06c	SPBC18H10.17c	SPNCRNA.82	SPBC12C2.08	SPBC12D12.09	SPAC13F5.01c	SPAC688.10	SPBC887.14c	SPBC19C7.09c	SPBC1347.01c
GO:0000009	alpha-1,6-mannosyltransferase activity	3	SPAC1006.05c	SPBC1734.12c	SPBC11B10.01
GO:0000011	vacuole inheritance	3	SPBP8B7.13	SPBC25H2.03	SPBC354.14c
GO:0000012	single strand break repair	1	SPCP31B10.05
GO:0000014	single-stranded DNA specific endodeoxyribonuclease activity	3	SPBC4F6.15c	SPAC13C5.07	SPCC970.01
GO:0000015	phosphopyruvate hydratase complex	2	SPBPB21E7.01c	SPBC1815.01
GO:0000018	regulation of DNA recombination	12	SPBC582.05c	SPBC336.01	SPAC9.05	SPBC16G5.12c	SPAC24B11.06c	SPBC216.06c	SPAC19G12.13c	SPCC188.07	SPAC2G11.12	SPAC3G6.11	SPAC1687.05	SPBC29B5.01
GO:0000019	regulation of mitotic recombination	3	SPAC1687.05	SPBC216.06c	SPAC2G11.12
GO:0000022	mitotic spindle elongation	6	SPCC962.02c	SPAPB1A10.09	SPBC409.04c	SPAC25B8.14	SPAC664.10	SPAC3A11.14c
GO:0000025	maltose catabolic process	1	SPBC1683.07
GO:0000026	alpha-1,2-mannosyltransferase activity	8	SPCC777.07	SPAC959.04c	SPCC330.08	SPBC1773.08c	SPAC4G8.12c	SPBC32H8.08c	SPBC16H5.09c	SPBC19C7.12c
GO:0000027	ribosomal large subunit assembly	15	SPBC11G11.03	SPBC16C6.03c	SPAC16C9.03	SPCC16C4.13c	SPAC25H1.08c	SPCC4G3.18	SPAC1B9.03c	SPAC4F8.04	SPCC31H12.04c	SPBC17D1.06	SPBC4F6.04	SPBC106.18	SPAC17A5.03	SPCC737.08	SPBC17A3.06
GO:0000030	mannosyltransferase activity	27	SPAC18B11.05	SPBC1677.02	SPCC777.07	SPAC959.04c	SPCC330.08	SPBC16C6.09	SPBC1773.08c	SPBC11B10.01	SPAC4G8.12c	SPAC1006.05c	SPBC1734.12c	SPAC2F3.01	SPBC32H8.08c	SPAC1834.05	SPBC13E7.05	SPAPB1E7.09	SPAC22A12.07c	SPAC7D4.06c	SPAC17G8.11c	SPBC16H5.09c	SPBC19C7.12c	SPAC23C4.14	SPCC16A11.06c	SPAC31G5.16c	SPBC21B10.11	SPCC4F11.04c	SPCC1919.02
GO:0000032	cell wall mannoprotein biosynthetic process	11	SPCC777.07	SPAC959.04c	SPBC16C6.09	SPBC1773.08c	SPAC1006.05c	SPBC32H8.08c	SPCC1906.01	SPAC22A12.07c	SPBC2G2.16	SPBC16H5.09c	SPBC19C7.12c
GO:0000033	alpha-1,3-mannosyltransferase activity	1	SPAC7D4.06c
GO:0000034	adenine deaminase activity	1	SPBC1198.02
GO:0000036	acyl carrier activity	3	SPAC4H3.09	SPAC23G3.02c	SPAP7G5.04c
GO:0000038	very long-chain fatty acid metabolic process	1	SPBC646.07c
GO:0000045	autophagic vacuole assembly	5	SPBC15D4.07c	SPBC3B9.06c	SPAC19B12.08	SPAC1783.06c	SPAC10F6.11c
GO:0000048	peptidyltransferase activity	3	SPBC1105.03c	SPAP19A11.05c	SPAC644.17c
GO:0000049	tRNA binding	14	SPBP8B7.09c	SPBC2G5.03	SPBC9B6.04c	SPAC3G9.06	SPBC800.08	SPAC17D4.04	SPCC736.03c	SPCC736.06	SPAC23C11.09	SPCPB16A4.04c	SPAC24C9.10c	SPAC30C2.04	SPAC23C4.17	SPAC23H4.04
GO:0000050	urea cycle	9	SPBC1539.03c	SPBC1773.14	SPBC12D12.07c	SPBC56F2.09c	SPAC22G7.06c	SPBC428.05c	SPAC3H1.07	SPAC4G9.10	SPBC215.08c
GO:0000053	argininosuccinate metabolic process	1	SPBC428.05c
GO:0000054	ribosomal subunit export from nucleus	30	SPBC13A2.02	SPCC23B6.02c	SPAPB8E5.07c	SPAC4F8.03	SPAC1142.04	SPAC22F8.09	SPAC1B3.09c	SPAC16C9.03	SPCC4G3.18	SPAC3F10.17	SPCC613.08	SPAC3F10.16c	SPBC365.13c	SPAPB1A10.03	SPAC1071.07c	SPBC16E9.10c	SPAC6F6.03c	SPBC1921.03c	SPAC1805.17	SPBC16A3.05c	SPBC26H8.08c	SPBP22H7.08	SPCC1393.03	SPAC30D11.04c	SPAC26A3.15c	SPBC651.01c	SPBC16H5.08c	SPAC2C4.11c	SPCC825.01	SPAC31G5.17c
GO:0000055	ribosomal large subunit export from nucleus	7	SPCC23B6.02c	SPAC22F8.09	SPCC613.08	SPBC16E9.10c	SPAC6F6.03c	SPBC1921.03c	SPAC1805.17
GO:0000056	ribosomal small subunit export from nucleus	6	SPAC3F10.17	SPBC365.13c	SPAC1071.07c	SPCC1393.03	SPBC16H5.08c	SPCC825.01
GO:0000059	protein import into nucleus, docking	1	SPCC285.13c
GO:0000062	acyl-CoA binding	2	SPBC1539.06	SPAP7G5.04c
GO:0000070	mitotic sister chromatid segregation	128	SPBC32F12.08c	SPBP23A10.08	SPAC18G6.10	SPCC188.03	SPBC776.13	SPBC3B8.08	SPBC725.12	SPAC29E6.04	SPAC16A10.05c	SPCC1223.15c	SPBC6B1.04	SPBC27.02c	SPBP35G2.03c	SPAC8C9.17c	SPAC15A10.15	SPAC17H9.20	SPAC589.08c	SPBC3B9.22c	SPCC962.02c	SPAC9G1.15c	SPBC428.17c	SPCC417.02	SPAC11E3.03	SPCC306.03c	SPAC12G12.14c	SPAC1805.07c	SPAC14C4.16	SPBC336.08	SPBC1861.01c	SPBC16G5.12c	SPBP4H10.06c	SPBC3B9.16c	SPAC110.02	SPAC17C9.13c	SPAPB1A10.02	SPSNRNA.04	SPBC336.15	SPBC21B10.05c	SPBC1685.15c	SPCC1259.15c	SPBC409.09c	SPAC3A11.14c	SPCC1672.10	SPBC582.07c	SPBC800.13	SPAC1687.18c	SPAC3A11.08	SPBC32F12.04	SPAC12G12.15	SPCC970.07c	SPBP8B7.12c	SPAC17C9.01c	SPAC6G9.06c	SPBC1A4.03c	SPBC409.04c	SPBP8B7.28c	SPBC4.05	SPCC188.04c	SPAC1783.05	SPAC14C4.05c	SPBC16D10.07c	SPAC22E12.07	SPAC1783.04c	SPBC365.06	SPAC27F1.04c	SPCC550.13	SPBC428.08c	SPCC613.12c	SPBC2F12.13	SPBC36.05c	SPCC663.12	SPCC736.11	SPAC18G6.02c	SPBC26H8.07c	SPBC1105.04c	SPCC338.17c	SPAC25B8.14	SPBC577.15c	SPAC144.07c	SPBC146.03c	SPCC622.16c	SPAC1565.08	SPAC637.12c	SPBC119.02	SPBC1105.17	SPAC6F12.09	SPBC13E7.06	SPAC1782.09c	SPAC10F6.10	SPBC646.09c	SPBC29A10.04	SPBC21.01	SPBC26H8.10	SPBC31F10.14c	SPCC5E4.04	SPBC31F10.13c	SPAC9E9.10c	SPBC776.02c	SPAC26H5.06	SPAC19E9.02	SPAC26A3.12c	SPBC947.11c	SPAC4H3.11c	SPAC3G6.11	SPAC688.02c	SPAC3G6.01	SPAC29A4.18	SPCC970.12	SPAC31A2.05c	SPBC16A3.11	SPCC320.13c	SPCC895.07	SPAC10F6.09c	SPAC4A8.12c	SPBC18E5.03c	SPAC1093.06c	SPBP22H7.09c	SPBC14F5.12c	SPBC15D4.03	SPBC14C8.01c	SPBC1703.14c	SPCC1020.02	SPCC290.04	SPAC12G12.13c	SPBC609.05	SPBC11C11.03	SPAC821.08c	SPCC645.04
GO:0000075	cell cycle checkpoint	102	SPCC18B5.07c	SPBC428.18	SPAC589.08c	SPCC962.02c	SPAC9E9.08	SPCC16A11.05c	SPAC4D7.05	SPBC660.14	SPBC36B7.09	SPBC29A3.13	SPAPB1A10.09	SPBC216.06c	SPCC553.07c	SPAC24H6.05	SPAC6B12.11	SPBC800.09	SPAC3G9.09c	SPCC18B5.03	SPCC23B6.03c	SPAP8A3.09c	SPCC1259.13	SPBC649.05	SPAC821.12	SPBC6B1.09c	SPAC1783.04c	SPAC16A10.07c	SPBC365.15	SPAC23A1.06c	SPAC27F1.04c	SPAC19D5.03	SPCC4G3.05c	SPCC550.13	SPBC1718.07c	SPBC11B10.09	SPAC6F6.08c	SPBC3D6.04c	SPAC8E11.02c	SPBC3D6.11c	SPCC663.12	SPCC18B5.11c	SPBC19G7.13	SPBC16A3.05c	SPAC13C5.07	SPAC1805.04	SPAC17A2.13c	SPCC1795.01c	SPAC664.07c	SPBC16D10.09	SPAPB1E7.06c	SPBC557.03c	SPAC1556.01c	SPAC1834.06c	SPCC1906.01	SPAC1952.07	SPAC30D11.13	SPAC2F3.15	SPBC13E7.06	SPAC694.06c	SPAC1782.09c	SPBC342.05	SPCC4B3.12	SPBC428.20c	SPBC106.01	SPAC2G11.12	SPAC458.03	SPBC28F2.07	SPBC28F2.02	SPAC17G8.10c	SPBC216.05	SPAC20G4.04c	SPBC530.13	SPBC29A10.15	SPAC17H9.19c	SPBC776.02c	SPAC3H5.06c	SPBC409.05	SPAC23H3.08c	SPAC23D3.02	SPBC20F10.06	SPBP19A11.04c	SPAC19E9.01c	SPCC1322.12c	SPAC29B12.03	SPAC27E2.10c	SPCC1795.11	SPBC25H2.13c	SPBC776.12c	SPAC26A3.02	SPCC320.13c	SPCC895.07	SPAC23C4.18c	SPCC306.04c	SPBC14C8.01c	SPCC1322.06	SPCC1322.08	SPAC821.04c	SPAC12G12.13c	SPBC14C8.07c	SPAC821.08c	SPAC14C4.13	SPBC1734.06	SPAC14C4.03
GO:0000076	DNA replication checkpoint	31	SPBC428.18	SPAC9E9.08	SPAC4D7.05	SPBC660.14	SPBC216.06c	SPAC24H6.05	SPAC6B12.11	SPAC23A1.06c	SPAC19D5.03	SPCC4G3.05c	SPCC550.13	SPBC11B10.09	SPCC18B5.11c	SPAC664.07c	SPAC1952.07	SPAC694.06c	SPCC4B3.12	SPAC458.03	SPAC20G4.04c	SPBC29A10.15	SPAC17H9.19c	SPAC3H5.06c	SPAC23D3.02	SPAC29B12.03	SPCC1795.11	SPBC776.12c	SPAC23C4.18c	SPAC821.04c	SPBC14C8.07c	SPAC821.08c	SPAC14C4.13
GO:0000077	DNA damage checkpoint	41	SPBC29A3.13	SPCC553.07c	SPCC18B5.03	SPCC23B6.03c	SPCC1259.13	SPBC6B1.09c	SPAC1783.04c	SPAC16A10.07c	SPCC550.13	SPBC11B10.09	SPAC8E11.02c	SPBC3D6.11c	SPCC663.12	SPAC13C5.07	SPAC17A2.13c	SPAC664.07c	SPBC16D10.09	SPAC1556.01c	SPAC1952.07	SPBC342.05	SPCC4B3.12	SPAC20G4.04c	SPAC17H9.19c	SPBC776.02c	SPAC27E2.10c	SPAC26A3.02	SPAC23C4.18c	SPCC306.04c	SPBC14C8.01c	SPAC14C4.13	SPBC1734.06	SPAC9E9.08	SPBC800.09	SPBC409.05	SPCC4G3.05c	SPCC18B5.11c	SPAPB1E7.06c	SPAC694.06c	SPAC2G11.12	SPBC28F2.07	SPBC216.05
GO:0000078	cell shape checkpoint	3	SPAC821.12	SPAC1834.06c	SPBP19A11.04c
GO:0000079	regulation of cyclin-dependent protein kinase activity	20	SPCC4E9.02	SPBC582.03	SPBC32F12.06	SPAPB2B4.03	SPBC1D7.03	SPBC16E9.17c	SPBC1734.14c	SPBP16F5.02	SPAC1296.05c	SPBC530.13	SPAC19E9.03	SPBC20F10.10	SPBC776.18c	SPBC19F5.01c	SPCC18B5.03	SPAC24H6.05	SPAC144.13c	SPBC32F12.09	SPAC1782.09c	SPAC644.06c
GO:0000080	G1 phase of mitotic cell cycle	11	SPBC29B5.01	SPBC106.14c	SPCC16C4.11	SPBC11B10.09	SPAPB2B4.03	SPBC725.16	SPAC23C11.16	SPAC644.06c	SPCC364.06	SPAC19E9.03	SPBC16A3.07c
GO:0000082	G1/S transition of mitotic cell cycle	16	SPAC1002.09c	SPAPB1E7.02c	SPCC16C4.11	SPBC800.02	SPBC336.12c	SPBC2F12.11c	SPBC725.16	SPAC19E9.03	SPAC22F3.09c	SPBC36B7.09	SPAC3G9.09c	SPBC21B10.13c	SPAC12G12.14c	SPBC11B10.09	SPAPB2B4.03	SPBC776.12c
GO:0000083	regulation of transcription involved in G1/S phase of mitotic cell cycle	8	SPCC16C4.11	SPBC800.02	SPBC336.12c	SPBC2F12.11c	SPBC725.16	SPAC19E9.03	SPAC22F3.09c	SPBC21B10.13c
GO:0000084	S phase of mitotic cell cycle	21	SPBC16D10.04c	SPCC126.02c	SPBC25D12.03c	SPBC211.04c	SPCC1682.02c	SPAC31A2.05c	SPBC543.03c	SPAC1B2.05	SPAC1F7.05	SPBC25D12.04	SPBC336.12c	SPBC4.04c	SPAPB1E7.02c	SPAC20G8.01	SPBC29A10.15	SPCC16A11.17	SPAC17H9.10c	SPBC25H2.13c	SPBC1347.10	SPAC8F11.07c	SPAC29B12.03
GO:0000087	M phase of mitotic cell cycle	198	SPBC32F12.08c	SPBP23A10.08	SPAC18G6.10	SPCC188.03	SPBC776.13	SPCC18B5.07c	SPBC3B8.08	SPBC725.12	SPAC29E6.04	SPAC16A10.05c	SPCC1223.15c	SPAC144.13c	SPBC6B1.04	SPBC27.02c	SPBP35G2.03c	SPAC8C9.17c	SPAC15A10.15	SPAC17H9.20	SPAC589.08c	SPBC3B9.22c	SPCC962.02c	SPAC9G1.15c	SPBC428.17c	SPCC417.02	SPBC83.04	SPAC11E3.03	SPAC1006.08	SPCC16A11.05c	SPCC306.03c	SPAC12G12.14c	SPAC1805.07c	SPAC14C4.16	SPBC336.08	SPBC1861.01c	SPAC24B11.11c	SPBC16G5.12c	SPAC18G6.15	SPAC19G12.01c	SPAC27D7.05c	SPAC5D6.08c	SPBP4H10.06c	SPBC3B9.16c	SPAC110.02	SPAC17C9.13c	SPAPB1A10.09	SPAPB1A10.02	SPSNRNA.04	SPBC336.15	SPBC21B10.05c	SPBC1685.15c	SPCC1259.15c	SPBC409.09c	SPAC1B3.03c	SPAC3A11.14c	SPBC1A4.01	SPCC1672.10	SPBC582.07c	SPBC800.13	SPAC3G9.12	SPAC3G9.14	SPAC1687.18c	SPBP23A10.04	SPBC12D12.01	SPAC3A11.08	SPBC32F12.04	SPAC12G12.15	SPAC890.02c	SPCC970.07c	SPBP8B7.12c	SPAC17C9.01c	SPAC6G9.06c	SPBC1A4.03c	SPAP8A3.09c	SPAC959.09c	SPBC409.04c	SPBP8B7.28c	SPBC4.05	SPCC188.04c	SPAC1783.05	SPBPB8B6.04c	SPAC14C4.05c	SPBC649.05	SPBC16D10.07c	SPAC22E12.07	SPBC21C3.18	SPBC21.06c	SPAC343.03	SPAC1783.04c	SPAC9G1.09	SPCC1682.04	SPBC365.15	SPBC365.06	SPAC27F1.04c	SPAC222.10c	SPBC24C6.07	SPCC550.13	SPBC1718.07c	SPAC6F6.08c	SPBC428.08c	SPBC3D6.04c	SPCC613.12c	SPBC2F12.13	SPBC36.05c	SPCC663.12	SPBC16A3.05c	SPAC1805.04	SPCC736.11	SPCC736.14	SPAC18G6.02c	SPCC1795.01c	SPBC26H8.07c	SPBC1105.04c	SPCC338.17c	SPAC25B8.14	SPBC577.15c	SPAC144.07c	SPBC146.03c	SPBC557.03c	SPCC962.03c	SPCC622.16c	SPAC1565.08	SPAC637.12c	SPAC25G10.07c	SPBC119.02	SPBC1105.17	SPAC6F12.09	SPBC13E7.06	SPAC6F12.14	SPAC3A12.14	SPAC23C11.16	SPAC23C11.12	SPAC1782.09c	SPAC10F6.10	SPBC646.09c	SPAC6F12.15c	SPBC428.20c	SPBC106.09	SPBC106.01	SPBC29A10.04	SPAC2G11.12	SPBC21.01	SPAC688.13	SPBC28F2.02	SPBC26H8.10	SPAC17G8.10c	SPAC1786.03	SPBC31F10.14c	SPCC5E4.04	SPBC31F10.13c	SPBC244.01c	SPAC9E9.10c	SPBC776.02c	SPAC26H5.06	SPBC1604.08c	SPAC19E9.02	SPAC26A3.12c	SPBC409.05	SPBC947.11c	SPAC23H3.08c	SPBC28E12.01c	SPBC15D4.01c	SPBC20F10.06	SPAC4H3.11c	SPBC2G2.01c	SPAC3G6.11	SPAC19E9.01c	SPCC1322.12c	SPAC688.02c	SPAC3G6.01	SPAC29A4.18	SPCC970.12	SPAC31A2.05c	SPBC16A3.11	SPCC320.13c	SPCC895.07	SPAC10F6.09c	SPAC4A8.12c	SPBC18E5.03c	SPAC1093.06c	SPBP22H7.09c	SPBC14F5.12c	SPBC15D4.03	SPBC14C8.01c	SPBC1703.14c	SPBC15D4.14	SPCC1322.06	SPCC1322.08	SPAC1565.06c	SPCC1020.02	SPCC1739.11c	SPCC290.04	SPAC12G12.13c	SPBC609.05	SPBC14C8.07c	SPBC11C11.03	SPAC821.08c	SPCC645.04	SPBC19F5.01c
GO:0000091	mitotic anaphase A	1	SPBPB8B6.04c
GO:0000092	mitotic anaphase B	1	SPBC15D4.01c
GO:0000095	S-adenosylmethionine transmembrane transporter activity	1	SPAC12B10.09
GO:0000096	sulfur amino acid metabolic process	35	SPBC776.03	SPCC1739.06c	SPAC9.09	SPBC14F5.05c	SPAC3A12.17c	SPBC12C2.03c	SPAC56F8.10	SPBC19F5.04	SPAC9.06c	SPAC1783.01	SPAC57A7.07c	SPAC343.10	SPBC106.17c	SPCC1827.06c	SPBC36.04	SPBC27.08c	SPBC428.11	SPAC6B12.04c	SPAC10F6.01c	SPBC56F2.11	SPBC725.01	SPAC20H4.05c	SPBC887.01	SPBC4C3.03	SPCC1753.04	SPBC23E6.10c	SPAC1039.08	SPBC15D4.09c	SPAC644.08	SPBC21D10.11c	SPAC16C9.02c	SPAC13G7.06	SPAC1782.11	SPBC8D2.18c	SPCC11E10.01
GO:0000097	sulfur amino acid biosynthetic process	25	SPBC776.03	SPCC1739.06c	SPAC9.09	SPAC3A12.17c	SPBC12C2.03c	SPAC56F8.10	SPAC9.06c	SPAC1783.01	SPBC106.17c	SPCC1827.06c	SPBC36.04	SPBC27.08c	SPBC428.11	SPAC10F6.01c	SPBC56F2.11	SPAC20H4.05c	SPBC887.01	SPBC23E6.10c	SPAC1039.08	SPBC15D4.09c	SPAC644.08	SPAC16C9.02c	SPAC13G7.06	SPAC1782.11	SPCC11E10.01
GO:0000103	sulfate assimilation	6	SPBC27.08c	SPAC10F6.01c	SPCC584.01c	SPAC13G7.06	SPAC1782.11	SPAC4D7.06c
GO:0000105	histidine biosynthetic process	11	SPCC1672.01	SPBC1711.13	SPBC29A3.02c	SPBC3D6.06c	SPAC4A8.14	SPBC418.01c	SPCC1620.06c	SPAC25G10.05c	SPBC21H7.07c	SPBC11B10.02c	SPAC3F10.09
GO:0000107	imidazoleglycerol-phosphate synthase activity	1	SPBC418.01c
GO:0000109	nucleotide-excision repair complex	20	SPAC12G12.10	SPBC577.09	SPBC13G1.13	SPCC330.01c	SPBC4F6.15c	SPCC330.02	SPBP8B7.14c	SPCC4G3.10c	SPAC1D4.12	SPBC649.03	SPAC17G8.03c	SPAC12B10.12c	SPBC3D6.09	SPAC17A5.06	SPBC582.10c	SPAC16E8.11c	SPAC17H9.10c	SPBC25H2.13c	SPCC970.01	SPBC776.18c
GO:0000112	nucleotide-excision repair factor 3 complex	5	SPBC13G1.13	SPAC1D4.12	SPAC17A5.06	SPAC16E8.11c	SPBC776.18c
GO:0000113	nucleotide-excision repair factor 4 complex	1	SPBC582.10c
GO:0000118	histone deacetylase complex	26	SPCC126.13c	SPBC800.03	SPAC343.11c	SPAC1B3.17	SPBC2D10.17	SPBP35G2.10	SPBC21C3.02c	SPBC428.06c	SPCC1259.07	SPBC1734.16c	SPAC25B8.02	SPBC1685.08	SPAC14C4.12c	SPCC1682.13	SPAC2F7.07c	SPBC12C2.10c	SPBC36.05c	SPBC1709.11c	SPAC23C11.15	SPAC16C9.05	SPAC29A4.18	SPAC23H4.12	SPCC1235.09	SPAC22E12.11c	SPAC3G9.07c	SPAC22E12.19
GO:0000120	RNA polymerase I transcription factor complex	10	SPAC18G6.11c	SPBC336.09c	SPBC3B8.11	SPBC725.17c	SPAC29E6.08	SPBC17D1.04	SPAC22E12.08	SPCC285.17	SPAC29A4.10	SPBC1685.13
GO:0000122	negative regulation of transcription from RNA polymerase II promoter	39	SPCC1235.09	SPAC589.02c	SPBC17D1.01	SPAC1B3.17	SPAC22G7.01c	SPAC1420.01c	SPAC1F3.07c	SPBC1734.15	SPAC23D3.09	SPAC18B11.10	SPCC16C4.03	SPAC1002.05c	SPAC3G9.14	SPBC800.03	SPBC4B4.03	SPBC21B10.13c	SPBC16D10.07c	SPAC1783.04c	SPBC32H8.11	SPCC1393.02c	SPAC2F7.08c	SPAC8E11.02c	SPBC16A3.07c	SPAC227.15	SPBC2D10.17	SPBC2D10.06	SPCC736.11	SPBC30D10.02	SPBP35G2.10	SPBP4H10.09	SPCC1620.14c	SPAC29B12.06c	SPAC17G6.10	SPAC688.08	SPBC31F10.14c	SPBC31F10.13c	SPAC1071.06	SPAC31A2.11c	SPBC15D4.03
GO:0000123	histone acetyltransferase complex	37	SPAC57A10.14	SPCC830.05c	SPBC6B1.12c	SPBP23A10.08	SPBC1921.07c	SPAC6F6.09	SPAC17G8.07	SPBC21D10.10	SPCC126.04c	SPBC28F2.10c	SPBC25H2.11c	SPBC16A3.19	SPAC139.06	SPCC5E4.03c	SPAC15A10.02	SPAC3G9.08	SPCC24B10.08c	SPAC13A11.04c	SPAC1783.07c	SPCC61.02	SPBC1709.11c	SPBP16F5.03c	SPCC1795.08c	SPAC637.12c	SPAC1952.05	SPAC9G1.13c	SPBC32H8.12c	SPCC16C4.18c	SPBC17D11.04c	SPAC17G8.13c	SPBC887.18c	SPAC12G12.05c	SPBC14C8.17c	SPAC4D7.10c	SPBC21H7.02	SPAC23H4.12	SPAC1F5.11c
GO:0000124	SAGA complex	19	SPAC57A10.14	SPBC6B1.12c	SPBC1921.07c	SPCC126.04c	SPBC28F2.10c	SPBC25H2.11c	SPCC5E4.03c	SPAC15A10.02	SPCC24B10.08c	SPAC13A11.04c	SPCC61.02	SPBP16F5.03c	SPAC1952.05	SPCC16C4.18c	SPBC887.18c	SPAC12G12.05c	SPBC14C8.17c	SPAC4D7.10c	SPBC21H7.02
GO:0000126	transcription factor TFIIIB complex	3	SPBC13E7.10c	SPAC29E6.08	SPCC1919.14c
GO:0000127	transcription factor TFIIIC complex	6	SPBC8D2.07c	SPBC336.07	SPAC6F12.11c	SPCC16C4.14c	SPBC21H7.05	SPAC1250.07
GO:0000132	establishment of mitotic spindle orientation	3	SPAC343.17c	SPBC1347.12	SPAC890.02c
GO:0000136	alpha-1,6-mannosyltransferase complex	4	SPAC4F10.10c	SPBC1734.04	SPCC330.08	SPAC1006.05c
GO:0000137	Golgi cis cisterna	5	SPAC4F10.10c	SPBC1734.04	SPCC330.08	SPAC1006.05c	SPAC30.01c
GO:0000138	Golgi trans cisterna	3	SPBC1734.04	SPAC6F12.03c	SPAC30.01c
GO:0000139	Golgi membrane	64	SPBC32F12.12c	SPAC22E12.05c	SPCC1795.10c	SPCC4B3.02c	SPAC24B11.08c	SPBC16C6.13c	SPBC24C6.05	SPBC25H2.14	SPAC1527.02	SPCC364.04c	SPAC57A7.10c	SPCC576.07	SPCC285.08	SPBC1711.09c	SPAC19A8.09	SPBC146.14c	SPBC25H2.06c	SPBC2G5.04c	SPBPJ4664.04	SPAC22E12.17c	SPBC4F6.05c	SPBC36B7.07	SPBC29A3.01	SPAC637.06	SPBC3B9.15c	SPCC777.07	SPAC22E12.06c	SPAC959.04c	SPBC19F5.03	SPBC3B9.10	SPBC1773.08c	SPAC12G12.12	SPAC31G5.15	SPAC3H8.06	SPAC824.08	SPBC1289.13c	SPBC1539.08	SPAC26H5.13c	SPAC5H10.11	SPAC1F7.03	SPCC736.04c	SPBC25B2.02c	SPBC8D2.17	SPAC1851.04c	SPBC16E9.14c	SPBC947.02	SPAC3C7.01c	SPAC2F3.01	SPBC32H8.08c	SPCP1E11.06	SPBP16F5.07	SPAC17D4.03c	SPCC61.04c	SPAP27G11.06c	SPAC17G8.11c	SPAC5H10.13c	SPAC31A2.13c	SPBC1703.10	SPBC16H5.09c	SPBC19C7.12c	SPCC1795.03	SPAC26A3.05	SPBC1683.10c	SPCC4F11.04c
GO:0000140	acylglycerone-phosphate reductase activity	1	SPAC23D3.11
GO:0000145	exocyst	7	SPCC1183.01	SPAC6F12.08c	SPCC622.10c	SPAC13F5.06c	SPBC106.20	SPCC970.09	SPCC1235.10c
GO:0000146	microfilament motor activity	4	SPBC2D10.14c	SPCC645.05c	SPBC146.13c	SPCC1919.10c
GO:0000147	actin cortical patch assembly	20	SPAC17G8.04c	SPAC6G9.07c	SPAC6F6.10c	SPBC1778.08c	SPAC16E8.01	SPAC630.03	SPAC11H11.06	SPAC4F10.15c	SPAC17H9.11	SPBC557.04	SPCC162.07	SPBC6B1.02	SPBC83.01	SPCP1E11.02	SPAC25G10.09c	SPBC14C8.06	SPBC13E7.09	SPBC146.13c	SPBC800.10c	SPCC794.11c
GO:0000148	1,3-beta-glucan synthase complex	5	SPBC19G7.05c	SPAC24C9.07c	SPAC19B12.03	SPCC1840.02c	SPBC1289.01c
GO:0000149	SNARE binding	5	SPAC1F3.03	SPCC74.01	SPAC56F8.08	SPCC584.05	SPAC2G11.03c
GO:0000150	recombinase activity	4	SPAC8E11.03c	SPBC119.14	SPAC644.14c	SPBC18H10.17c
GO:0000151	ubiquitin ligase complex	60	SPBC1703.06	SPBC3H7.06c	SPBC28F2.08c	SPBC25B2.06c	SPBC83.04	SPBC17D11.08	SPBC25B2.11	SPBC336.01	SPAC19G12.01c	SPCC970.10c	SPAC27D7.05c	SPAC4D7.03	SPAC13D6.04c	SPAPB1A10.14	SPBC1718.01	SPAC24H6.03	SPBC1A4.01	SPBP23A10.04	SPCC330.11	SPAC3A11.08	SPCC970.07c	SPAC17C9.01c	SPAC959.09c	SPBP8B7.28c	SPBC12D12.08c	SPAC3H8.05c	SPAC343.18	SPAC343.03	SPCC18.04	SPAC57A10.05c	SPBC428.08c	SPCC613.12c	SPBC3D6.11c	SPAC13D6.01	SPAC20H4.10	SPCC1827.08c	SPBP16F5.04	SPBC56F2.01	SPAC6F6.02c	SPAC6F12.14	SPAC23C11.12	SPAC17G6.17	SPAC17G6.12	SPAC6F12.15c	SPBC106.09	SPAC29A4.08c	SPAC19A8.10	SPAC29E6.01	SPAC17H9.19c	SPAC18B11.07c	SPBC409.05	SPCC338.16	SPBC28E12.01c	SPAC17H9.10c	SPBC1271.01c	SPAC22F8.12c	SPAC1565.07c	SPAC23H4.18c	SPCC1919.15	SPCC11E10.08
GO:0000152	nuclear ubiquitin ligase complex	17	SPAC57A10.05c	SPBC83.04	SPAC19G12.01c	SPAC27D7.05c	SPBC1A4.01	SPBP23A10.04	SPAC17C9.01c	SPAC959.09c	SPAC343.03	SPAC6F12.14	SPAC23C11.12	SPAC6F12.15c	SPBC106.09	SPBC28E12.01c	SPAC343.18	SPBC3D6.11c	SPAC19A8.10
GO:0000154	rRNA modification	19	SPBC336.02	SPAC1002.08c	SPBC2D10.10c	SPAC29A4.04c	SPBC1347.13c	SPSNORNA.25	SPSNORNA.14	SPBC20F10.01	SPAC26A3.06	SPNCRNA.445	SPBC1A4.09	SPAC1782.10c	SPAPB17E12.10c	SPBC2G2.15c	SPAC2G11.15c	SPBP8B7.20c	SPSNORNA.29	SPAC2C4.06c	SPAC1687.11
GO:0000155	two-component sensor activity	3	SPCC74.06	SPAC1834.08	SPAC27E2.09
GO:0000156	two-component response regulator activity	6	SPCC74.06	SPAPB18E9.02c	SPAC1834.08	SPAC8C9.14	SPBC887.10	SPAC27E2.09
GO:0000159	protein phosphatase type 2A complex	4	SPAP8A3.09c	SPCC188.02	SPAC6F12.12	SPAC227.07c
GO:0000160	two-component signal transduction system (phosphorelay)	8	SPCC74.06	SPAPB18E9.02c	SPAC1834.08	SPBC725.02	SPAC8C9.14	SPBC887.10	SPAC27E2.09	SPBC32F12.11
GO:0000162	tryptophan biosynthetic process	8	SPBC1539.09c	SPBC16G5.08	SPBC3D6.06c	SPAC4A8.14	SPCC1620.06c	SPCC1442.09	SPAC19A8.15	SPAC16E8.04c
GO:0000164	protein phosphatase type 1 complex	1	SPAC227.15
GO:0000165	MAPKKK cascade	19	SPAC1006.09	SPAC31G5.09c	SPAC24B11.06c	SPBC543.07	SPBC1685.01	SPCC757.09c	SPBC409.07c	SPAC1D4.13	SPAPYUG7.02c	SPAC9G1.02	SPAC19D5.01	SPBC1D7.05	SPAC1F3.02c	SPCC1223.11	SPCC4F11.02	SPBC119.08	SPAC2G11.07c	SPAC26F1.10c	SPAC1F5.09c
GO:0000166	nucleotide binding	737	SPAC1296.06	SPBC1685.06	SPAC1006.09	SPAC110.01	SPAC27E2.03c	SPBC354.01	SPAC24B11.07c	SPBC11C11.11c	SPCC777.14	SPCC1902.02	SPBC19F8.01c	SPAC5H10.04	SPAC1093.02	SPAC1805.05	SPCC162.10	SPAC186.02c	SPCC24B10.07	SPBC8D2.19	SPBC1861.05	SPAC630.09c	SPAC27D7.06	SPBC776.03	SPAC186.07c	SPCC188.12	SPBC577.12	SPBC15D4.05	SPAC1093.04c	SPAC5H10.05c	SPBC1347.06c	SPAC1250.03	SPAC4G8.05	SPAC4D7.12c	SPBC30B4.05	SPBP8B7.09c	SPBC336.01	SPAC9.05	SPBC14F5.04c	SPBC405.04c	SPCC297.03	SPAC630.03	SPAC24B11.11c	SPBC16G5.12c	SPCC16C4.11	SPBC4F6.07c	SPAC24B11.12c	SPAC15A10.03c	SPBC19C7.03	SPAC18G6.03	SPBC19C7.06	SPAC19G12.02c	SPAPB1A11.03	SPAC4A8.07c	SPAC13G6.11c	SPAC22E12.14c	SPCC576.15c	SPAC4A8.05c	SPBC14F5.05c	SPBC1198.10c	SPBC23E6.07c	SPAC57A7.12	SPAC926.04c	SPAC17G6.14c	SPAC4H3.05	SPCC576.10c	SPBC13G1.02	SPAC1687.03c	SPBC1198.13c	SPAC31G5.09c	SPBC3H7.15	SPBC3B9.18c	SPBC660.10	SPBC660.14	SPAC29E6.06c	SPCPJ732.02c	SPCC830.11c	SPAC3F10.11c	SPAC1071.10c	SPBC660.16	SPCC18.16c	SPBP4H10.06c	SPBC2G5.03	SPAC27E2.06c	SPBC36B7.04	SPCC1840.03	SPAC110.03	SPBC29A3.01	SPAC637.11	SPBC36B7.09	SPCC74.06	SPBC9B6.04c	SPAC637.08	SPAC16A10.04	SPAC24B11.06c	SPAC3F10.16c	SPAPB17E12.14c	SPBC12C2.03c	SPBC216.07c	SPCC162.09c	SPBC9B6.09c	SPAC4A8.08c	SPBC31E1.06	SPAC328.01c	SPBC3F6.03	SPAC24H6.12c	SPBC543.07	SPAC1002.09c	SPBC1718.06	SPAC56F8.03	SPAC823.08c	SPBC543.09	SPBC3B8.01c	SPBC17G9.03c	SPBC1685.15c	SPBC2D10.14c	SPCC777.05	SPAC323.06c	SPBC713.03	SPBC29A10.10c	SPBC713.06	SPCC553.08c	SPCC1259.15c	SPBC713.12	SPCC14G10.01	SPAC24H6.04	SPCC777.15	SPBC215.12	SPAC3A11.12c	SPAC1B3.04c	SPAC139.04c	SPAC3A11.14c	SPAC1B3.01c	SPAC13G6.01c	SPCC576.06c	SPBC11G11.07	SPBC354.12	SPAC17A5.15c	SPBC354.15	SPAC23A1.19c	SPBP8B7.16c	SPAC19G12.14	SPAC15A10.01	SPAC3G9.13c	SPBC19F5.04	SPCC330.01c	SPAC22H10.05c	SPBC1773.17c	SPBC3B9.19	SPBC3B9.03	SPAP8A3.11c	SPBC3B9.01	SPAC22H10.03c	SPBC4F6.16c	SPAC23G3.03	SPBC4F6.18c	SPAC9.07c	SPAC3G9.06	SPBC1773.10c	SPBC4F6.17c	SPAC1399.04c	SPAC1420.02c	SPAC7D4.10	SPBC1A4.08c	SPBC12D12.03	SPBC947.05c	SPAPB2B4.04c	SPBC839.16	SPCC18B5.03	SPAC12G12.04	SPAC11E3.07	SPBP23A10.13	SPAC6G10.08	SPBP23A10.10	SPAC3A11.07	SPBC32F12.04	SPBC1773.07c	SPAC1F7.02c	SPBC839.06	SPCC23B6.03c	SPAC1D4.11c	SPBC32F12.11	SPAC732.01	SPBC19G7.01c	SPCP25A2.02c	SPAC23A1.12c	SPBC1A4.03c	SPBC215.05	SPAC17H9.09c	SPAC890.03	SPBC1A4.02c	SPBC409.07c	SPAC144.03	SPAC57A10.02	SPAC144.05	SPAC144.14	SPBC1711.17	SPBC56F2.07c	SPCC18B5.05c	SPBC1711.13	SPAC1D4.08	SPAC1D4.04	SPAC1D4.12	SPAC1D4.13	SPAC3H8.05c	SPAC1B9.02c	SPBC17G9.11c	SPAC31G5.19	SPCC1259.13	SPBC56F2.09c	SPCC188.06c	SPAC11H11.06	SPAC2G11.11c	SPCC18B5.08c	SPBC106.02c	SPBC29A3.15c	SPAC31G5.04	SPAC222.05c	SPBC16E9.13	SPAC750.08c	SPAC2G11.10c	SPCC645.05c	SPCC1672.05c	SPAC1783.01	SPAC1783.05	SPAC222.07c	SPCC1672.06c	SPAC14C4.05c	SPAC821.06	SPAC977.16c	SPAC821.11	SPAC821.12	SPBC16D10.04c	SPAC6F12.10c	SPBC428.16c	SPAC4F10.16c	SPBC2F12.08c	SPAC17H9.02	SPAC2F7.13c	SPBC16D10.07c	SPBC16D10.08c	SPAC343.13	SPAC343.15	SPAC343.05	SPBC1539.08	SPAC17G8.01c	SPBC21C3.18	SPAC20G4.01	SPAC6F12.05c	SPBC21.07c	SPAC16.04	SPBC21.06c	SPAC16.01	SPCC553.03	SPCC553.02	SPCC1672.11c	SPAC22A12.16	SPAC22A12.11	SPBC23G7.12c	SPAC23D3.04c	SPAC1783.04c	SPAC1D4.06c	SPCC188.13c	SPBC557.04	SPCC417.06c	SPAC9G1.02	SPAC9G1.09	SPAPYUG7.03c	SPCC18B5.01c	SPCC1739.03	SPBC16A3.15c	SPCC1682.16	SPAC323.04	SPCC1739.13	SPAC22G7.06c	SPAC23A1.06c	SPBC1198.05	SPBC1198.09	SPAC222.13c	SPBC32H8.10	SPAC222.12c	SPAC513.01c	SPAC1093.05	SPAC823.03	SPBC25D12.06	SPBC16E9.10c	SPAC1834.11c	SPAC1F7.05	SPAC1F7.04	SPCC18.08	SPCC126.02c	SPBC1709.06	SPBC1709.05	SPBC24C6.06	SPCC550.11	SPBC29A3.02c	SPBC359.05	SPBC1709.17	SPAC1952.08c	SPBC24C6.02	SPBC24C6.03	SPBC11B10.09	SPAPB2B4.05	SPACUNK12.02c	SPBC3E7.01	SPAC222.14c	SPBC428.05c	SPAC6F6.03c	SPCC24B10.15	SPAC2F7.03c	SPBC902.02c	SPBC902.05c	SPCC191.02c	SPBC1709.02c	SPAC2F7.06c	SPCC736.03c	SPBC336.14c	SPAC2F7.05c	SPCC965.04c	SPBC3D6.06c	SPAC17A2.03c	SPAC30.02c	SPAC4A8.14	SPBC25B2.09c	SPAC328.04	SPAC12B10.14c	SPAC30.04c	SPBC6B1.02	SPBC31E1.02c	SPAC24C9.09	SPBC776.09	SPBC2F12.13	SPBC25B2.04c	SPAC8E11.03c	SPBC83.08	SPAC144.17c	SPAC12B10.08c	SPAC227.09	SPAC24C9.03	SPBC25B2.02c	SPAC227.14	SPAPB24D3.09c	SPBPB2B2.13	SPAC6F6.11c	SPBC530.14c	SPCC663.03	SPCC663.12	SPAC14C4.02c	SPBC1683.09c	SPCC18B5.11c	SPAC26H5.02c	SPAC1B1.03c	SPAC3H1.13	SPBC8D2.01	SPCC550.03c	SPBC8D2.06	SPCC24B10.16c	SPBC29A3.09c	SPBC1D7.05	SPAC1805.17	SPCC550.06c	SPBC4.04c	SPAC6C3.06c	SPAC20H4.07	SPAPB18E9.02c	SPCC24B10.10c	SPAC20H4.09	SPAC20H4.04	SPBC12D12.04c	SPAPB8E5.09	SPBC4.07c	SPAC25B8.06c	SPCC736.06	SPBC405.01	SPBC2D10.20	SPAC3C7.03c	SPBC947.01	SPCC1827.06c	SPBC25H2.02	SPAC110.04c	SPBC26H8.08c	SPBC26H8.07c	SPCC1235.05c	SPBP35G2.10	SPBC27.08c	SPBP35G2.07	SPCP1E11.02	SPBC16D10.10	SPBC15C4.05	SPCC1235.04c	SPBP22H7.06	SPAC4F8.07c	SPBC19C2.01	SPBC19C2.05	SPBP16F5.04	SPAC2F3.06c	SPBC25D12.03c	SPCC11E10.05c	SPCC1620.06c	SPBC428.15	SPAC144.07c	SPCC1795.05c	SPAC732.02c	SPAC1834.02	SPAC1834.07	SPAC1834.08	SPBC146.03c	SPAC664.10	SPAC664.11	SPAP27G11.07c	SPAC212.11	SPAC1F3.02c	SPBC4B4.01c	SPAC10F6.02c	SPCPB16A4.05c	SPAC10F6.03c	SPCC1620.14c	SPCC962.03c	SPAP27G11.09c	SPBC18H10.02	SPBC1778.10c	SPBC18H10.15	SPAC10F6.05c	SPAC1556.02c	SPAC1142.06	SPAC16C9.06c	SPBC13G1.10c	SPAC1556.01c	SPBC146.12	SPBC115.02c	SPAC821.13c	SPBC342.02	SPAC31A2.10	SPCC1450.14c	SPBC14C8.02	SPCC584.03c	SPCC584.04	SPAC13G7.02c	SPAC10F6.01c	SPAC1565.08	SPCC1450.16c	SPAC29A4.19c	SPBC16C6.07c	SPAC25G10.07c	SPAC23C11.09	SPAC343.01c	SPAC25G10.05c	SPCC1450.11c	SPBP18G5.02	SPCC1906.01	SPBC119.15	SPBC119.10	SPAC30D11.13	SPBC119.02	SPBC119.08	SPBC119.07	SPAC2F3.15	SPBC17D1.06	SPBC800.07c	SPAC25A8.01c	SPBC4F6.06	SPBC800.05c	SPAC30D11.03	SPAC4G9.12	SPAC869.02c	SPACUNK4.07c	SPBC30B4.06c	SPBC1105.09	SPAC1F5.06	SPAC3C7.14c	SPAPB1E7.07	SPAC1F5.10	SPCC132.02	SPAC20G8.01	SPAC23C11.16	SPAC23C11.11	SPAC9G1.11c	SPAC6F6.15	SPBC32H8.12c	SPCC737.07c	SPAC10F6.10	SPBC23E6.02	SPBC16H5.10c	SPBC146.13c	SPCC63.11	SPCC737.09c	SPAC767.01c	SPBC106.06	SPBC106.01	SPAC6F12.16c	SPBC577.06c	SPAC22G7.02	SPAC22G7.08	SPBC106.10	SPAC4G9.03	SPCC70.07c	SPBC29A10.04	SPCC4G3.08	SPBC29A10.01	SPAC2G11.12	SPBC1706.03	SPBC646.14c	SPAC2G11.06	SPCC4G3.02	SPBC211.04c	SPAC13F5.01c	SPCC70.05c	SPCC63.08c	SPAC16C9.07	SPAC458.05	SPAC1786.01c	SPAC8C9.03	SPCC74.03c	SPCC1020.01c	SPAC26F1.13c	SPAC26F1.14c	SPAC17A5.13	SPAC17A5.11	SPAC13G7.12c	SPCC4G3.14	SPAC17A5.01	SPAC17A5.06	SPBC646.11	SPAC3C7.08c	SPBC646.03	SPBC646.04	SPAC19A8.12	SPAC17G8.14c	SPBC216.05	SPCC895.09c	SPBC1289.05c	SPCC1620.08	SPCC285.16c	SPAC20G4.03c	SPCC1183.05c	SPCC285.03	SPCC5E4.06	SPBPB2B2.09c	SPAC15E1.04	SPAC3C7.06c	SPAC24C9.15c	SPBC1289.03c	SPAC644.06c	SPBC29A10.15	SPAP8A3.05	SPAC22F3.06c	SPAC17A2.12	SPAC11E3.04c	SPAC644.11c	SPBC1271.15c	SPAC20G8.08c	SPAC20H4.11c	SPAC20G8.09c	SPAC23H4.10c	SPAC9E9.12c	SPAC22F3.05c	SPCC364.07	SPBC887.14c	SPAC11E3.01c	SPAC644.14c	SPBC1703.04	SPBC1703.05	SPBC1703.07	SPAC22F3.03c	SPAC806.07	SPBC337.04	SPBC1703.10	SPBP35G2.05c	SPBC887.12	SPCC320.04c	SPAC18B11.07c	SPBC1861.09	SPCC16A11.17	SPBC1604.08c	SPCC1682.02c	SPAC27E2.09	SPAPB1A10.11c	SPBC2G2.12	SPAC19E9.02	SPBC211.07c	SPAPB1A10.12c	SPAC15A10.13	SPBC409.10	SPCC417.08	SPAC23C11.04c	SPACUNK4.13c	SPBC1826.01c	SPAPB1A10.10c	SPAC9.03c	SPBC582.10c	SPAC22F3.08c	SPCC1223.08c	SPBC1703.08c	SPAC806.02c	SPAC4G9.09c	SPBC651.01c	SPBC16H5.08c	SPCC1223.07c	SPBC947.11c	SPBC1604.14c	SPCC338.14	SPBC15D4.01c	SPAC5H10.08c	SPBC17F3.02	SPBC215.08c	SPBC4C3.03	SPBC2G2.08	SPBC16H5.03c	SPAC23D3.02	SPBC30D10.10c	SPAC2C4.13	SPCC1494.06c	SPAC22F3.10c	SPAC22A12.15c	SPAC9E9.07c	SPAC17H9.13c	SPCC794.09c	SPAC23H4.07c	SPCC1919.10c	SPAC4H3.10c	SPAC806.06c	SPAC167.01	SPAC3G6.11	SPAC6G9.10c	SPAC644.07	SPBC337.05c	SPCC737.08	SPCC1322.12c	SPBC947.15c	SPAC1A6.05c	SPAC16E8.17c	SPAC3G6.01	SPAC4G8.09	SPBC31F10.06c	SPBC25H2.12c	SPAC29B12.01	SPCC825.01	SPAC27E2.10c	SPAC29A4.15	SPAC29A4.16	SPAC23C4.08	SPAC16E8.07c	SPAC23C4.03	SPAC23C4.12	SPCC1795.11	SPCP31B10.07	SPBC776.12c	SPCC970.03	SPBC16A3.01	SPCC1442.14c	SPBC21H7.04	SPAC31A2.07c	SPAPB1A10.06c	SPAC8F11.03	SPBC16H5.02	SPCC320.13c	SPBC543.06c	SPAC10F6.09c	SPCC4B3.10c	SPAC1687.15	SPCC18.09c	SPCC10H11.01	SPBC543.03c	SPCC794.12c	SPAP7G5.02c	SPAC1805.01c	SPAC1F5.09c	SPBC1306.01c	SPBC32C12.03c	SPAC56E4.04c	SPAC4C5.02c	SPAC1093.06c	SPAC23A1.10	SPBC12C2.06	SPBC12C2.08	SPBC725.06c	SPCC1322.13	SPBC17A3.07	SPBC337.13c	SPBC1703.14c	SPAC1782.11	SPCC1322.08	SPAC1006.07	SPBP22H7.05c	SPAC23H4.06	SPACUNK4.10	SPAC23H4.02	SPAC23H4.04	SPAC1565.06c	SPAC1002.17c	SPBP4H10.11c	SPCC1020.08	SPBC14F5.06	SPCC1020.10	SPAC821.04c	SPBC1703.15c	SPAC3F10.04	SPAC3F10.03	SPAC1B2.05	SPBC83.14c	SPCC162.11c	SPAC23H3.13c	SPAC4F10.11	SPBC691.04	SPBP16F5.08c	SPBC17A3.09c	SPAC12G12.13c	SPCC965.03	SPAC1B3.11c	SPBC19F8.07	SPAC1250.01	SPBC14C8.07c	SPBC30D10.07c	SPCC1919.01	SPAC23H4.17c	SPBCPT2R1.08c	SPAC14C4.14	SPAC2C4.14c	SPAC14C4.13	SPBC1734.03	SPBC16G5.02c	SPBC17A3.04c	SPAC11G7.03	SPAC14C4.03	SPBC1604.21c	SPCC777.10c	SPBC1604.20c	SPBC25B2.01	SPCC645.10	SPBC1734.11	SPBP8B7.18c	SPBP8B7.17c	SPBC23G7.10c	SPAC694.02	SPAC5H10.10	SPCC18.10	SPAC1071.11	SPBC17G9.09	SPAC1002.19
GO:0000170	sphingosine hydroxylase activity	2	SPAC19G12.08	SPBC887.15c
GO:0000171	ribonuclease MRP activity	7	SPCC16C4.05	SPCC830.09c	SPBC1709.20	SPAC25B8.16	SPNCRNA.82	SPBC1703.01c	SPAC3A12.04c
GO:0000172	ribonuclease MRP complex	10	SPAC323.08	SPCC16C4.19	SPBP8B7.01c	SPCC16C4.05	SPCC830.09c	SPBC1709.20	SPAC25B8.16	SPNCRNA.82	SPBC1703.01c	SPAC3A12.04c
GO:0000173	inactivation of MAPK activity involved in osmosensory signaling pathway	3	SPCC1223.11	SPCC4F11.02	SPAC2G11.07c
GO:0000175	3'-5'-exoribonuclease activity	14	SPBC30B4.08	SPAC1F3.01	SPCC1840.11	SPAC3G9.10c	SPBC17D1.03c	SPCC757.08	SPCC4G3.15c	SPBC16G5.10	SPCC31H12.08c	SPBC115.01c	SPBC26H8.10	SPBC211.08c	SPAC22G7.04	SPCC18.06c
GO:0000176	nuclear exosome (RNase complex)	12	SPAC1F3.01	SPCC1840.11	SPAC3G9.10c	SPBC17D1.03c	SPCC757.08	SPAC2F7.14c	SPBC16G5.10	SPCC1739.07	SPBC115.01c	SPBC26H8.10	SPAC22A12.12c	SPBC211.08c
GO:0000177	cytoplasmic exosome (RNase complex)	10	SPCC1840.11	SPAC3G9.10c	SPBC17D1.03c	SPCC757.08	SPAC2F7.14c	SPBC16G5.10	SPBC115.01c	SPBC26H8.10	SPAC22A12.12c	SPBC211.08c
GO:0000178	exosome (RNase complex)	13	SPAC1F3.01	SPCC1840.11	SPAC3G9.10c	SPBC17D1.03c	SPCC757.08	SPAC2F7.14c	SPBC16G5.10	SPCC1739.07	SPBC115.01c	SPBC26H8.10	SPAC22A12.12c	SPBC211.08c	SPAP8A3.05
GO:0000179	rRNA (adenine-N6,N6-)-dimethyltransferase activity	2	SPBC336.02	SPAC1002.08c
GO:0000182	rDNA binding	6	SPAC22E12.08	SPBC14C8.14c	SPAC29A4.10	SPBC1198.11c	SPCC1672.02c	SPAC22F8.07c
GO:0000183	chromatin silencing at rDNA	9	SPAC1B3.17	SPBC800.03	SPBC16C6.10	SPBC428.08c	SPBC2D10.17	SPBP35G2.10	SPBC25D12.02c	SPCC132.02	SPAC8F11.09c
GO:0000184	nuclear-transcribed mRNA catabolic process, nonsense-mediated decay	13	SPAC19A8.08	SPAC13G7.03	SPBP8B7.16c	SPBC3B9.21	SPAC6G10.07	SPBC1709.18	SPBC106.12c	SPBP4H10.20	SPBC13G1.14c	SPAC16C9.06c	SPAC17A5.14	SPAC19A8.12	SPAC16E8.15
GO:0000186	activation of MAPKK activity	1	SPAC1006.09
GO:0000209	protein polyubiquitination	1	SPBC119.02
GO:0000210	NAD+ diphosphatase activity	1	SPBC1778.03c
GO:0000213	tRNA-intron endonuclease activity	4	SPAC959.10	SPAPB17E12.07c	SPBC19C7.07c	SPCC613.09
GO:0000214	tRNA-intron endonuclease complex	4	SPAC959.10	SPAPB17E12.07c	SPBC19C7.07c	SPCC613.09
GO:0000215	tRNA 2'-phosphotransferase activity	1	SPAC2C4.12c
GO:0000216	M/G1 transition of mitotic cell cycle	4	SPBC32F12.09	SPBC365.15	SPCC1840.01c	SPBC428.20c
GO:0000220	vacuolar proton-transporting V-type ATPase, V0 domain	6	SPBC1685.16	SPAC732.01	SPAC1B3.14	SPAC17A2.03c	SPAC2C4.13	SPAC16E8.07c
GO:0000221	vacuolar proton-transporting V-type ATPase, V1 domain	8	SPBC3B9.18c	SPAC7D4.10	SPAC11E3.07	SPAC343.05	SPAPB2B4.05	SPAC637.05c	SPBC1289.05c	SPCC965.03
GO:0000224	peptide-N4-(N-acetyl-beta-glucosaminyl)asparagine amidase activity	1	SPBC1709.14
GO:0000225	N-acetylglucosaminylphosphatidylinositol deacetylase activity	1	SPAPB2B4.01c
GO:0000226	microtubule cytoskeleton organization	117	SPAC926.07c	SPAPB17E12.06	SPBC32F12.08c	SPBP23A10.08	SPBC8D2.05c	SPAC343.17c	SPBC211.06	SPAC16A10.05c	SPCC1223.15c	SPBC6B1.04	SPBC25B2.07c	SPBC27.02c	SPCC737.03c	SPAC8C9.17c	SPAC589.08c	SPBC3B9.22c	SPCC962.02c	SPAC9G1.15c	SPCC4G3.19	SPCC417.02	SPAC11E3.03	SPAC806.08c	SPBC1347.12	SPCC11E10.03	SPBC651.05c	SPAC1805.07c	SPAC14C4.16	SPBC336.08	SPAC18G6.15	SPBC3H7.15	SPAC16A10.04	SPAC110.02	SPAC17C9.13c	SPAPB1A10.09	SPBC21B10.05c	SPBC1685.15c	SPAC3A11.14c	SPBC582.06c	SPBC582.03	SPAC3G9.12	SPBC12D12.01	SPBC16C6.14	SPBC32F12.04	SPAC3A11.02	SPAC890.02c	SPAC6G9.06c	SPAC17H9.09c	SPBC409.04c	SPCC188.04c	SPAC1783.03	SPBC649.05	SPAC3C7.12	SPBC21C3.18	SPAC15E1.07c	SPCC417.07c	SPCC1682.04	SPBC16A3.15c	SPBC365.15	SPAC27F1.04c	SPBC11C11.04c	SPAC12B10.04	SPBC3H7.01	SPBC902.02c	SPBC428.08c	SPBC2F12.13	SPCC663.12	SPAC8E11.07c	SPCC736.14	SPBC947.01	SPBC26H8.07c	SPCC338.17c	SPAC1F3.06c	SPCC31H12.05c	SPAC25B8.14	SPAC664.10	SPBC557.03c	SPAC1565.08	SPAC25G10.07c	SPBC800.05c	SPBC1105.17	SPACUNK4.07c	SPBC13E7.06	SPCC1183.12	SPAC3A12.14	SPAC23C11.16	SPAC1782.09c	SPBC428.20c	SPBC29A10.02	SPBC26H8.10	SPBC902.06	SPAC1786.03	SPBC29A10.14	SPAC31A2.15c	SPAC22F3.05c	SPAC1687.20c	SPBC776.02c	SPAC19E9.02	SPBC11B10.05c	SPBC1604.14c	SPBC15D4.01c	SPAC4H3.11c	SPCC1322.12c	SPCC16C4.08c	SPAC26A3.16	SPAC23C4.08	SPAC23C4.12	SPAC31A2.05c	SPCC320.13c	SPCC895.07	SPCC895.05	SPAC1093.06c	SPBC15D4.10c	SPCC1020.02	SPAC16E8.09	SPAC4F10.04	SPBC11C11.03	SPAC1782.05
GO:0000227	oxaloacetate secondary active transmembrane transporter activity	1	SPAC139.02c
GO:0000228	nuclear chromosome	353	SPCC1235.09	SPBC29A3.05	SPAC11H11.05c	SPCC550.12	SPBC354.03	SPBC32F12.08c	SPBP23A10.08	SPCC1753.03c	SPAC17G8.09	SPAC227.16c	SPAC25G10.04c	SPAC23G3.04	SPBC26H8.09c	SPBC21C3.02c	SPCC126.13c	SPAC4H3.02c	SPAC6B12.18	SPBC3B8.08	SPBC725.12	SPAC6F6.09	SPAC29E6.04	SPAC17G8.07	SPCC576.13	SPAC16A10.05c	SPBC428.06c	SPCC1223.15c	SPCC1259.07	SPCC1259.04	SPBC21D10.10	SPBP23A10.05	SPAC222.04c	SPBC18H10.06c	SPAC6B12.05c	SPBC365.10	SPAC664.02c	SPBC1734.16c	SPAC25B8.02	SPBC27.02c	SPCC1442.02	SPBP35G2.03c	SPAC8C9.17c	SPAC15A10.15	SPAC17H9.20	SPAC589.08c	SPBC3B9.22c	SPCC1450.02	SPCC962.02c	SPAC1F3.07c	SPBC725.13c	SPBC83.09c	SPBC28F2.10c	SPAPB1E7.14	SPCC417.02	SPCC1281.05	SPAC11E3.03	SPBP23A10.09	SPBC25H2.11c	SPAC1006.02	SPAC631.02	SPAC25H1.06	SPBC1734.15	SPAC13G7.10	SPCC18.11c	SPAC4F10.12	SPAC23D3.09	SPBP4H10.21c	SPAC23H3.05c	SPBC16A3.19	SPAC1805.07c	SPAC14C4.16	SPBC336.08	SPBC336.04	SPAC18B11.10	SPBC1861.01c	SPBC2A9.12	SPAC19G12.02c	SPBP8B7.07c	SPAC4H3.13	SPBC23E6.07c	SPBC21C3.16c	SPAC22E12.11c	SPAC19D5.11c	SPAC1687.03c	SPAC139.06	SPCC1753.01c	SPBC29A3.13	SPAC110.02	SPAC1002.05c	SPAPB1A10.02	SPBC409.12c	SPBC216.06c	SPBC1718.02	SPBC1685.15c	SPBC1685.08	SPCC553.07c	SPBC409.09c	SPAC24H6.06	SPBC2D10.11c	SPAC3A11.14c	SPCC1672.10	SPCC553.09c	SPBP19A11.06	SPAC15A10.02	SPBP8B7.19	SPBC1773.16c	SPAC23G3.01	SPAC6B12.11	SPBC800.13	SPAC3G9.07c	SPAC3G9.14	SPBC800.03	SPAC1687.18c	SPBC4B4.03	SPBC12D12.09	SPBC16C6.10	SPBP23A10.13	SPAC3A11.08	SPCC23B6.05c	SPAC1F7.01c	SPAC890.02c	SPBP8B7.14c	SPCC970.07c	SPAC23E2.02	SPBP8B7.12c	SPBC19G7.01c	SPAC32A11.03c	SPBC1773.12	SPBC1A4.03c	SPBC29A10.03c	SPBC409.04c	SPAC144.02	SPAC144.05	SPBP8B7.28c	SPAC31G5.19	SPAC17D4.02	SPCC24B10.08c	SPCC188.04c	SPBC29A3.14c	SPAC1783.03	SPAC1783.05	SPAC21E11.03c	SPAC6F6.16c	SPBC16D10.04c	SPAC17G8.03c	SPAC22E12.19	SPBC16D10.07c	SPAC14C4.12c	SPAC23H3.10	SPCC1672.02c	SPCC553.04	SPBC660.13c	SPBC1105.11c	SPAC1783.04c	SPBC1778.02	SPCC188.13c	SPCC1739.05	SPCC1739.07	SPCC1682.13	SPCC1739.12	SPAC16A10.07c	SPAC19G12.13c	SPAC222.15	SPAC57A10.09c	SPCC1393.02c	SPAC27F1.04c	SPAC823.06	SPAC2F7.08c	SPBC13G1.08c	SPAC2F7.07c	SPAC343.11c	SPAP27G11.15	SPCC188.07	SPAC6B12.10c	SPCC297.04c	SPBC428.08c	SPBC3D6.04c	SPCC594.05c	SPBC12C2.10c	SPCC613.12c	SPBC2F12.13	SPAC8E11.03c	SPBC83.07	SPBC83.08	SPBC36.05c	SPBC1709.11c	SPAC1142.03c	SPBC3D6.09	SPAC3H1.11	SPBC8D2.04	SPBC12D12.02c	SPBC19G7.13	SPBC4.04c	SPAPB8E5.09	SPCC736.11	SPCC736.14	SPAC18G6.02c	SPCC1795.01c	SPBC30D10.04	SPBP16F5.03c	SPAC664.07c	SPBC1105.04c	SPBC16D10.09	SPCC1235.05c	SPBP35G2.10	SPBC16D10.03	SPCC338.17c	SPAC664.01c	SPBC25D12.03c	SPAPB1E7.02c	SPBC577.15c	SPAC1834.04	SPAC664.10	SPCC622.19	SPBC557.03c	SPAC630.14c	SPAC3H1.01c	SPAC3G6.06c	SPAC22H12.02	SPCC1620.14c	SPCC622.16c	SPAC1556.01c	SPBC8D2.03c	SPCC622.13c	SPAC1565.08	SPAC637.12c	SPAC1834.03c	SPBC119.14	SPAC1952.07	SPAC1952.05	SPAC25A8.01c	SPAP14E8.02	SPBC83.03c	SPAC9G1.13c	SPAC6F12.09	SPBC1105.12	SPBC30B4.04c	SPBC17D11.06	SPCC132.02	SPAC20G8.01	SPAC23C11.15	SPAC694.06c	SPBC20F10.04c	SPAC29B12.02c	SPAC6F6.17	SPAC17G6.10	SPBC32H8.12c	SPAC23G3.10c	SPCC737.07c	SPBC342.05	SPBC23E6.02	SPCC4B3.12	SPBC106.01	SPCC16C4.20c	SPAC3H1.12c	SPAC2G11.12	SPBC646.14c	SPBC21.01	SPBC211.04c	SPAC1B1.01	SPAC23G3.07c	SPAC16C9.05	SPAC688.10	SPAC458.03	SPBC28F2.07	SPBC146.09c	SPCC1393.14	SPBC685.09	SPCC16C4.18c	SPAC17A5.11	SPBC216.05	SPAC20G4.04c	SPAC17G8.13c	SPBC31F10.13c	SPBC29A10.14	SPBC29A10.15	SPAC17A2.12	SPAC9E9.10c	SPAC20G8.08c	SPAC1071.06	SPCC364.06	SPAC11E3.01c	SPAC644.14c	SPBC1703.02	SPBC17G9.05	SPAC18B11.07c	SPBC1861.02	SPAC26H5.03	SPAC26H5.06	SPCC16A11.17	SPCC16A11.14	SPAC27E2.05	SPCC1682.02c	SPAC3H5.06c	SPBC409.03	SPCC338.08	SPBC947.11c	SPAC23H3.08c	SPAC4G9.06c	SPBC215.07c	SPAC23D3.01	SPAC23D3.02	SPBC20F10.06	SPAC12G12.05c	SPAC13A11.03	SPBC1604.17c	SPBC14C8.17c	SPAC688.06c	SPAC3G6.11	SPCC1322.12c	SPAC688.02c	SPAC3G6.01	SPAC29B12.01	SPBP35G2.13c	SPBC36B7.08c	SPAC27E2.10c	SPAC29A4.18	SPBC1734.02c	SPBC25H2.13c	SPCC970.12	SPBC11B10.10c	SPAC31A2.05c	SPBC16A3.11	SPBC21H7.02	SPAC8F11.03	SPCC320.13c	SPCC895.07	SPAC10F6.09c	SPAC10F6.08c	SPAC23C4.18c	SPBC1347.10	SPAC25H1.02	SPBC14F5.12c	SPBC15D4.03	SPCC306.04c	SPBC1703.14c	SPAC23H4.12	SPBP22H7.05c	SPCC1020.02	SPCC290.04	SPAC1B2.05	SPBC83.14c	SPBC29B5.01	SPBC609.05	SPAC1250.01	SPBC14C8.07c	SPBC11C11.03	SPCC663.05c	SPAC821.08c	SPAC14C4.13	SPBC1734.06	SPAC14C4.03	SPAC8F11.07c	SPCC11E10.08
GO:0000234	phosphoethanolamine N-methyltransferase activity	1	SPCC1450.15
GO:0000235	astral microtubule	3	SPAC18G6.15	SPBC11C11.04c	SPAC1805.08
GO:0000243	commitment complex	11	SPAC4D7.13	SPAC27D7.07c	SPBC4B4.09	SPAC6G10.07	SPBP35G2.09	SPBC19C2.14	SPBC146.07	SPAC19A8.13	SPAP8A3.06	SPCC962.06c	SPBC13A2.01c
GO:0000244	assembly of spliceosomal tri-snRNP	4	SPCC1281.02c	SPAC3H5.04	SPBC1861.04c	SPBC119.13c
GO:0000245	spliceosome assembly	24	SPBC1861.04c	SPSNRNA.04	SPBC21C3.05	SPAC27F1.09c	SPAPJ698.03c	SPBC887.05c	SPAC22F8.10c	SPAC17G6.14c	SPBC146.07	SPCC63.11	SPAC4D7.13	SPAC27D7.07c	SPBC4B4.09	SPBC4B4.05	SPBC839.10	SPBC3E7.14	SPBC4B4.07c	SPBP35G2.09	SPBC1289.12	SPAC19A8.13	SPCC16A11.13	SPBC11G11.06c	SPAC23D3.08	SPAC26A3.08
GO:0000246	delta24(24-1) sterol reductase activity	1	SPAC20G4.07c
GO:0000247	C-8 sterol isomerase activity	1	SPAC20G8.07c
GO:0000248	C-5 sterol desaturase activity	2	SPAC1687.16c	SPBC27B12.03c
GO:0000249	C-22 sterol desaturase activity	1	SPAC19A8.04
GO:0000250	lanosterol synthase activity	1	SPAC13G7.01c
GO:0000252	C-3 sterol dehydrogenase (C-4 sterol decarboxylase) activity	1	SPBC3F6.02c
GO:0000253	3-keto sterol reductase activity	1	SPBC1709.07
GO:0000254	C-4 methylsterol oxidase activity	1	SPAC630.08c
GO:0000256	allantoin catabolic process	2	SPAC19G12.04	SPAC1F7.09c
GO:0000262	mitochondrial chromosome	1	SPBC30D10.08
GO:0000266	mitochondrial fission	4	SPBC11G11.01	SPAC31G5.13	SPAC664.15	SPBC12C2.08
GO:0000268	peroxisome targeting sequence binding	2	SPAC17D4.01	SPBC725.07
GO:0000274	mitochondrial proton-transporting ATP synthase, stator stalk	3	SPCC1840.06	SPBC1604.07	SPBC29A10.13
GO:0000276	mitochondrial proton-transporting ATP synthase complex, coupling factor F(o)	12	SPCC1840.06	SPBC1604.07	SPBC29A10.13	SPBC106.05c	SPBC29A3.10c	SPAC25H1.10c	SPBC1604.11	SPMIT.10	SPMIT.09	SPMIT.07	SPAC22F3.07c	SPAC23C4.11
GO:0000278	mitotic cell cycle	381	SPAC1006.09	SPAC3F10.15c	SPCC16C4.19	SPBC1A4.05	SPBC32F12.08c	SPBP23A10.08	SPAC18G6.10	SPCC188.03	SPBC23G7.04c	SPBC16G5.01	SPBC776.13	SPCC290.03c	SPCC18B5.07c	SPAC343.17c	SPBC211.06	SPBC3B8.08	SPBC725.12	SPAC23G3.11	SPCC24B10.07	SPAC29E6.04	SPAC16A10.05c	SPAP27G11.03	SPCC1223.15c	SPAC144.13c	SPBC6B1.04	SPBC106.14c	SPBC19G7.15	SPBC27.02c	SPCC1442.02	SPBP35G2.03c	SPAC8C9.17c	SPAC15A10.15	SPAC17H9.20	SPAC589.08c	SPBC3B9.22c	SPCC962.02c	SPAC9G1.15c	SPBC428.17c	SPCC417.02	SPBC83.04	SPAC11E3.03	SPAC9E9.08	SPBC15C4.01c	SPAC1006.08	SPCC16A11.05c	SPBC1347.12	SPCC306.03c	SPAC12G12.14c	SPBC30D10.17c	SPAC8F11.06	SPAC1805.07c	SPAC1782.01	SPAC14C4.16	SPBC16G5.15c	SPBC336.08	SPBC336.04	SPBC1861.01c	SPCC16C4.03	SPAC24B11.11c	SPBC16G5.12c	SPCC16C4.11	SPAC18G6.15	SPAC19G12.01c	SPAC15A10.04c	SPAC27D7.05c	SPCC4E9.02	SPAC4D7.03	SPAC1420.03	SPAC5D6.08c	SPAC1071.12c	SPBC660.14	SPBP4H10.06c	SPCC1840.03	SPBC3B9.16c	SPBC36B7.09	SPCC74.06	SPAC110.02	SPAC24B11.06c	SPAC17C9.13c	SPAPB1A10.09	SPAPB1A10.02	SPSNRNA.04	SPBC1718.01	SPBC336.15	SPAC1002.09c	SPBC21B10.05c	SPBC1685.15c	SPCC1259.15c	SPAC13C5.01c	SPBC409.09c	SPAC24H6.03	SPAC24H6.05	SPAC3A11.12c	SPAC1B3.03c	SPAC323.02c	SPCC970.04c	SPAC3A11.14c	SPBC1A4.01	SPCC1672.10	SPBC582.07c	SPBC582.03	SPAC6B12.11	SPBC800.13	SPBC800.09	SPAC3G9.12	SPAC3G9.14	SPBC800.02	SPAC1687.18c	SPAC3G9.09c	SPBP23A10.04	SPBC12D12.01	SPCC18B5.03	SPAC11E3.09	SPBC32F12.09	SPAC3A11.08	SPBC32F12.04	SPAC3A11.02	SPAC12G12.15	SPAC890.02c	SPCC970.07c	SPBC21B10.13c	SPBP8B7.12c	SPAC17C9.01c	SPAC6G9.06c	SPBC1A4.03c	SPBC4C3.10c	SPAP8A3.09c	SPAC959.09c	SPBC409.04c	SPBC409.07c	SPAC57A10.02	SPBP8B7.28c	SPBC12D12.08c	SPBC4.05	SPAC31G5.13	SPAPYUG7.02c	SPCC1259.13	SPCC188.04c	SPAC1783.05	SPBPB8B6.04c	SPAC14C4.05c	SPBC649.05	SPAC821.12	SPBC16D10.04c	SPBC16D10.07c	SPAC22E12.07	SPAC343.18	SPBC21C3.18	SPBC21.06c	SPAC343.03	SPBC23G7.12c	SPAC1783.04c	SPAC1D4.06c	SPBC9B6.10	SPAC9G1.02	SPAC9G1.09	SPAPB8E5.02c	SPCC1682.04	SPCC1682.16	SPCC1739.12	SPCC1682.10	SPAC16A10.07c	SPBC365.15	SPAC23A1.06c	SPBC365.06	SPAC823.15	SPAC27F1.04c	SPAC19D5.03	SPAC1F7.05	SPBC25D12.04	SPAC222.10c	SPCC126.02c	SPBC1709.05	SPBC24C6.07	SPCC550.13	SPBC1718.07c	SPBC11B10.09	SPAPB2B4.03	SPACUNK12.02c	SPBC336.12c	SPAC2F7.03c	SPAC57A10.05c	SPAC6F6.08c	SPBC428.08c	SPBC3D6.04c	SPBC21D10.12	SPCC613.12c	SPAC8E11.02c	SPBC2F12.11c	SPBC2F12.13	SPBC16A3.07c	SPBC36.05c	SPBC530.14c	SPCC663.12	SPBC19G7.09	SPBC19G7.13	SPBC4.04c	SPBC16A3.05c	SPBC2D10.12	SPBC4.07c	SPAC1805.04	SPCC736.11	SPCC736.14	SPAC18G6.02c	SPAC17A2.13c	SPCC1795.01c	SPBC26H8.07c	SPAC664.07c	SPCC338.11c	SPBC1105.04c	SPBC16D10.09	SPBC1734.14c	SPCC338.17c	SPBP16F5.02	SPBC577.10	SPBC25D12.03c	SPAPB1E7.02c	SPAC25B8.14	SPBC577.15c	SPAC144.07c	SPAC1834.08	SPBC146.03c	SPAC664.10	SPBC557.03c	SPCC1795.04c	SPBC21D10.05c	SPAC4C5.04	SPCC962.03c	SPCC622.16c	SPAC1834.06c	SPBC146.07	SPAC637.10c	SPAC1565.08	SPAC637.12c	SPBC16C6.07c	SPAC25G10.07c	SPCC1450.11c	SPCC1906.01	SPAC1952.07	SPAC30D11.13	SPBC119.02	SPBC119.01	SPBC725.16	SPBC725.02	SPBC1105.17	SPAC6F12.09	SPBC13E7.06	SPAC6G10.04c	SPAC6F12.14	SPCC1442.06	SPBC17D11.01	SPAC20G8.01	SPAC3A12.14	SPAC23C11.16	SPAC23C11.12	SPCC1840.01c	SPAC694.06c	SPAC1782.09c	SPAC17G6.12	SPAC26F1.10c	SPCC4B3.16	SPAC10F6.10	SPBC646.09c	SPAC6F12.15c	SPBC428.20c	SPBC106.09	SPBC106.01	SPBC106.16	SPBC16H5.11c	SPBC29A10.04	SPAC2G11.12	SPBC21.01	SPBC211.04c	SPAC688.13	SPBC28F2.02	SPBC17D11.07c	SPBC26H8.10	SPAC607.05	SPAC17G8.10c	SPBC646.13	SPBC646.16	SPAC1786.03	SPBC216.05	SPAC19A8.10	SPAC20G4.04c	SPBC31F10.14c	SPCC5E4.04	SPBC31F10.13c	SPBC244.01c	SPBC1289.03c	SPAC644.06c	SPBC29A10.15	SPAC9E9.10c	SPCC364.06	SPBC887.14c	SPAC1687.20c	SPBC776.02c	SPAC20G8.05c	SPAC22F8.06	SPBC887.10	SPAC26H5.06	SPCC16A11.17	SPBC1604.08c	SPAC27E2.05	SPCC1682.02c	SPAC27E2.09	SPAC19E9.03	SPAC19E9.02	SPAC26A3.12c	SPBC409.05	SPAC22F3.09c	SPBC947.11c	SPCC338.16	SPAC23H3.08c	SPBC28E12.01c	SPBC15D4.01c	SPBC16H5.07c	SPAC23D3.07	SPBC20F10.06	SPAC4H3.11c	SPBP19A11.04c	SPBP19A11.03c	SPAC17H9.10c	SPBC2G2.01c	SPAC3G6.11	SPAC19E9.01c	SPCC1322.12c	SPAC644.12	SPAC688.02c	SPAC3G6.02	SPAC3G6.01	SPAC29B12.03	SPAC9E9.13	SPAC29A4.18	SPBC1734.02c	SPAC23C4.03	SPCC1795.11	SPBC25H2.13c	SPAC31A2.04c	SPCC970.12	SPBC776.12c	SPAC31A2.05c	SPBC1921.02	SPBC16A3.11	SPCC320.13c	SPCC895.07	SPAC10F6.09c	SPAC23C4.18c	SPAC4A8.13c	SPBC1347.10	SPAC4A8.12c	SPBC543.03c	SPBC18E5.03c	SPAC1093.06c	SPBP22H7.09c	SPBC14F5.12c	SPBC15D4.03	SPBC14C8.01c	SPBC1703.14c	SPBC15D4.14	SPCC1322.06	SPCC1322.08	SPAC1565.06c	SPCC1020.02	SPCC1739.11c	SPCC290.04	SPAC1B2.05	SPAC4F10.04	SPAC12G12.13c	SPBC19F8.07	SPBC29B5.01	SPBC609.05	SPBC14C8.07c	SPBC11C11.03	SPAC1782.05	SPAC821.08c	SPAC14C4.13	SPCC777.10c	SPAC8F11.07c	SPCC645.04	SPBC19F5.01c
GO:0000280	nuclear division	186	SPBC32F12.08c	SPBP23A10.08	SPAC18G6.10	SPCC188.03	SPBC776.13	SPCC18B5.07c	SPBC3B8.08	SPBC725.12	SPAC29E6.04	SPAC16A10.05c	SPCC1223.15c	SPAC144.13c	SPBC6B1.04	SPBC27.02c	SPBP35G2.03c	SPAC8C9.17c	SPAC15A10.15	SPAC17H9.20	SPAC589.08c	SPBC3B9.22c	SPCC962.02c	SPAC9G1.15c	SPBC428.17c	SPCC417.02	SPBC83.04	SPAC11E3.03	SPCC16A11.05c	SPCC306.03c	SPAC12G12.14c	SPAC1805.07c	SPAC14C4.16	SPBC336.08	SPBC1861.01c	SPBC16G5.12c	SPAC18G6.15	SPAC19G12.01c	SPAC27D7.05c	SPAC5D6.08c	SPBP4H10.06c	SPBC3B9.16c	SPAC110.02	SPAC17C9.13c	SPAPB1A10.09	SPAPB1A10.02	SPSNRNA.04	SPBC336.15	SPBC21B10.05c	SPBC1685.15c	SPCC1259.15c	SPBC409.09c	SPAC1B3.03c	SPAC3A11.14c	SPBC1A4.01	SPCC1672.10	SPBC582.07c	SPBC800.13	SPAC3G9.12	SPAC1687.18c	SPBP23A10.04	SPBC12D12.01	SPAC3A11.08	SPBC32F12.04	SPAC12G12.15	SPAC890.02c	SPCC970.07c	SPBP8B7.12c	SPAC17C9.01c	SPAC6G9.06c	SPBC1A4.03c	SPAP8A3.09c	SPAC959.09c	SPBC409.04c	SPBP8B7.28c	SPBC4.05	SPCC188.04c	SPAC1783.05	SPBPB8B6.04c	SPAC14C4.05c	SPBC649.05	SPBC16D10.07c	SPAC22E12.07	SPBC21C3.18	SPAC343.03	SPAC1783.04c	SPBC365.15	SPBC365.06	SPAC27F1.04c	SPCC550.13	SPBC1718.07c	SPAC6F6.08c	SPBC428.08c	SPBC3D6.04c	SPCC613.12c	SPBC2F12.13	SPBC36.05c	SPCC663.12	SPBC16A3.05c	SPCC736.08	SPAC1805.04	SPCC736.11	SPCC736.14	SPAC18G6.02c	SPCC1795.01c	SPBC26H8.07c	SPBC1105.04c	SPCC338.17c	SPAC25B8.14	SPBC577.15c	SPAC144.07c	SPBC146.03c	SPBC557.03c	SPCC1223.13	SPCC622.16c	SPAC1565.08	SPAC637.12c	SPAC25G10.07c	SPBC119.02	SPBC1105.17	SPAC6F12.09	SPBC13E7.06	SPAC6F12.14	SPAC3A12.14	SPAC23C11.16	SPAC23C11.12	SPAC1782.09c	SPAC10F6.10	SPBC646.09c	SPAC6F12.15c	SPBC428.20c	SPBC106.09	SPBC106.01	SPBC29A10.04	SPAC2G11.12	SPBC21.01	SPAC688.13	SPBC28F2.02	SPBC26H8.10	SPAC17G8.10c	SPAC1786.03	SPBC31F10.14c	SPCC5E4.04	SPBC31F10.13c	SPAC9E9.10c	SPBC776.02c	SPAC26H5.06	SPAC19E9.02	SPAC26A3.12c	SPBC409.05	SPBC947.11c	SPAC23H3.08c	SPBC28E12.01c	SPBC15D4.01c	SPBC20F10.06	SPAC4H3.11c	SPBC2G2.01c	SPAC3G6.11	SPAC19E9.01c	SPCC1322.12c	SPAC688.02c	SPAC3G6.01	SPAC29A4.18	SPCC970.12	SPAC31A2.05c	SPBC16A3.11	SPCC320.13c	SPCC895.07	SPAC10F6.09c	SPAC4A8.12c	SPBC18E5.03c	SPAC56E4.04c	SPAC1093.06c	SPBP22H7.09c	SPBC14F5.12c	SPBC15D4.03	SPBC14C8.01c	SPBC1703.14c	SPBC15D4.14	SPCC1322.06	SPCC1322.08	SPCC1020.02	SPCC290.04	SPAC12G12.13c	SPBC609.05	SPBC11C11.03	SPAC821.08c	SPCC645.04
GO:0000285	1-phosphatidylinositol-3-phosphate 5-kinase activity	1	SPBC3E7.01
GO:0000287	magnesium ion binding	41	SPBP8B7.31	SPAC1F8.07c	SPBC725.04	SPAC24B11.12c	SPBC19C7.03	SPBPB21E7.01c	SPAC3G9.11c	SPAC6G10.08	SPAC23A1.12c	SPBC1A4.02c	SPAC144.03	SPAC31G5.04	SPAC4F10.16c	SPBC336.06c	SPAC13C5.05c	SPBC902.05c	SPCC736.03c	SPBC3D6.06c	SPAC4A8.14	SPAC6G9.05	SPAC6C3.06c	SPBP35G2.07	SPCC1620.06c	SPAC821.13c	SPAC23C11.05	SPAC25G10.05c	SPAC1952.13	SPCC1840.05c	SPAC3A12.02	SPBC1815.01	SPAC17A5.14	SPAC19A8.12	SPAC186.09	SPBC887.12	SPAC13A11.06	SPAC4H3.10c	SPBC1347.01c	SPAC4A8.11c	SPAC3F10.04	SPAC11G7.03	SPBC30D10.03c
GO:0000288	nuclear-transcribed mRNA catabolic process, deadenylation-dependent decay	19	SPAC20G8.06	SPAC4G8.03c	SPBC56F2.08c	SPBC6B1.08c	SPBC3D6.08c	SPAC6G9.14	SPAC1687.22c	SPCC4G3.15c	SPAC1B3.05	SPBC16E9.12c	SPCC31H12.08c	SPBC13E7.03c	SPCC18.06c	SPAC16C9.04c	SPBC19G7.10c	SPBC3B9.21	SPBC776.09	SPBP4H10.20	SPAC19A8.12
GO:0000289	nuclear-transcribed mRNA poly(A) tail shortening	8	SPAC20G8.06	SPCC4G3.15c	SPAC1B3.05	SPBC16E9.12c	SPCC31H12.08c	SPBC13E7.03c	SPCC18.06c	SPAC16C9.04c
GO:0000290	deadenylation-dependent decapping of nuclear-transcribed mRNA	6	SPBC19G7.10c	SPBC3B9.21	SPBC3D6.08c	SPBC776.09	SPBP4H10.20	SPAC19A8.12
GO:0000293	ferric-chelate reductase activity	2	SPBC947.05c	SPBC1683.09c
GO:0000294	nuclear-transcribed mRNA catabolic process, endonucleolytic cleavage-dependent decay	1	SPCC18B5.06
GO:0000296	spermine transport	9	SPAC17C9.16c	SPCC569.05c	SPBC947.06c	SPBC36.01c	SPBC36.02c	SPBC36.03c	SPBC530.15c	SPBC409.08	SPBC609.04
GO:0000297	spermine transmembrane transporter activity	9	SPAC17C9.16c	SPCC569.05c	SPBC947.06c	SPBC36.01c	SPBC36.02c	SPBC36.03c	SPBC530.15c	SPBC409.08	SPBC609.04
GO:0000298	endopolyphosphatase activity	1	SPBC713.07c
GO:0000301	retrograde transport, vesicle recycling within Golgi	4	SPBC36.08c	SPAC144.15c	SPCC338.13	SPAC1834.07
GO:0000307	cyclin-dependent protein kinase holoenzyme complex	4	SPBC11B10.09	SPBC1734.14c	SPAC19E9.03	SPBC20F10.10
GO:0000309	nicotinamide-nucleotide adenylyltransferase activity	1	SPAC806.06c
GO:0000318	protein-methionine-R-oxide reductase activity	1	SPBC216.04c
GO:0000324	fungal-type vacuole	126	SPCC306.10	SPCC1450.08c	SPCC1739.15	SPBC21C3.17c	SPBPB21E7.04c	SPCC548.03c	SPAC750.06c	SPBC1348.07	SPCC1183.09c	SPBC9B6.03	SPAC630.04c	SPAC26H5.05	SPBC27B12.04c	SPCC70.10	SPAC25H1.05	SPBC1348.01	SPCC191.11	SPAC2E1P3.02c	SPBC3E7.06c	SPBC3B9.10	SPAC1399.01c	SPAC11H11.04	SPBC16G5.09	SPBC16A3.12c	SPAC19G12.10c	SPAC4A8.04	SPCC594.06c	SPAC24C9.08	SPBC12C2.13c	SPCC1795.02c	SPBC15C4.06c	SPAPB1E7.04c	SPCC584.13	SPAC458.06	SPBC8E4.03	SPCC338.12	SPBC28E12.06c	SPAC56E4.06c	SPBC14F5.13c	SPBC543.05c	SPAC23H4.14	SPBC13A2.04c	SPBC354.14c	SPAC105.03c	SPAC57A7.09	SPAC323.07c	SPAPB8E5.04c	SPAC1006.01	SPAC227.01c	SPAC14C4.11	SPAC4G9.07	SPCC306.06c	SPAC926.06c	SPAC630.11	SPCC162.06c	SPBP8B7.13	SPAC823.07	SPBC18H10.19	SPAC607.09c	SPAC2G11.09	SPCC550.08	SPBC25H2.03	SPAC1D4.03c	SPCC126.08c	SPAC1527.02	SPCC576.04	SPBC8D2.02c	SPAC22H12.05c	SPBC1105.08	SPAC14C4.04	SPCC1322.14c	SPAC4A8.03c	SPAC823.16c	SPBC405.03c	SPBC3B9.18c	SPAC3F10.11c	SPAC5D6.09c	SPCC320.05	SPBC29A3.01	SPAC2F7.10	SPBC1718.06	SPBC21B10.04c	SPBC713.12	SPBC1685.16	SPAPB2B4.04c	SPAC11E3.07	SPAC11E3.05	SPAC3A11.06	SPAC31G5.15	SPAC343.19	SPAC589.07c	SPAC823.12	SPAC1093.03	SPAC4F8.15	SPBC359.05	SPBC3E7.01	SPBC2F12.15c	SPAC30.04c	SPAC513.05	SPAC227.15	SPCC126.09	SPAC2F3.08	SPCC61.01c	SPAC3H1.09c	SPAC23C11.14	SPCC737.09c	SPAC2G11.13	SPBC839.08c	SPBP35G2.05c	SPBC1685.07c	SPBC409.18	SPAC23D3.11	SPBC713.07c	SPAC23C4.13	SPBC36B7.05c	SPAC56E4.04c	SPBC23G7.16	SPBC691.01	SPBP4H10.11c	SPCC965.03	SPAC14C4.07	SPBC342.01c	SPAC24H6.11c	SPAC11D3.06	SPCC4B3.13	SPBC25B2.03
GO:0000328	fungal-type vacuole lumen	2	SPAPB8E5.04c	SPAC1006.01
GO:0000329	fungal-type vacuole membrane	84	SPAC227.01c	SPAC14C4.11	SPAC4G9.07	SPCC306.06c	SPAC926.06c	SPAC630.11	SPCC162.06c	SPBP8B7.13	SPAC823.07	SPBC18H10.19	SPAC607.09c	SPAC2G11.09	SPCC550.08	SPBC25H2.03	SPAC1D4.03c	SPCC126.08c	SPAC1527.02	SPCC576.04	SPBC8D2.02c	SPAC22H12.05c	SPBC1105.08	SPAC14C4.04	SPCC1322.14c	SPAC4A8.03c	SPAC823.16c	SPBC405.03c	SPBC3E7.06c	SPBC3B9.18c	SPAC3F10.11c	SPAC5D6.09c	SPCC320.05	SPBC29A3.01	SPAC2F7.10	SPBC1718.06	SPBC21B10.04c	SPBC713.12	SPBC1685.16	SPAPB2B4.04c	SPAC11E3.07	SPAC11E3.05	SPAC3A11.06	SPAC31G5.15	SPAC343.19	SPAC589.07c	SPAC823.12	SPAC1093.03	SPAC4F8.15	SPBC359.05	SPBC3E7.01	SPBC2F12.15c	SPAC30.04c	SPCC594.06c	SPAC513.05	SPAC227.15	SPCC126.09	SPBC12C2.13c	SPAC2F3.08	SPCC61.01c	SPAC3H1.09c	SPAC23C11.14	SPCC737.09c	SPAC2G11.13	SPBC839.08c	SPBP35G2.05c	SPBC1685.07c	SPBC409.18	SPAC23D3.11	SPBC713.07c	SPAC23C4.13	SPBC36B7.05c	SPBC14F5.13c	SPAC56E4.04c	SPAC23H4.14	SPBC23G7.16	SPBC691.01	SPBP4H10.11c	SPCC965.03	SPBC354.14c	SPAC14C4.07	SPBC342.01c	SPAC24H6.11c	SPAC11D3.06	SPCC4B3.13	SPBC25B2.03
GO:0000332	template for synthesis of G-rich strand of telomere DNA activity	1	SPNCRNA.214
GO:0000333	telomerase catalytic core complex	2	SPNCRNA.214	SPBC29A3.14c
GO:0000338	protein deneddylation	9	SPAC1B3.08	SPBC32H8.02c	SPBC17D11.01	SPAC22A12.03c	SPBC215.03c	SPAC222.16c	SPAC1952.12c	SPAPB17E12.04c	SPAC1687.13c
GO:0000339	RNA cap binding	6	SPBC1709.18	SPBC3D6.08c	SPAC16E8.15	SPBC13A2.01c	SPBC3B9.21	SPAC19A8.12
GO:0000340	RNA 7-methylguanosine cap binding	2	SPBC3B9.21	SPAC19A8.12
GO:0000346	transcription export complex	4	SPCC18B5.10c	SPAC17G6.14c	SPBC1D7.04	SPBC1105.07c
GO:0000347	THO complex	5	SPBC577.04	SPCC24B10.11c	SPCP25A2.03	SPAC1D4.14	SPBC106.12c
GO:0000348	nuclear mRNA branch site recognition	2	SPAC17G6.14c	SPBC146.07
GO:0000349	generation of catalytic spliceosome for first transesterification step	3	SPBC146.07	SPAP8A3.06	SPCC962.06c
GO:0000350	generation of catalytic spliceosome for second transesterification step	2	SPBC365.05c	SPBC1711.17
GO:0000354	cis assembly of pre-catalytic spliceosome	1	SPCC63.11
GO:0000372	Group I intron splicing	2	SPBC19G7.07c	SPAC4G8.09
GO:0000379	tRNA-type intron splice site recognition and cleavage	4	SPAC959.10	SPAPB17E12.07c	SPBC19C7.07c	SPCC613.09
GO:0000384	first spliceosomal transesterification activity	1	SPBC29A3.07c
GO:0000386	second spliceosomal transesterification activity	1	SPBC365.05c
GO:0000387	spliceosomal snRNP assembly	7	SPCC1281.02c	SPAC3H5.04	SPBC1861.04c	SPBC119.13c	SPAC19B12.12c	SPAPB17E12.02	SPAC2G11.08c
GO:0000390	spliceosome disassembly	3	SPAC1486.03c	SPAC10F6.02c	SPBC16H5.10c
GO:0000393	spliceosomal conformational changes to generate catalytic conformation	7	SPBC146.07	SPAP8A3.06	SPCC962.06c	SPBC365.05c	SPBC1711.17	SPAC4F8.12c	SPAC9.03c
GO:0000395	nuclear mRNA 5'-splice site recognition	14	SPAC4D7.13	SPAC27D7.07c	SPBC4B4.09	SPBC4B4.05	SPBC839.10	SPBC3E7.14	SPBC4B4.07c	SPBP35G2.09	SPBC1289.12	SPAC19A8.13	SPCC16A11.13	SPBC11G11.06c	SPAC23D3.08	SPAC26A3.08
GO:0000398	nuclear mRNA splicing, via spliceosome	121	SPBC713.05	SPAC1F3.09	SPBC646.02	SPAC4A8.09c	SPCC126.14	SPCC777.14	SPBC32F12.05c	SPBC19C7.01	SPBC1861.08c	SPBC3E7.13c	SPAC227.12	SPBC1289.11	SPBC19C2.08	SPBC3B9.02c	SPBC211.05	SPCC1620.10	SPBC146.05c	SPBC31F10.11c	SPAC29E6.02	SPBC24C6.11	SPCC1281.02c	SPCP1E11.07c	SPAC30D11.09	SPAC3H5.04	SPCC4B3.14	SPBC6B1.10	SPAC167.03c	SPBC6B1.07	SPBC30B4.02c	SPAC19B12.12c	SPBC13E7.01	SPBC211.02c	SPAC26F1.02	SPAC23H3.02c	SPCC16A11.05c	SPBC18H10.10c	SPAC2C4.03c	SPBC1861.04c	SPCC162.01c	SPAC17A5.02c	SPBC365.05c	SPAC57A7.13	SPAPB17E12.02	SPAC17G6.14c	SPAC4D7.13	SPAC3A12.11c	SPAC27D7.07c	SPCC1840.10	SPBC9B6.05c	SPSNRNA.04	SPBC31E1.03	SPBC215.12	SPBC4B4.09	SPBC4B4.05	SPBC839.10	SPAC6G10.07	SPAC9.13c	SPBC1711.17	SPAC31G5.01	SPCC825.05c	SPAC1486.03c	SPBC21C3.05	SPBC3E7.14	SPAC222.18	SPBC29A3.07c	SPCC188.11	SPBC1709.04c	SPAC2F3.17c	SPBC530.14c	SPCC550.02c	SPAC27F1.09c	SPAC20H4.09	SPAPJ698.03c	SPBC30D10.06	SPBC36.09	SPBC4B4.07c	SPBP35G2.09	SPBP22H7.07	SPBC19C2.01	SPBC577.07	SPBC19C2.14	SPAC10F6.02c	SPBC13G1.14c	SPBC146.07	SPBC1289.12	SPBC8D2.09c	SPAC22F3.11c	SPBC13E7.02	SPAC2G11.08c	SPBC887.05c	SPAC4F8.12c	SPBC16H5.10c	SPCC63.11	SPCC1620.01c	SPBC1289.02c	SPAC607.03c	SPAC22A12.09c	SPAC29A4.08c	SPAC19A8.13	SPBC28F2.04c	SPCC285.12	SPAP8A3.06	SPCC16A11.13	SPAC9.03c	SPBC11G11.06c	SPAC23D3.08	SPBC20F10.09	SPBC16H5.05c	SPAC30D11.14c	SPBC337.06c	SPAC644.12	SPAC26A3.08	SPAC22F8.10c	SPCC962.06c	SPCC10H11.02	SPCC10H11.01	SPBC119.13c	SPAC23A1.09	SPBC11C11.01	SPBC11C11.08	SPBC13A2.01c
GO:0000400	four-way junction DNA binding	1	SPBC19G7.01c
GO:0000403	Y-form DNA binding	3	SPBC19G7.01c	SPAC694.06c	SPAC8F11.03
GO:0000404	loop DNA binding	3	SPBC19G7.01c	SPCC16C4.20c	SPAC8F11.03
GO:0000405	bubble DNA binding	1	SPAC23A1.19c
GO:0000406	double-strand/single-strand DNA junction binding	2	SPBC19G7.01c	SPAC8F11.03
GO:0000407	pre-autophagosomal structure	6	SPBC15D4.07c	SPAC589.07c	SPBC18H10.19	SPAC7D4.04	SPBC1711.11	SPAC6F6.12
GO:0000408	EKC/KEOPS protein complex	5	SPAC6B12.18	SPAC4H3.13	SPCC24B10.12	SPBC16D10.03	SPAP27G11.07c
GO:0000417	HIR complex	1	SPBC31F10.14c
GO:0000421	autophagic vacuole membrane	1	SPBP8B7.24c
GO:0000432	positive regulation of transcription from RNA polymerase II promoter by glucose	1	SPBC1652.01
GO:0000439	core TFIIH complex	1	SPBC30B4.07c
GO:0000447	endonucleolytic cleavage in ITS1 to separate SSU-rRNA from 5.8S rRNA and LSU-rRNA from tricistronic rRNA transcript (SSU-rRNA, 5.8S rRNA, LSU-rRNA)	1	SPBC13G1.09
GO:0000452	snoRNA guided rRNA 2'-O-methylation	1	SPNCRNA.445
GO:0000455	enzyme-directed rRNA pseudouridine synthesis	1	SPBC1A4.09
GO:0000462	maturation of SSU-rRNA from tricistronic rRNA transcript (SSU-rRNA, 5.8S rRNA, LSU-rRNA)	2	SPBC13G1.09	SPAC823.04
GO:0000463	maturation of LSU-rRNA from tricistronic rRNA transcript (SSU-rRNA, 5.8S rRNA, LSU-rRNA)	2	SPAC4F8.04	SPAC1687.11
GO:0000465	exonucleolytic trimming to generate mature 5'-end of 5.8S rRNA from tricistronic rRNA transcript (SSU-rRNA, 5.8S rRNA, LSU-rRNA)	1	SPBC26H8.10
GO:0000466	maturation of 5.8S rRNA from tricistronic rRNA transcript (SSU-rRNA, 5.8S rRNA, LSU-rRNA)	8	SPBC13G1.09	SPBC26H8.10	SPCC1739.07	SPAC4F8.04	SPAC1687.11	SPBC30B4.08	SPAC637.09	SPAC1782.08c
GO:0000467	exonucleolytic trimming to generate mature 3'-end of 5.8S rRNA from tricistronic rRNA transcript (SSU-rRNA, 5.8S rRNA, LSU-rRNA)	3	SPBC30B4.08	SPAC637.09	SPAC1782.08c
GO:0000469	cleavage involved in rRNA processing	7	SPAC823.04	SPBC30B4.08	SPBC13G1.09	SPAC637.09	SPAC1782.08c	SPBC26H8.10	SPAC1782.10c
GO:0000481	maturation of 5S rRNA	1	SPAC167.03c
GO:0000493	box H/ACA snoRNP assembly	2	SPBC8D2.13	SPBC30D10.15
GO:0000500	RNA polymerase I upstream activating factor complex	4	SPBC17D1.04	SPAC22E12.08	SPCC285.17	SPAC29A4.10
GO:0000502	proteasome complex	40	SPCC18.17c	SPBC16G5.01	SPAC23G3.11	SPBC342.04	SPCC16A11.16c	SPAC6C3.08	SPAC1782.01	SPCC576.10c	SPAC1420.03	SPAC13C5.01c	SPAC3A11.12c	SPAC323.02c	SPBC582.07c	SPBC4C3.10c	SPAC31G5.13	SPBC23G7.12c	SPAPB8E5.02c	SPCC1682.16	SPCC1682.10	SPAC6G9.08	SPBC4.07c	SPBC577.10	SPCC63.12c	SPCC1795.04c	SPAC637.10c	SPBC16C6.07c	SPBC119.01	SPAC6G10.04c	SPCC1442.06	SPBC106.16	SPBC17D11.07c	SPAC607.05	SPBC646.16	SPAC22F8.06	SPBC409.06	SPAC23D3.07	SPBP19A11.03c	SPAC3G6.02	SPAC31A2.04c	SPAC4A8.13c
GO:0000506	glycosylphosphatidylinositol-N-acetylglucosaminyltransferase (GPI-GnT) complex	3	SPBC3D6.07	SPCC550.04c	SPBC30D10.11
GO:0000701	purine-specific mismatch base pair DNA N-glycosylase activity	1	SPAC26A3.02
GO:0000702	oxidized base lesion DNA N-glycosylase activity	2	SPAC26A3.02	SPAC30D11.07
GO:0000703	oxidized pyrimidine base lesion DNA N-glycosylase activity	1	SPAC30D11.07
GO:0000706	meiotic DNA double-strand break processing	3	SPBC29A10.05	SPCC338.08	SPCC645.04
GO:0000709	meiotic joint molecule formation	6	SPCC4G3.05c	SPAC8E11.03c	SPAC3C7.03c	SPAPB1E7.06c	SPBC28F2.07	SPBC409.03
GO:0000711	meiotic DNA repair synthesis	5	SPCC4G3.05c	SPBC119.14	SPAC30D11.10	SPAC644.14c	SPBC409.03
GO:0000712	resolution of meiotic recombination intermediates	4	SPCC576.12c	SPBC16G5.12c	SPBC1A4.03c	SPBC2D10.16
GO:0000715	nucleotide-excision repair, DNA damage recognition	1	SPBC649.03
GO:0000717	nucleotide-excision repair, DNA duplex unwinding	3	SPBC13G1.13	SPAC1D4.12	SPAC16E8.11c
GO:0000718	nucleotide-excision repair, DNA damage removal	1	SPAC23C11.04c
GO:0000722	telomere maintenance via recombination	4	SPAC212.11	SPBCPT2R1.08c	SPAC19G12.13c	SPCC188.07
GO:0000723	telomere maintenance	57	SPBC354.10	SPAC6B12.18	SPBC660.11	SPBC409.12c	SPCC23B6.05c	SPAC7D4.04	SPCC23B6.03c	SPNCRNA.214	SPBC29A3.14c	SPAC6F6.16c	SPBC16D10.04c	SPBC6B1.09c	SPBC660.13c	SPBC1778.02	SPAC16A10.07c	SPBC365.06	SPAC19G12.13c	SPCC126.02c	SPCC188.07	SPCC24B10.12	SPAC6B12.10c	SPBC21D10.12	SPBC16A3.08c	SPBC19G7.13	SPBC2D10.13	SPAC13C5.07	SPBC16D10.03	SPAPB1E7.02c	SPAP27G11.07c	SPAC212.11	SPAC3G6.06c	SPAC1556.01c	SPBC17D11.06	SPAC20G8.01	SPAC6F6.17	SPBC342.05	SPAC2G11.12	SPBC29A10.05	SPAC458.03	SPCC1393.14	SPCC895.03c	SPAC17G8.13c	SPBC887.14c	SPAC644.14c	SPAC26H5.06	SPAC27E2.05	SPAC3H5.06c	SPBC947.11c	SPCC338.16	SPAC9E9.13	SPBC1734.02c	SPBC25H2.13c	SPAC1687.05	SPBC543.03c	SPCC306.04c	SPBCPT2R1.08c	SPCC11E10.08
GO:0000724	double-strand break repair via homologous recombination	31	SPCC24B10.14c	SPAC6B12.02c	SPBC336.01	SPAC9.05	SPAC15A10.03c	SPBC1685.11	SPBC6B1.09c	SPBC660.13c	SPAC16A10.06c	SPCC550.05	SPAP27G11.15	SPAC30.03c	SPCC736.09c	SPAC14C4.02c	SPAC20H4.07	SPAC13C5.07	SPAC3C7.03c	SPCC338.17c	SPAC1556.01c	SPBC119.14	SPAC30D11.10	SPBC20F10.04c	SPAC2G11.12	SPBC28F2.07	SPCC5E4.06	SPAC644.14c	SPAC22F3.03c	SPBC409.03	SPCC338.08	SPBC1921.02	SPCC645.04
GO:0000725	recombinational repair	36	SPCC24B10.14c	SPAC6B12.02c	SPBC336.01	SPAC9.05	SPAC15A10.03c	SPAC4H3.05	SPBC1685.11	SPAC17H9.03c	SPAC3H8.05c	SPBC6B1.09c	SPBC660.13c	SPAC16A10.06c	SPCC550.05	SPBC11B10.06	SPAP27G11.15	SPAC30.03c	SPAPB24D3.04c	SPCC736.09c	SPAC14C4.02c	SPAC20H4.07	SPAC13C5.07	SPAC3C7.03c	SPCC338.17c	SPAC1556.01c	SPBC119.14	SPAC30D11.10	SPBC20F10.04c	SPAC2G11.12	SPBC28F2.07	SPCC5E4.06	SPAC644.14c	SPAC22F3.03c	SPBC409.03	SPCC338.08	SPBC1921.02	SPCC645.04
GO:0000728	gene conversion at mating-type locus, DNA double-strand break formation	1	SPCC1672.02c
GO:0000729	DNA double-strand break processing	4	SPBC29A10.05	SPCC338.08	SPCC645.04	SPAC13C5.07
GO:0000730	DNA recombinase assembly	6	SPAC20H4.07	SPAC3C7.03c	SPBC119.14	SPAC30D11.10	SPBC28F2.07	SPBC409.03
GO:0000731	DNA synthesis involved in DNA repair	14	SPCC4G3.05c	SPBC119.14	SPAC30D11.10	SPAC644.14c	SPBC409.03	SPBC336.04	SPAC23A1.19c	SPAC26H5.02c	SPBC12D12.02c	SPAC3G6.06c	SPAC27E2.05	SPBC1734.02c	SPAC1556.01c	SPAC3H5.06c
GO:0000733	DNA strand renaturation	1	SPAC23A1.19c
GO:0000734	gene conversion at mating-type locus, DNA repair synthesis	3	SPAC1556.01c	SPAC30D11.10	SPAC3H5.06c
GO:0000739	DNA strand annealing activity	2	SPAC23A1.19c	SPBC119.14
GO:0000741	karyogamy	8	SPAC3A11.14c	SPAC664.10	SPAC17A5.14	SPAC13C5.03	SPAC3A11.05c	SPAC23C4.07	SPAC1805.08	SPAC1093.06c
GO:0000742	karyogamy involved in conjugation with cellular fusion	4	SPAC13C5.03	SPAC3A11.05c	SPAC23C4.07	SPAC1805.08
GO:0000743	nuclear migration involved in conjugation with cellular fusion	3	SPAC926.07c	SPAC27D7.13c	SPAC1093.06c
GO:0000747	conjugation with cellular fusion	116	SPBC1711.01c	SPAC926.07c	SPBC12C2.02c	SPAP7G5.03	SPAC13C5.03	SPAP11E10.02c	SPAC31G5.11	SPBP8B7.24c	SPCC24B10.07	SPAC31G5.07	SPBC428.06c	SPAC18G6.07c	SPAC144.13c	SPBC23G7.17c	SPAC4F10.07c	SPAC6G9.12	SPAC3A11.05c	SPAC1F8.05	SPAPB8E5.05	SPBC23G7.09	SPAC23C4.07	SPBPJ4664.03	SPAC18B11.04	SPBC19C7.03	SPAC23E2.03c	SPAC22E12.14c	SPCC576.15c	SPAC4H3.13	SPAC57A7.11	SPAC926.04c	SPBC32C12.02	SPAC57A10.10c	SPAC31G5.09c	SPBC21C3.20c	SPAC3F10.10c	SPAC13D6.02c	SPAC110.03	SPCC74.06	SPBC216.07c	SPAC2F7.11	SPAC56F8.16	SPBC1718.01	SPAC22E12.09c	SPBC1685.01	SPBC19G7.05c	SPAC22H10.07	SPAC27D7.13c	SPAC6B12.15	SPBC16C6.09	SPBC32F12.09	SPAC7D4.04	SPBC1773.01	SPAC17H9.09c	SPBC1711.02	SPAC1D4.13	SPAC1B9.02c	SPAC11H11.04	SPBC21.05c	SPAC25B8.13c	SPAC1093.03	SPAC27F1.02c	SPAC4F8.15	SPBC32H8.07	SPBC24C6.06	SPBC1718.07c	SPAPB2B4.03	SPBC3E7.01	SPAC2F7.03c	SPAC4A8.04	SPBC776.09	SPAC513.03	SPAC22F3.13	SPBP8B7.30c	SPBC1D7.05	SPAC1805.08	SPBC19C2.05	SPBP4H10.04	SPBC21D10.06c	SPAC1834.08	SPAC29B12.06c	SPCC285.09c	SPBC839.17c	SPAC6F12.02	SPAC22F3.12c	SPCC1442.01	SPAC20G4.02c	SPAC1296.03c	SPAC1486.10	SPBC106.10	SPCC63.08c	SPBC646.12c	SPAC8C9.14	SPAC13G7.13c	SPBC646.13	SPAC22A12.07c	SPAC806.07	SPAC27E2.09	SPACUNK4.12c	SPBC119.11c	SPBC30D10.10c	SPAC1039.09	SPAC1A6.04c	SPCC1795.06	SPCC1795.03	SPCC1795.11	SPAC26A3.01	SPAC4A8.15c	SPAC1F5.09c	SPAC1093.06c	SPAC10F6.12c	SPBC29B5.02c	SPAC16E8.09	SPCC1020.09	SPAC1565.04c	SPAC821.07c	SPCC306.09c
GO:0000749	response to pheromone involved in conjugation with cellular fusion	23	SPAP11E10.02c	SPAC4H3.13	SPAC31G5.09c	SPBC1685.01	SPAC27D7.13c	SPBC16C6.09	SPBC32F12.09	SPBC1773.01	SPAC17H9.09c	SPAC1D4.13	SPAC11H11.04	SPAC1093.03	SPBC1718.07c	SPBC3E7.01	SPAC2F7.03c	SPBC1D7.05	SPBC21D10.06c	SPAC22F3.12c	SPAC22A12.07c	SPAC1F5.09c	SPAC10F6.12c	SPCC1020.09	SPAC1565.04c
GO:0000750	pheromone-dependent signal transduction involved in conjugation with cellular fusion	8	SPAC11H11.04	SPBC1718.07c	SPBC3E7.01	SPAC1565.04c	SPBC1685.01	SPAC22F3.12c	SPAC1F5.09c	SPCC1020.09
GO:0000751	cell cycle arrest in response to pheromone	6	SPAC31G5.09c	SPBC32F12.09	SPBC1773.01	SPAC17H9.09c	SPAC1D4.13	SPBC1D7.05
GO:0000752	agglutination involved in conjugation with cellular fusion	4	SPAP11E10.02c	SPBC16C6.09	SPBC21D10.06c	SPAC22A12.07c
GO:0000753	cell morphogenesis involved in conjugation with cellular fusion	4	SPAC27D7.13c	SPAC1093.03	SPAC2F7.03c	SPAC4H3.13
GO:0000755	cytogamy	7	SPBC21D10.06c	SPAC6G9.12	SPAP7G5.03	SPAC31G5.07	SPAC27F1.02c	SPAC20G4.02c	SPAC4A8.15c
GO:0000767	cell morphogenesis involved in conjugation	5	SPAC27D7.13c	SPAC1093.03	SPAC2F7.03c	SPAC6F6.06c	SPAC4H3.13
GO:0000770	peptide pheromone export	1	SPBC25B2.02c
GO:0000772	mating pheromone activity	4	SPAPB8E5.05	SPBPJ4664.03	SPAC513.03	SPCC1795.06
GO:0000773	phosphatidyl-N-methylethanolamine N-methyltransferase activity	1	SPBC337.16
GO:0000774	adenyl-nucleotide exchange factor activity	4	SPBC3B9.19	SPBC3B9.01	SPAC110.04c	SPAC1F5.06
GO:0000775	chromosome, centromeric region	101	SPAC11H11.05c	SPCC1235.07	SPBC32F12.08c	SPBC776.13	SPBC3B8.08	SPBC725.12	SPAC29E6.04	SPAC1B3.17	SPAC16A10.05c	SPCC1223.15c	SPBC6B1.04	SPCC1393.04	SPBC27.02c	SPCC1442.02	SPBP35G2.03c	SPAC8C9.17c	SPAC15A10.15	SPAC17H9.20	SPAC589.08c	SPBC3B9.22c	SPCC962.02c	SPCC417.02	SPAC11E3.03	SPAC23H4.11c	SPAC4F10.12	SPAC1805.07c	SPAC14C4.16	SPBC336.08	SPBC1861.01c	SPBC21C3.16c	SPCC970.10c	SPBC3H7.15	SPBP4H10.06c	SPAC110.02	SPAPB1A10.02	SPBC336.15	SPBC1685.15c	SPBC409.09c	SPAC3A11.14c	SPCC1672.10	SPAC23G3.01	SPBC800.13	SPBC800.03	SPBC16C6.10	SPAC3A11.08	SPAC890.02c	SPCC970.07c	SPBP8B7.12c	SPBC409.04c	SPBP8B7.28c	SPCC188.04c	SPAC1783.03	SPAC1783.05	SPBC16D10.07c	SPAC15E1.07c	SPAC27F1.04c	SPCC188.07	SPBC428.08c	SPBC3D6.04c	SPBC12C2.10c	SPCC613.12c	SPBC2F12.13	SPBC2D10.17	SPCC736.11	SPCC736.14	SPAC18G6.02c	SPCC1795.01c	SPBC1105.04c	SPBP35G2.10	SPCC338.17c	SPAC664.01c	SPAC25B8.14	SPBC146.03c	SPAC664.10	SPBC83.03c	SPBC1105.17	SPAC6F12.09	SPCC132.02	SPAC1782.09c	SPBC106.01	SPBC21.01	SPBC29A10.14	SPAC9E9.10c	SPAC1687.20c	SPAC23H3.08c	SPBC20F10.06	SPCC1322.12c	SPAC688.02c	SPAC23C4.12	SPCC970.12	SPCC320.13c	SPCC895.07	SPBC18E5.03c	SPBP22H7.09c	SPBC14F5.12c	SPCC1020.02	SPCC290.04	SPCC1919.15	SPBC11C11.03	SPAC821.08c	SPCC663.01c
GO:0000776	kinetochore	68	SPAC11H11.05c	SPCC1235.07	SPBC32F12.08c	SPBC776.13	SPBC3B8.08	SPBC725.12	SPAC29E6.04	SPAC16A10.05c	SPCC1223.15c	SPBC6B1.04	SPCC1393.04	SPBC27.02c	SPCC1442.02	SPBP35G2.03c	SPAC8C9.17c	SPAC15A10.15	SPAC589.08c	SPBC3B9.22c	SPCC962.02c	SPCC417.02	SPAC11E3.03	SPAC23H4.11c	SPAC4F10.12	SPAC1805.07c	SPAC14C4.16	SPBC336.08	SPBC1861.01c	SPBC3H7.15	SPBP4H10.06c	SPBC336.15	SPBC1685.15c	SPBC409.09c	SPAC3A11.14c	SPCC1672.10	SPBC800.13	SPAC890.02c	SPBP8B7.12c	SPBC409.04c	SPCC188.04c	SPAC1783.03	SPAC15E1.07c	SPAC27F1.04c	SPBC3D6.04c	SPBC2F12.13	SPCC736.14	SPCC1795.01c	SPAC25B8.14	SPBC146.03c	SPAC664.10	SPBC1105.17	SPAC1782.09c	SPBC106.01	SPBC21.01	SPBC29A10.14	SPAC1687.20c	SPAC23H3.08c	SPBC20F10.06	SPCC1322.12c	SPAC688.02c	SPAC23C4.12	SPCC970.12	SPCC320.13c	SPCC895.07	SPBC18E5.03c	SPBP22H7.09c	SPCC1020.02	SPBC11C11.03	SPAC821.08c
GO:0000777	condensed chromosome kinetochore	67	SPAC1782.09c	SPAC688.02c	SPAC11H11.05c	SPBC3B8.08	SPBC725.12	SPBC27.02c	SPCC1442.02	SPBP35G2.03c	SPAC8C9.17c	SPAC15A10.15	SPAC589.08c	SPCC962.02c	SPAC11E3.03	SPAC4F10.12	SPAC1805.07c	SPBC336.08	SPBC1861.01c	SPBC1685.15c	SPAC3A11.14c	SPCC1672.10	SPBC800.13	SPAC890.02c	SPBP8B7.12c	SPBC409.04c	SPCC188.04c	SPAC1783.03	SPAC27F1.04c	SPBC3D6.04c	SPBC2F12.13	SPCC736.14	SPCC1795.01c	SPAC664.10	SPBC106.01	SPBC21.01	SPAC23H3.08c	SPBC20F10.06	SPCC1322.12c	SPCC970.12	SPCC320.13c	SPCC895.07	SPBC11C11.03	SPAC821.08c	SPAC29E6.04	SPBC409.09c	SPBC776.13	SPBP4H10.06c	SPBC336.15	SPAC15E1.07c	SPAC25B8.14	SPBC146.03c	SPBC1105.17	SPBC29A10.14	SPAC1687.20c	SPBC18E5.03c	SPBP22H7.09c	SPCC1020.02	SPCC1235.07	SPAC16A10.05c	SPCC1393.04	SPBC6B1.04	SPBC3H7.15	SPAC23C4.12	SPBC32F12.08c	SPCC1223.15c	SPBC3B9.22c	SPCC417.02	SPAC14C4.16
GO:0000778	condensed nuclear chromosome kinetochore	50	SPAC11H11.05c	SPBC3B8.08	SPBC725.12	SPBC27.02c	SPCC1442.02	SPBP35G2.03c	SPAC8C9.17c	SPAC15A10.15	SPAC589.08c	SPCC962.02c	SPAC11E3.03	SPAC4F10.12	SPAC1805.07c	SPBC336.08	SPBC1861.01c	SPBC1685.15c	SPAC3A11.14c	SPCC1672.10	SPBC800.13	SPAC890.02c	SPBP8B7.12c	SPBC409.04c	SPCC188.04c	SPAC1783.03	SPAC27F1.04c	SPBC3D6.04c	SPBC2F12.13	SPCC736.14	SPCC1795.01c	SPAC664.10	SPBC106.01	SPBC21.01	SPAC23H3.08c	SPBC20F10.06	SPCC1322.12c	SPCC970.12	SPCC320.13c	SPCC895.07	SPBC11C11.03	SPAC821.08c	SPAC29E6.04	SPBC409.09c	SPAC688.02c	SPCC1020.02	SPBC32F12.08c	SPAC16A10.05c	SPCC1223.15c	SPBC3B9.22c	SPCC417.02	SPAC14C4.16
GO:0000779	condensed chromosome, centromeric region	72	SPAC11H11.05c	SPCC1235.07	SPBC32F12.08c	SPBC776.13	SPBC3B8.08	SPBC725.12	SPAC29E6.04	SPAC16A10.05c	SPCC1223.15c	SPBC6B1.04	SPCC1393.04	SPBC27.02c	SPCC1442.02	SPBP35G2.03c	SPAC8C9.17c	SPAC15A10.15	SPAC589.08c	SPBC3B9.22c	SPCC962.02c	SPCC417.02	SPAC11E3.03	SPAC4F10.12	SPAC1805.07c	SPAC14C4.16	SPBC336.08	SPBC1861.01c	SPBC3H7.15	SPBP4H10.06c	SPAPB1A10.02	SPBC336.15	SPBC1685.15c	SPBC409.09c	SPAC3A11.14c	SPCC1672.10	SPBC800.13	SPAC890.02c	SPBP8B7.12c	SPBC409.04c	SPCC188.04c	SPAC1783.03	SPAC1783.05	SPAC15E1.07c	SPAC27F1.04c	SPBC3D6.04c	SPBC2F12.13	SPCC736.14	SPCC1795.01c	SPBC1105.04c	SPAC25B8.14	SPBC146.03c	SPAC664.10	SPBC1105.17	SPAC1782.09c	SPBC106.01	SPBC21.01	SPBC29A10.14	SPAC9E9.10c	SPAC1687.20c	SPAC23H3.08c	SPBC20F10.06	SPCC1322.12c	SPAC688.02c	SPAC23C4.12	SPCC970.12	SPCC320.13c	SPCC895.07	SPBC18E5.03c	SPBP22H7.09c	SPBC14F5.12c	SPCC1020.02	SPBC11C11.03	SPAC821.08c
GO:0000780	condensed nuclear chromosome, centromeric region	54	SPAC11H11.05c	SPBC3B8.08	SPBC725.12	SPBC27.02c	SPCC1442.02	SPBP35G2.03c	SPAC8C9.17c	SPAC15A10.15	SPAC589.08c	SPCC962.02c	SPAC11E3.03	SPAC4F10.12	SPAC1805.07c	SPBC336.08	SPBC1861.01c	SPBC1685.15c	SPAC3A11.14c	SPCC1672.10	SPBC800.13	SPAC890.02c	SPBP8B7.12c	SPBC409.04c	SPCC188.04c	SPAC1783.03	SPAC27F1.04c	SPBC3D6.04c	SPBC2F12.13	SPCC736.14	SPCC1795.01c	SPAC664.10	SPBC106.01	SPBC21.01	SPAC23H3.08c	SPBC20F10.06	SPCC1322.12c	SPCC970.12	SPCC320.13c	SPCC895.07	SPBC11C11.03	SPAC821.08c	SPAPB1A10.02	SPBC1105.04c	SPAC9E9.10c	SPBC14F5.12c	SPAC29E6.04	SPBC409.09c	SPAC688.02c	SPCC1020.02	SPBC32F12.08c	SPAC16A10.05c	SPCC1223.15c	SPBC3B9.22c	SPCC417.02	SPAC14C4.16
GO:0000781	chromosome, telomeric region	43	SPAC13G7.10	SPBC660.11	SPAC1002.06c	SPBC409.12c	SPCC23B6.05c	SPCC23B6.03c	SPBC29A3.14c	SPAC6F6.16c	SPBC16D10.07c	SPBC6B1.09c	SPBC660.13c	SPBC1778.02	SPAC19G12.13c	SPCC126.02c	SPCC188.07	SPCC24B10.12	SPBC19G7.13	SPBC2D10.13	SPBC16D10.03	SPAP27G11.07c	SPAC212.11	SPCC1393.14	SPBC947.11c	SPAC6G9.13c	SPBC543.03c	SPBCPT2R1.08c	SPAC16A10.07c	SPAC6F6.17	SPCC550.12	SPBC16D10.04c	SPBC16C6.10	SPBC428.08c	SPCC736.11	SPAC18G6.02c	SPAC664.01c	SPBC83.03c	SPAC6F12.09	SPAC1B3.17	SPBC800.03	SPBC2D10.17	SPBP35G2.10	SPCC132.02	SPAC26H5.06
GO:0000783	nuclear telomere cap complex	10	SPAC13G7.10	SPAC16A10.07c	SPAC6F6.17	SPAC6F6.16c	SPBC1778.02	SPAC19G12.13c	SPAC26H5.06	SPBC409.12c	SPCC188.07	SPCC1393.14
GO:0000784	nuclear chromosome, telomeric region	19	SPAC13G7.10	SPAC16A10.07c	SPAC6F6.17	SPCC550.12	SPBC16D10.04c	SPBC16C6.10	SPBC1778.02	SPBC428.08c	SPCC736.11	SPAC18G6.02c	SPAC664.01c	SPBC83.03c	SPAC6F12.09	SPAC6F6.16c	SPAC19G12.13c	SPAC26H5.06	SPBC409.12c	SPCC188.07	SPCC1393.14
GO:0000785	chromatin	262	SPCC1235.09	SPBC29A3.05	SPCC830.05c	SPCC550.12	SPBC354.03	SPBP23A10.08	SPAC17G8.09	SPAC23G3.04	SPBC947.08c	SPBC26H8.09c	SPBC21C3.02c	SPCC126.13c	SPAC4H3.02c	SPAC6B12.18	SPAC6F6.09	SPAC17G8.07	SPCC576.13	SPAC1B3.17	SPBC428.06c	SPCC1259.07	SPCC1259.04	SPBC21D10.10	SPBP23A10.05	SPAC222.04c	SPBC18H10.06c	SPAC6B12.05c	SPBC365.10	SPAC664.02c	SPBC1734.16c	SPAC25B8.02	SPAC15A10.15	SPCC1450.02	SPAC1F3.07c	SPBC83.09c	SPBC28F2.10c	SPAPB1E7.14	SPCC1281.05	SPBC25H2.11c	SPAC1006.02	SPAC631.02	SPAC25H1.06	SPBC1734.15	SPCC18.11c	SPAC23D3.09	SPAC23H3.05c	SPBC16A3.19	SPAC18B11.10	SPBP8B7.07c	SPAC4H3.13	SPBC23E6.07c	SPBC21C3.16c	SPAC22E12.11c	SPAC19G12.06c	SPCC970.10c	SPAC19D5.11c	SPAC1687.03c	SPAC139.06	SPBC29A3.13	SPAC1002.05c	SPAC1002.04c	SPBC1685.08	SPCC553.07c	SPBC2D10.11c	SPCC1672.10	SPCC553.09c	SPBP19A11.06	SPAC15A10.02	SPBP8B7.19	SPAC23G3.09	SPAC23G3.01	SPBC800.13	SPAC3G9.07c	SPAC3G9.14	SPBC800.03	SPBC4B4.03	SPBC16C6.10	SPAC3A11.08	SPAC1F7.01c	SPCC970.07c	SPAC23E2.02	SPAC32A11.03c	SPBC29A10.03c	SPAC144.02	SPAC6G9.03c	SPAC144.05	SPBP8B7.28c	SPAC31G5.19	SPAC17D4.02	SPCC24B10.08c	SPBC1652.01	SPAC1783.05	SPAC21E11.03c	SPAC17G8.03c	SPAC22E12.19	SPBC16D10.07c	SPAC14C4.12c	SPAC23H3.10	SPCC1672.02c	SPCC553.04	SPBC1105.11c	SPAC1783.04c	SPBC1778.02	SPCC188.13c	SPCC1739.05	SPCC1739.07	SPCC1682.13	SPCC1739.12	SPAC16A10.07c	SPAC222.15	SPAC57A10.09c	SPCC1393.02c	SPAC823.06	SPAC2F7.08c	SPBC13G1.08c	SPCC61.02	SPAC2F7.07c	SPAC343.11c	SPAP27G11.15	SPCC188.07	SPAC6B12.10c	SPCC297.04c	SPBC428.08c	SPCC594.05c	SPBC12C2.10c	SPCC613.12c	SPBC83.07	SPBC83.08	SPBC36.05c	SPBC1709.11c	SPAC1142.03c	SPBC3D6.09	SPAC3H1.11	SPBC8D2.04	SPBC19G7.13	SPBC2D10.17	SPAPB8E5.09	SPCC736.11	SPAC18G6.02c	SPBC30D10.02	SPBP16F5.03c	SPBC1105.04c	SPCC1235.05c	SPBP35G2.10	SPBC16D10.03	SPAC664.01c	SPCC1795.08c	SPCC622.08c	SPBC577.15c	SPAC1834.04	SPCC622.19	SPBC557.03c	SPAC630.14c	SPAC22H12.02	SPCC1620.14c	SPCC622.16c	SPAC1556.01c	SPBC3B8.02	SPBC8D2.03c	SPCC622.13c	SPAC1565.08	SPAC637.12c	SPAC23C11.08	SPAC1834.03c	SPAC1952.05	SPAC30D11.13	SPAC25A8.01c	SPAP14E8.02	SPBC83.03c	SPBC1105.17	SPAC9G1.13c	SPAC6F12.09	SPBC1105.12	SPBC30B4.04c	SPCC1494.02c	SPBC17D11.06	SPAC3C7.14c	SPCC132.02	SPAC23C11.15	SPAC694.06c	SPBC20F10.04c	SPAC29B12.02c	SPAC6F6.17	SPAC17G6.10	SPBC32H8.12c	SPAC23G3.10c	SPCC737.07c	SPBC342.05	SPBC23E6.02	SPCC4B3.12	SPCC16C4.20c	SPAC3H1.12c	SPBC211.04c	SPAC1B1.01	SPAC23G3.07c	SPAC16C9.05	SPAC458.03	SPBC28F2.07	SPBC146.09c	SPCC16C4.18c	SPBC17D11.04c	SPBC530.08	SPBC31F10.14c	SPAC17G8.13c	SPBC31F10.13c	SPBC29A10.15	SPAC17A2.12	SPAC9E9.10c	SPAC20G8.08c	SPAC1071.06	SPCC364.06	SPAC11E3.01c	SPAC644.14c	SPBC1703.02	SPBC17G9.05	SPAC18B11.07c	SPAC26H5.03	SPCC16A11.14	SPBC409.03	SPBC947.11c	SPAC4G9.06c	SPBC215.07c	SPAC23D3.01	SPAC23D3.02	SPAC12G12.05c	SPAC13A11.03	SPBC1604.17c	SPBC14C8.17c	SPAC688.06c	SPAC3G6.11	SPAC3G6.01	SPAC29A4.20	SPAC29B12.01	SPBP35G2.13c	SPBC36B7.08c	SPAC27E2.10c	SPAC29A4.18	SPBC11B10.10c	SPAC22F8.12c	SPBC16A3.11	SPBC21H7.02	SPAC3A12.05c	SPAC10F6.09c	SPAC10F6.08c	SPBC1347.10	SPAC25H1.02	SPBC15D4.03	SPCC306.04c	SPBC1703.14c	SPAC23H4.12	SPBP22H7.05c	SPCC290.04	SPBC83.14c	SPBC29B5.01	SPBC609.05	SPAC1250.01	SPCC1919.15	SPCC663.05c	SPAC14C4.13	SPBC1734.06	SPCC11E10.08	SPCC663.01c	SPCC622.09
GO:0000786	nucleosome	11	SPAC19G12.06c	SPCC622.08c	SPBC11B10.10c	SPCC622.09	SPBC1105.11c	SPBC8D2.04	SPAC1834.04	SPBC8D2.03c	SPAC1834.03c	SPBC1105.12	SPBC1105.17
GO:0000788	nuclear nucleosome	6	SPBC1105.11c	SPBC8D2.04	SPAC1834.04	SPBC8D2.03c	SPAC1834.03c	SPBC1105.12
GO:0000790	nuclear chromatin	229	SPCC1235.09	SPBC29A3.05	SPCC550.12	SPBC354.03	SPBP23A10.08	SPAC17G8.09	SPAC23G3.04	SPBC26H8.09c	SPBC21C3.02c	SPCC126.13c	SPAC4H3.02c	SPAC6B12.18	SPAC6F6.09	SPAC17G8.07	SPCC576.13	SPBC428.06c	SPCC1259.07	SPCC1259.04	SPBC21D10.10	SPBP23A10.05	SPAC222.04c	SPBC18H10.06c	SPAC6B12.05c	SPBC365.10	SPAC664.02c	SPBC1734.16c	SPAC25B8.02	SPCC1450.02	SPAC1F3.07c	SPBC83.09c	SPBC28F2.10c	SPAPB1E7.14	SPCC1281.05	SPBC25H2.11c	SPAC1006.02	SPAC631.02	SPAC25H1.06	SPBC1734.15	SPCC18.11c	SPAC23D3.09	SPAC23H3.05c	SPBC16A3.19	SPAC18B11.10	SPBP8B7.07c	SPAC4H3.13	SPBC23E6.07c	SPBC21C3.16c	SPAC22E12.11c	SPAC19D5.11c	SPAC1687.03c	SPAC139.06	SPBC29A3.13	SPAC1002.05c	SPBC1685.08	SPCC553.07c	SPBC2D10.11c	SPCC1672.10	SPCC553.09c	SPBP19A11.06	SPAC15A10.02	SPBP8B7.19	SPAC23G3.01	SPAC3G9.07c	SPAC3G9.14	SPBC800.03	SPBC4B4.03	SPBC16C6.10	SPAC3A11.08	SPAC1F7.01c	SPCC970.07c	SPAC23E2.02	SPAC32A11.03c	SPBC29A10.03c	SPAC144.02	SPAC144.05	SPBP8B7.28c	SPAC31G5.19	SPAC17D4.02	SPCC24B10.08c	SPAC1783.05	SPAC21E11.03c	SPAC22E12.19	SPBC16D10.07c	SPAC14C4.12c	SPAC23H3.10	SPCC1672.02c	SPCC553.04	SPBC1105.11c	SPAC1783.04c	SPBC1778.02	SPCC188.13c	SPCC1739.05	SPCC1739.07	SPCC1682.13	SPCC1739.12	SPAC16A10.07c	SPAC222.15	SPAC57A10.09c	SPCC1393.02c	SPAC823.06	SPAC2F7.08c	SPBC13G1.08c	SPAC2F7.07c	SPAC343.11c	SPAP27G11.15	SPAC6B12.10c	SPCC297.04c	SPBC428.08c	SPCC594.05c	SPBC12C2.10c	SPCC613.12c	SPBC83.07	SPBC83.08	SPBC36.05c	SPBC1709.11c	SPAC1142.03c	SPBC3D6.09	SPAC3H1.11	SPBC8D2.04	SPBC19G7.13	SPAPB8E5.09	SPCC736.11	SPAC18G6.02c	SPBP16F5.03c	SPBC1105.04c	SPCC1235.05c	SPBP35G2.10	SPBC16D10.03	SPAC664.01c	SPBC577.15c	SPAC1834.04	SPCC622.19	SPBC557.03c	SPAC630.14c	SPAC22H12.02	SPCC1620.14c	SPCC622.16c	SPAC1556.01c	SPBC8D2.03c	SPCC622.13c	SPAC1565.08	SPAC637.12c	SPAC1834.03c	SPAC1952.05	SPAC25A8.01c	SPAP14E8.02	SPBC83.03c	SPAC9G1.13c	SPAC6F12.09	SPBC1105.12	SPBC30B4.04c	SPBC17D11.06	SPCC132.02	SPAC23C11.15	SPAC694.06c	SPBC20F10.04c	SPAC29B12.02c	SPAC6F6.17	SPAC17G6.10	SPBC32H8.12c	SPAC23G3.10c	SPCC737.07c	SPBC342.05	SPBC23E6.02	SPCC4B3.12	SPCC16C4.20c	SPAC3H1.12c	SPBC211.04c	SPAC1B1.01	SPAC23G3.07c	SPAC16C9.05	SPAC458.03	SPBC28F2.07	SPBC146.09c	SPCC16C4.18c	SPAC17G8.13c	SPBC31F10.13c	SPBC29A10.15	SPAC17A2.12	SPAC9E9.10c	SPAC20G8.08c	SPAC1071.06	SPCC364.06	SPAC11E3.01c	SPAC644.14c	SPBC1703.02	SPBC17G9.05	SPAC18B11.07c	SPAC26H5.03	SPCC16A11.14	SPBC409.03	SPBC947.11c	SPAC4G9.06c	SPBC215.07c	SPAC23D3.01	SPAC23D3.02	SPAC12G12.05c	SPAC13A11.03	SPBC1604.17c	SPBC14C8.17c	SPAC688.06c	SPAC3G6.11	SPAC3G6.01	SPAC29B12.01	SPBP35G2.13c	SPBC36B7.08c	SPAC27E2.10c	SPAC29A4.18	SPBC11B10.10c	SPBC16A3.11	SPBC21H7.02	SPAC10F6.09c	SPAC10F6.08c	SPBC1347.10	SPAC25H1.02	SPBC15D4.03	SPCC306.04c	SPBC1703.14c	SPAC23H4.12	SPBP22H7.05c	SPCC290.04	SPBC83.14c	SPBC29B5.01	SPBC609.05	SPAC1250.01	SPCC663.05c	SPAC14C4.13	SPBC1734.06	SPCC11E10.08
GO:0000792	heterochromatin	33	SPAC1B3.17	SPAC15A10.15	SPCC970.10c	SPBC800.03	SPBC16C6.10	SPAC3A11.08	SPCC970.07c	SPBP8B7.28c	SPBC16D10.07c	SPBC1778.02	SPCC188.13c	SPAC16A10.07c	SPCC1393.02c	SPCC188.07	SPBC428.08c	SPBC12C2.10c	SPCC613.12c	SPBC2D10.17	SPCC736.11	SPAC18G6.02c	SPBP35G2.10	SPAC664.01c	SPCC622.16c	SPAC30D11.13	SPBC83.03c	SPAC6F12.09	SPCC132.02	SPAC6F6.17	SPAC18B11.07c	SPAC3G6.01	SPAC22F8.12c	SPCC1919.15	SPCC663.01c
GO:0000794	condensed nuclear chromosome	69	SPAC11H11.05c	SPBC32F12.08c	SPCC1753.03c	SPAC25G10.04c	SPBC3B8.08	SPBC725.12	SPAC29E6.04	SPAC16A10.05c	SPCC1223.15c	SPBC27.02c	SPCC1442.02	SPBP35G2.03c	SPAC8C9.17c	SPAC15A10.15	SPAC17H9.20	SPAC589.08c	SPBC3B9.22c	SPCC962.02c	SPCC417.02	SPAC11E3.03	SPAC4F10.12	SPAC1805.07c	SPAC14C4.16	SPBC336.08	SPBC1861.01c	SPAC110.02	SPAPB1A10.02	SPBC1718.02	SPBC1685.15c	SPBC409.09c	SPAC3A11.14c	SPCC1672.10	SPBC800.13	SPAC1687.18c	SPAC890.02c	SPBP8B7.12c	SPBC409.04c	SPCC188.04c	SPAC1783.03	SPAC27F1.04c	SPBC3D6.04c	SPBC2F12.13	SPAC8E11.03c	SPCC736.14	SPCC1795.01c	SPAC664.07c	SPBC1105.04c	SPCC338.17c	SPAC664.10	SPAC1952.07	SPBC106.01	SPBC21.01	SPAC20G4.04c	SPAC9E9.10c	SPAC644.14c	SPAC23H3.08c	SPBC20F10.06	SPCC1322.12c	SPAC688.02c	SPCC970.12	SPAC31A2.05c	SPCC320.13c	SPCC895.07	SPAC10F6.09c	SPBC14F5.12c	SPCC1020.02	SPBC11C11.03	SPAC821.08c	SPAC14C4.03
GO:0000796	condensin complex	5	SPCC188.03	SPBC776.13	SPCC306.03c	SPBP4H10.06c	SPBC146.03c
GO:0000810	diacylglycerol pyrophosphate phosphatase activity	1	SPBC409.18
GO:0000811	GINS complex	4	SPAC227.16c	SPBC725.13c	SPBP23A10.09	SPBP4H10.21c
GO:0000812	Swr1 complex	15	SPBC29A3.05	SPCC550.12	SPBP23A10.08	SPAC4H3.02c	SPAC17G8.07	SPCC576.13	SPCC1450.02	SPAC343.11c	SPBC83.08	SPAPB8E5.09	SPAC9G1.13c	SPBC32H8.12c	SPAC11E3.01c	SPBP35G2.13c	SPBC11B10.10c
GO:0000813	ESCRT I complex	2	SPAC1B3.07c	SPAC11H11.01
GO:0000814	ESCRT II complex	3	SPBC4B4.06	SPBC651.05c	SPBC3B9.09
GO:0000815	ESCRT III complex	6	SPBC13G1.12	SPBC1604.18c	SPAC4F8.01	SPAC1142.07c	SPBC215.14c	SPAC9E9.14
GO:0000818	nuclear MIS12/MIND type complex	4	SPAC29E6.04	SPBC409.09c	SPBC409.04c	SPAC688.02c
GO:0000819	sister chromatid segregation	134	SPBC32F12.08c	SPBP23A10.08	SPAC18G6.10	SPCC188.03	SPAC25G10.04c	SPBC776.13	SPBC3B8.08	SPBC725.12	SPAC29E6.04	SPAC16A10.05c	SPCC1223.15c	SPBC6B1.04	SPBC27.02c	SPBP35G2.03c	SPAC8C9.17c	SPAC15A10.15	SPAC17H9.20	SPAC589.08c	SPBC3B9.22c	SPCC962.02c	SPAC9G1.15c	SPBC428.17c	SPCC417.02	SPAC11E3.03	SPCC306.03c	SPAC12G12.14c	SPAC1805.07c	SPAC14C4.16	SPBC336.08	SPBC1861.01c	SPBC16G5.12c	SPBP4H10.06c	SPBC3B9.16c	SPAC110.02	SPAC17C9.13c	SPAPB1A10.02	SPSNRNA.04	SPBC336.15	SPBC21B10.05c	SPBC1685.15c	SPCC1259.15c	SPBC409.09c	SPAC3A11.14c	SPCC1672.10	SPBC582.07c	SPBC800.13	SPAC1687.18c	SPAC3A11.08	SPBC32F12.04	SPAC12G12.15	SPCC970.07c	SPBP8B7.12c	SPAC17C9.01c	SPAC6G9.06c	SPBC1A4.03c	SPBC409.04c	SPBP8B7.28c	SPBC4.05	SPCC188.04c	SPAC1783.03	SPAC1783.05	SPAC14C4.05c	SPBC16D10.07c	SPAC22E12.07	SPAC1783.04c	SPBC365.06	SPAC27F1.04c	SPCC550.13	SPBC428.08c	SPCC613.12c	SPBC2F12.13	SPBC36.05c	SPCC663.12	SPCC736.11	SPCC736.14	SPAC18G6.02c	SPBC26H8.07c	SPBC1105.04c	SPCC338.17c	SPAC25B8.14	SPBC577.15c	SPAC144.07c	SPBC146.03c	SPCC622.16c	SPAC1565.08	SPAC637.12c	SPBC119.02	SPBC1105.17	SPAC6F12.09	SPBC13E7.06	SPAC1782.09c	SPAC10F6.10	SPBC646.09c	SPBC29A10.04	SPBC21.01	SPBC26H8.10	SPAC17A5.11	SPBC31F10.14c	SPCC5E4.04	SPBC31F10.13c	SPBC29A10.14	SPAC9E9.10c	SPAC1687.20c	SPBC776.02c	SPAC26H5.06	SPAC19E9.02	SPAC26A3.12c	SPBC947.11c	SPAC4H3.11c	SPAC3G6.11	SPAC688.02c	SPAC3G6.01	SPAC29A4.18	SPCC970.12	SPAC31A2.05c	SPBC16A3.11	SPCC320.13c	SPCC895.07	SPAC10F6.09c	SPAC4A8.12c	SPBC18E5.03c	SPAC1093.06c	SPBP22H7.09c	SPBC14F5.12c	SPBC15D4.03	SPBC14C8.01c	SPBC1703.14c	SPCC1020.02	SPCC290.04	SPAC12G12.13c	SPBC609.05	SPBC11C11.03	SPAC821.08c	SPCC645.04
GO:0000827	inositol 1,3,4,5,6-pentakisphosphate kinase activity	1	SPCC970.08
GO:0000828	inositol hexakisphosphate kinase activity	1	SPCC1672.06c
GO:0000829	inositol heptakisphosphate kinase activity	1	SPCC970.08
GO:0000900	translation repressor activity, nucleic acid binding	1	SPCP1E11.11
GO:0000906	6,7-dimethyl-8-ribityllumazine synthase activity	1	SPBC409.13
GO:0000907	sulfonate dioxygenase activity	1	SPCC576.01c
GO:0000915	cytokinesis, actomyosin contractile ring assembly	25	SPAP8A3.04c	SPAC630.03	SPAC4A8.05c	SPBC1685.15c	SPBC2D10.14c	SPAC15A10.08	SPCC645.05c	SPAC4F10.15c	SPCC613.04c	SPAC27F1.02c	SPBC1709.01	SPBC2F12.13	SPBC4F6.12	SPAC4F8.13c	SPAC926.03	SPAC23C11.16	SPBC32H8.12c	SPAC20G4.06c	SPAP8A3.08	SPAC20G8.05c	SPAC1F5.04c	SPAC4A8.15c	SPBC11C11.02	SPBC1778.06c	SPBC725.09c
GO:0000916	contractile ring contraction involved in cell cycle cytokinesis	13	SPAC4F10.15c	SPBC4F6.12	SPAC631.01c	SPAC24B11.11c	SPBC21.06c	SPAC9G1.09	SPAC222.10c	SPBC24C6.07	SPBC244.01c	SPAC19E9.02	SPAC4H3.11c	SPAC1565.06c	SPCC1739.11c
GO:0000920	cytokinetic cell separation	37	SPAC13G7.04c	SPBC887.09c	SPBC27.01c	SPBC1289.04c	SPAC821.06	SPAC821.09	SPAPYUG7.03c	SPCC18.04	SPAC6G10.12c	SPAPB1E7.04c	SPAC23C11.12	SPAC9G1.11c	SPAC13F5.06c	SPBC106.20	SPBC21.04	SPBC337.14	SPBC409.05	SPCC18.01c	SPBP19A11.04c	SPBC651.03c	SPCC970.09	SPBC16A3.01	SPCC1235.10c	SPAC56E4.04c	SPAC4F10.11	SPAC14C4.09	SPAC1D4.11c	SPCC645.06c	SPAC821.12	SPCC736.08	SPCC1223.13	SPAC1834.06c	SPBC17F3.02	SPBC4C3.12	SPBC14C8.17c	SPAC23C4.08	SPAC16A10.04
GO:0000923	equatorial microtubule organizing center	10	SPBC211.06	SPCC4G3.19	SPAC806.08c	SPAPB1A10.09	SPBC32F12.04	SPCC417.07c	SPBC365.15	SPBC428.20c	SPBC902.06	SPBC11B10.05c
GO:0000930	gamma-tubulin complex	8	SPBC211.06	SPAC9G1.15c	SPCC4G3.19	SPAC806.08c	SPBC32F12.04	SPAC6G9.06c	SPBC365.15	SPBC428.20c
GO:0000932	cytoplasmic mRNA processing body	11	SPBC18E5.11c	SPAC10F6.16	SPBC19G7.10c	SPBC23E6.01c	SPBC3B9.21	SPBC3D6.08c	SPBC776.09	SPAC17A2.09c	SPBP4H10.20	SPAC17A5.14	SPAC19A8.12
GO:0000935	barrier septum	11	SPAC13G7.04c	SPBC27.04	SPAC16A10.04	SPAC1F7.04	SPCC18.04	SPBC1709.01	SPBC1105.05	SPBC1289.01c	SPAC29A4.11	SPAC1006.06	SPCC645.07
GO:0000938	GARP complex	4	SPBC336.11	SPAC3A12.15	SPAC2F3.10	SPAC3G6.10c
GO:0000939	condensed chromosome inner kinetochore	25	SPBC776.13	SPBP4H10.06c	SPBC336.15	SPBC409.09c	SPBC409.04c	SPAC15E1.07c	SPAC25B8.14	SPBC146.03c	SPBC1105.17	SPBC29A10.14	SPAC1687.20c	SPAC688.02c	SPBC18E5.03c	SPBP22H7.09c	SPCC1020.02	SPAC11H11.05c	SPCC1235.07	SPAC16A10.05c	SPCC1393.04	SPAC4F10.12	SPCC1672.10	SPBP8B7.12c	SPAC1783.03	SPBC21.01	SPCC970.12
GO:0000941	condensed nuclear chromosome inner kinetochore	1	SPCC1020.02
GO:0000947	amino acid catabolic process to alcohol via Ehrlich pathway	3	SPCC13B11.01	SPCC13B11.04c	SPAC13A11.06
GO:0000949	aromatic amino acid family catabolic process to alcohol via Ehrlich pathway	1	SPAC13A11.06
GO:0000962	positive regulation of mitochondrial RNA catabolic process	1	SPCC1183.04c
GO:0000963	mitochondrial RNA processing	3	SPBC19G7.07c	SPAC637.11	SPCC1322.01
GO:0000965	mitochondrial RNA 3'-end processing	2	SPAC637.11	SPCC1322.01
GO:0000967	rRNA 5'-end processing	2	SPBC26H8.10	SPAC29A4.09
GO:0000978	RNA polymerase II regulatory transcription factor site sequence-specific DNA binding	90	SPBC23G7.09	SPBC16G5.15c	SPBC317.01	SPAC1327.01c	SPBC32C12.02	SPCC1902.01	SPAC139.03	SPAC3F10.12c	SPCC320.03	SPAC56F8.16	SPCC777.02	SPBC1198.04c	SPBC1773.16c	SPAC11E3.06	SPAC23E2.01	SPBC21B10.13c	SPAC32A11.03c	SPBC1773.12	SPCC757.04	SPBC1711.02	SPBPB8B6.04c	SPBC1289.10c	SPAC21E11.03c	SPBC2F12.09c	SPBC16G5.17	SPBC16G5.16	SPAC3H8.08c	SPAC3C7.04	SPAC2E12.02	SPBC1778.02	SPCC417.09c	SPBC56F2.05c	SPAC1783.07c	SPAC25B8.19c	SPBC32H8.11	SPCC18.03	SPBC336.12c	SPAC4G8.13c	SPCC1494.10	SPBC1D7.02c	SPAC22F3.02	SPBC2F12.11c	SPBP8B7.30c	SPBC530.11c	SPAC3H1.11	SPBC19G7.04	SPBC19G7.06	SPCC736.08	SPBC2D10.06	SPAC16.05c	SPAC25G10.03	SPAC6G10.12c	SPBC19C2.09	SPAC25B8.11	SPBP4H10.09	SPBC725.11c	SPCC1223.13	SPAC1142.08	SPBC3B8.02	SPAPB1A11.04c	SPCC584.02	SPAC23C11.08	SPAPB24D3.01	SPBC725.16	SPAC6F12.02	SPBC1105.14	SPAC1F7.11c	SPAC1486.10	SPAC2H10.01	SPAC1B1.01	SPBC530.05	SPAC8C9.14	SPCC1393.08	SPBC530.08	SPBC29A10.12	SPAC31A2.11c	SPBC27B12.11c	SPAC22F3.09c	SPBC4C3.12	SPBC354.05c	SPAC11D3.07c	SPBP35G2.13c	SPBC1683.13c	SPBC15D4.02	SPAC1399.05c	SPCC290.04	SPAC821.07c	SPBC29B5.01	SPCC965.10	SPAC105.03c
GO:0001300	chronological cell aging	8	SPCC70.12c	SPBC8E4.12c	SPBP35G2.16c	SPAC22E12.14c	SPBC18H10.02	SPBC106.10	SPAC821.10c	SPAC1486.01
GO:0001302	replicative cell aging	1	SPBC16D10.07c
GO:0001315	age-dependent response to reactive oxygen species	4	SPAC22E12.14c	SPBC106.10	SPAC821.10c	SPAC1486.01
GO:0001320	age-dependent response to reactive oxygen species involved in chronological cell aging	2	SPAC821.10c	SPAC1486.01
GO:0001401	mitochondrial sorting and assembly machinery complex	4	SPAC17H9.17c	SPAC17C9.06	SPAC589.04	SPBC409.19c
GO:0001403	invasive growth in response to glucose limitation	1	SPCPB1C11.01
GO:0001405	presequence translocase-associated import motor	6	SPAC167.04	SPBC713.10	SPBC3B9.19	SPAC824.06	SPAC664.11	SPBC14C8.02
GO:0001406	glycerophosphodiester transmembrane transporter activity	1	SPBC1271.09
GO:0001407	glycerophosphodiester transport	1	SPBC1271.09
GO:0001408	guanine nucleotide transport	1	SPCC1682.09c
GO:0001409	guanine nucleotide transmembrane transporter activity	1	SPCC1682.09c
GO:0001510	RNA methylation	36	SPCC18.13	SPBC336.02	SPAC13D6.03c	SPAPB17E12.10c	SPAC1002.08c	SPBC2D10.10c	SPBC800.08	SPAC6B12.09	SPCC330.10	SPBC2G2.15c	SPAC2G11.15c	SPAC17D4.04	SPAC4G8.06c	SPAC4G8.07c	SPBC336.05c	SPBP8B7.20c	SPAC22G7.07c	SPAC9G1.12	SPAC25B8.15c	SPBC25D12.05	SPAC4F10.03c	SPCC663.10	SPBC16D10.02	SPBC1347.13c	SPSNORNA.29	SPAC31A2.02	SPCPB16A4.04c	SPAPB18E9.01	SPBC19C7.08c	SPAC2C4.06c	SPAC23C4.17	SPAC26A3.06	SPAC1687.11	SPAC1805.03c	SPNCRNA.445	SPAC23H4.04
GO:0001522	pseudouridine synthesis	11	SPBC1A4.09	SPAP27G11.13c	SPAC29A4.04c	SPCC126.03	SPCC16C4.06c	SPAC1782.10c	SPAC25B8.05	SPCC4G3.16	SPAC18B11.02c	SPBC887.11	SPBC11C11.10
GO:0001578	microtubule bundle formation	2	SPAPB1A10.09	SPBC947.01
GO:0001671	ATPase activator activity	3	SPAC18G6.15	SPBC1711.08	SPAC824.06
GO:0001672	regulation of chromatin assembly or disassembly	4	SPCC622.16c	SPAC24B11.06c	SPAC21E11.03c	SPBC29B5.01
GO:0001676	long-chain fatty acid metabolic process	4	SPBC18H10.02	SPBP4H10.11c	SPBC16E9.16c	SPAC56E4.04c
GO:0001682	tRNA 5'-leader removal	2	SPAC6C3.09	SPAC25B8.16
GO:0001731	formation of translation preinitiation complex	1	SPCC736.07c
GO:0001734	mRNA (N6-adenosine)-methyltransferase activity	1	SPAC22G7.07c
GO:0001882	nucleoside binding	591	SPAC1296.06	SPBC1685.06	SPAC1006.09	SPAC110.01	SPBC11C11.11c	SPCC777.14	SPAC1805.05	SPCC162.10	SPCC24B10.07	SPBC8D2.19	SPBC1861.05	SPAC630.09c	SPAC27D7.06	SPBC577.12	SPBC15D4.05	SPAC1093.04c	SPAC5H10.05c	SPBC1347.06c	SPAC1250.03	SPAC4G8.05	SPBC336.01	SPAC9.05	SPBC14F5.04c	SPCC297.03	SPAC630.03	SPAC24B11.11c	SPBC16G5.12c	SPCC16C4.11	SPBC4F6.07c	SPAC24B11.12c	SPAC15A10.03c	SPBC19C7.03	SPBC19C7.06	SPAC19G12.02c	SPAC4A8.07c	SPAC13G6.11c	SPAC22E12.14c	SPCC576.15c	SPAC4A8.05c	SPBC14F5.05c	SPBC1198.10c	SPBC23E6.07c	SPAC57A7.12	SPAC926.04c	SPAC17G6.14c	SPAC4H3.05	SPCC576.10c	SPAC1687.03c	SPBC1198.13c	SPAC31G5.09c	SPBC3H7.15	SPBC3B9.18c	SPBC660.14	SPAC29E6.06c	SPCPJ732.02c	SPCC830.11c	SPAC3F10.11c	SPAC1071.10c	SPCC18.16c	SPBP4H10.06c	SPBC2G5.03	SPAC27E2.06c	SPBC36B7.04	SPBC29A3.01	SPAC637.11	SPBC36B7.09	SPCC74.06	SPAC637.08	SPAC24B11.06c	SPAPB17E12.14c	SPBC12C2.03c	SPBC216.07c	SPBC9B6.09c	SPAC4A8.08c	SPBC31E1.06	SPBC3F6.03	SPAC24H6.12c	SPBC543.07	SPAC1002.09c	SPAC823.08c	SPBC543.09	SPBC3B8.01c	SPBC17G9.03c	SPBC1685.15c	SPBC2D10.14c	SPAC323.06c	SPBC713.03	SPBC29A10.10c	SPBC713.06	SPCC1259.15c	SPBC713.12	SPCC14G10.01	SPAC24H6.04	SPCC777.15	SPAC3A11.12c	SPAC139.04c	SPAC3A11.14c	SPAC13G6.01c	SPCC576.06c	SPAC17A5.15c	SPBC354.15	SPAC23A1.19c	SPBP8B7.16c	SPAC19G12.14	SPAC15A10.01	SPAC3G9.13c	SPBC19F5.04	SPCC330.01c	SPAC22H10.05c	SPBC3B9.19	SPBC3B9.01	SPBC4F6.16c	SPAC23G3.03	SPAC23G3.01	SPAC3G9.06	SPBC1773.10c	SPBC4F6.17c	SPAC1420.02c	SPAC7D4.10	SPBC1A4.08c	SPBC12D12.03	SPBC947.05c	SPAPB2B4.04c	SPBC839.16	SPCC18B5.03	SPAC12G12.04	SPAC11E3.07	SPBP23A10.13	SPBP23A10.10	SPAC3A11.07	SPBP23A10.07	SPAC1F7.02c	SPBC839.06	SPCC23B6.03c	SPAC1D4.11c	SPAC732.01	SPBC19G7.01c	SPCP25A2.02c	SPAC23A1.12c	SPBC1A4.03c	SPAC890.03	SPBC409.07c	SPAC57A10.02	SPAC144.05	SPAC144.14	SPBC1711.17	SPBC56F2.07c	SPCC18B5.05c	SPAC1D4.08	SPAC1D4.04	SPAC1D4.12	SPAC1D4.13	SPAC3H8.05c	SPAC1B9.02c	SPBC17G9.11c	SPAC31G5.19	SPCC1259.13	SPBC56F2.09c	SPAC11H11.06	SPAC2G11.11c	SPCC18B5.08c	SPBC106.02c	SPBC29A3.15c	SPBC16E9.13	SPAC2G11.10c	SPCC645.05c	SPCC1672.05c	SPAC1783.01	SPAC1783.05	SPAC222.07c	SPCC1672.06c	SPAC14C4.05c	SPAC977.16c	SPAC821.12	SPBC16D10.04c	SPAC6F12.10c	SPBC428.16c	SPAC4F10.16c	SPAC17H9.02	SPAC2F7.13c	SPBC16D10.08c	SPAC343.13	SPAC343.15	SPAC343.05	SPAC17G8.01c	SPBC21C3.18	SPAC20G4.01	SPAC6F12.05c	SPBC21.07c	SPAC16.04	SPBC21.06c	SPCC553.03	SPCC553.02	SPCC1672.11c	SPAC22A12.16	SPAC22A12.11	SPBC23G7.12c	SPAC1D4.06c	SPCC188.13c	SPBC557.04	SPCC417.06c	SPAC9G1.02	SPAC9G1.09	SPCC18B5.01c	SPCC1739.03	SPCC1682.16	SPAC323.04	SPCC1739.13	SPAC22G7.06c	SPAC23A1.06c	SPBC1198.05	SPBC1198.09	SPAC222.13c	SPBC32H8.10	SPAC222.12c	SPAC1093.05	SPAC823.03	SPBC25D12.06	SPBC16E9.10c	SPAC1834.11c	SPAC1F7.05	SPCC18.08	SPCC126.02c	SPBC1709.06	SPBC1709.05	SPBC29A3.02c	SPBC359.05	SPBC1709.17	SPBC24C6.02	SPBC24C6.03	SPBC11B10.09	SPAPB2B4.05	SPACUNK12.02c	SPBC3E7.01	SPBC428.05c	SPAC2F7.03c	SPBC902.02c	SPCC191.02c	SPBC1709.02c	SPCC736.03c	SPBC336.14c	SPCC965.04c	SPBC3D6.06c	SPAC17A2.03c	SPAC30.02c	SPAC4A8.14	SPBC25B2.09c	SPAC328.04	SPAC12B10.14c	SPAC30.04c	SPBC6B1.02	SPBC31E1.02c	SPAC24C9.09	SPBC776.09	SPBC2F12.13	SPAC8E11.03c	SPBC83.08	SPAC144.17c	SPAC12B10.08c	SPAC227.09	SPAC24C9.03	SPBC25B2.02c	SPAC227.14	SPAPB24D3.09c	SPBPB2B2.13	SPAC6F6.11c	SPBC530.14c	SPCC663.03	SPCC663.12	SPAC14C4.02c	SPBC1683.09c	SPCC18B5.11c	SPAC26H5.02c	SPAC3H1.13	SPBC8D2.01	SPCC550.03c	SPBC8D2.06	SPCC24B10.16c	SPBC29A3.09c	SPBC1D7.05	SPCC550.06c	SPBC4.04c	SPAC6C3.06c	SPAC20H4.07	SPAPB18E9.02c	SPCC24B10.10c	SPAC20H4.09	SPAC20H4.04	SPBC12D12.04c	SPAPB8E5.09	SPBC4.07c	SPAC25B8.06c	SPCC736.06	SPBC405.01	SPBC2D10.20	SPAC3C7.03c	SPBC947.01	SPBC25H2.02	SPAC110.04c	SPCC1235.05c	SPBP35G2.10	SPBC27.08c	SPBP35G2.07	SPCP1E11.02	SPBC16D10.10	SPBC15C4.05	SPCC1235.04c	SPBP22H7.06	SPAC4F8.07c	SPBC19C2.01	SPBC19C2.05	SPBP16F5.04	SPBC25D12.03c	SPCC11E10.05c	SPCC1620.06c	SPBC428.15	SPAC144.07c	SPCC1795.05c	SPAC732.02c	SPAC1834.02	SPAC1834.07	SPAC1834.08	SPBC146.03c	SPAC664.10	SPAC664.11	SPAP27G11.07c	SPAC212.11	SPAC1F3.02c	SPBC4B4.01c	SPAC10F6.02c	SPCPB16A4.05c	SPAC10F6.03c	SPCC1620.14c	SPBC18H10.02	SPBC1778.10c	SPBC18H10.15	SPAC10F6.05c	SPAC1556.02c	SPAC1142.06	SPAC16C9.06c	SPBC13G1.10c	SPAC1556.01c	SPBC146.12	SPBC115.02c	SPAC821.13c	SPBC342.02	SPCC1450.14c	SPBC14C8.02	SPAC13G7.02c	SPAC1565.08	SPAC29A4.19c	SPBC16C6.07c	SPAC25G10.07c	SPAC23C11.09	SPAC343.01c	SPAC25G10.05c	SPCC1450.11c	SPBP18G5.02	SPBC119.10	SPAC30D11.13	SPBC119.02	SPBC119.08	SPBC119.07	SPAC2F3.15	SPBC17D1.06	SPAC25A8.01c	SPBC4F6.06	SPAC30D11.03	SPAC4G9.12	SPAC869.02c	SPACUNK4.07c	SPBC30B4.06c	SPBC1105.09	SPAC1F5.06	SPAPB1E7.07	SPAC1F5.10	SPAC20G8.01	SPAC23C11.16	SPAC23C11.11	SPBC32H8.12c	SPCC737.07c	SPAC10F6.10	SPBC23E6.02	SPBC16H5.10c	SPBC146.13c	SPCC63.11	SPCC737.09c	SPBC106.06	SPBC106.01	SPAC6F12.16c	SPBC577.06c	SPAC22G7.08	SPBC106.10	SPAC4G9.03	SPCC70.07c	SPBC29A10.04	SPCC4G3.08	SPAC2G11.12	SPBC646.14c	SPAC2G11.06	SPBC211.04c	SPAC13F5.01c	SPCC70.05c	SPCC63.08c	SPAC16C9.07	SPAC458.05	SPAC8C9.03	SPCC74.03c	SPCC1020.01c	SPAC26F1.13c	SPAC26F1.14c	SPAC17A5.11	SPAC13G7.12c	SPCC4G3.14	SPAC17A5.01	SPAC17A5.06	SPBC646.11	SPAC3C7.08c	SPBC646.03	SPBC646.04	SPAC19A8.12	SPAC17G8.14c	SPBC216.05	SPCC895.09c	SPBC1289.05c	SPCC1620.08	SPCC285.16c	SPAC20G4.03c	SPCC1183.05c	SPCC285.03	SPCC5E4.06	SPAC15E1.04	SPAC3C7.06c	SPAC644.06c	SPBC29A10.15	SPAC22F3.06c	SPAC17A2.12	SPAC11E3.04c	SPAC644.11c	SPAC20G8.08c	SPAC20G8.09c	SPAC23H4.10c	SPAC9E9.12c	SPBC887.14c	SPAC11E3.01c	SPAC644.14c	SPBC1703.04	SPBC1703.05	SPBC1703.07	SPAC22F3.03c	SPAC806.07	SPBC337.04	SPBP35G2.05c	SPBC887.12	SPAC18B11.07c	SPBC1861.09	SPCC16A11.17	SPCC1682.02c	SPAC27E2.09	SPAPB1A10.11c	SPBC2G2.12	SPAC19E9.02	SPBC211.07c	SPAPB1A10.12c	SPAC15A10.13	SPAC3H5.06c	SPBC409.10	SPCC417.08	SPAC23C11.04c	SPBC1826.01c	SPAC9.03c	SPBC582.10c	SPAC22F3.08c	SPCC1223.08c	SPBC1703.08c	SPAC806.02c	SPAC4G9.09c	SPBC16H5.08c	SPAC4G9.08c	SPCC1223.07c	SPBC947.11c	SPBC1604.14c	SPCC338.14	SPBC15D4.01c	SPAC5H10.08c	SPBC17F3.02	SPBC215.08c	SPBC4C3.03	SPBC2G2.08	SPBC16H5.03c	SPAC23D3.02	SPBC30D10.10c	SPAC2C4.13	SPCC1494.06c	SPAC22F3.10c	SPAC22A12.15c	SPAC17H9.13c	SPBC651.08c	SPCC1919.10c	SPAC4H3.10c	SPAC806.06c	SPAC167.01	SPAC3G6.11	SPAC6G9.10c	SPAC644.07	SPBC337.05c	SPCC737.08	SPCC1322.12c	SPBC947.15c	SPAC3G6.01	SPAC4G8.09	SPBC25H2.12c	SPAC29B12.01	SPCC825.01	SPAC27E2.10c	SPAC29A4.15	SPAC29A4.16	SPAC16E8.07c	SPAC23C4.03	SPAC23C4.12	SPCC1795.11	SPBC776.12c	SPCC970.03	SPBC21H7.04	SPAC31A2.07c	SPAPB1A10.06c	SPAC8F11.03	SPBC16H5.02	SPCC320.13c	SPBC543.06c	SPAC10F6.09c	SPCC4B3.10c	SPAC1687.15	SPCC10H11.01	SPBC543.03c	SPAP7G5.02c	SPAC1805.01c	SPAC1F5.09c	SPBC32C12.03c	SPAC56E4.04c	SPAC1093.06c	SPBC12C2.06	SPBC725.06c	SPCC1322.13	SPBC17A3.07	SPBC1703.14c	SPAC1782.11	SPCC1322.08	SPAC1006.07	SPBP22H7.05c	SPAC23H4.06	SPAC23H4.02	SPAC23H4.04	SPBP4H10.11c	SPBC14F5.06	SPCC1020.10	SPAC821.04c	SPBC1703.15c	SPAC3F10.04	SPAC3F10.03	SPAC1B2.05	SPBC83.14c	SPCC162.11c	SPBC691.04	SPBP16F5.08c	SPBC17A3.09c	SPAC12G12.13c	SPCC965.03	SPBC19F8.07	SPAC1250.01	SPBC14C8.07c	SPBC30D10.07c	SPCC1919.01	SPAC23H4.17c	SPBCPT2R1.08c	SPAC14C4.14	SPAC2C4.14c	SPAC14C4.13	SPBC1734.03	SPBC16G5.02c	SPBC17A3.04c	SPAC14C4.03	SPBC1604.21c	SPCC777.10c	SPBC1604.20c	SPCC645.10	SPBC1734.11	SPBP8B7.18c	SPBP8B7.17c	SPAC694.02	SPCC18.10
GO:0001932	regulation of protein phosphorylation	5	SPBC14C8.09c	SPBC6B1.09c	SPAC458.03	SPAC8C9.03	SPAC27E2.02
GO:0001934	positive regulation of protein phosphorylation	1	SPAC458.03
GO:0001948	glycoprotein binding	1	SPAC227.11c
GO:0002031	G-protein coupled receptor internalization	1	SPBC2A9.09
GO:0002084	protein depalmitoylation	1	SPBC530.12c
GO:0002098	tRNA wobble uridine modification	6	SPAC8F11.02c	SPBC30B4.06c	SPBC21D10.11c	SPBC2G5.03	SPBC19C2.13c	SPCC4B3.01
GO:0002103	endonucleolytic cleavage of tetracistronic rRNA transcript (SSU-rRNA, LSU-rRNA, 4.5S-rRNA, 5S-rRNA)	1	SPAC1782.10c
GO:0002143	tRNA wobble position uridine thiolation	3	SPBC2G5.03	SPBC19C2.13c	SPCC4B3.01
GO:0002144	cytosolic tRNA wobble base thiouridylase complex	2	SPBC2G5.03	SPBC19C2.13c
GO:0003333	amino acid transmembrane transport	30	SPAC9.10	SPBC19F8.06c	SPCC74.04	SPCPB1C11.02	SPCPB1C11.03	SPCC777.04	SPAC869.11	SPBC359.03c	SPCC794.03	SPBC1652.02	SPBPB10D8.01	SPBC359.01	SPAC12B10.09	SPAPB24D3.02c	SPBPB2B2.01	SPBC15C4.04c	SPBC18H10.16	SPCC584.13	SPCC794.04c	SPAC1039.09	SPAC1039.01	SPAC11D3.08c	SPCC965.11c	SPAC3H1.09c	SPAC2G11.13	SPBC3E7.06c	SPBC12C2.13c	SPBC1685.07c	SPAP7G5.06	SPAC869.10c
GO:0003674	molecular_function	5220	SPBC6B1.03c	SPCC1906.04	SPCC285.07c	SPAC1952.15c	SPCC1840.07c	SPCC285.06c	SPBC17D1.05	SPAC227.01c	SPBC651.04	SPAC8C9.09c	SPAC212.04c	SPBP4H10.18c	SPCC306.10	SPAC5D6.10c	SPBC405.02c	SPAC823.13c	SPBC24C6.08c	SPBC32F12.12c	SPBC36B7.02	SPAC22E12.05c	SPBC713.08	SPAC3G9.15c	SPAC11D3.13	SPBC4F6.13c	SPAP8A3.12c	SPBC16G5.13	SPBC13A2.02	SPCPB16A4.02c	SPAC3G6.03c	SPBC20F10.02c	SPBC13E7.07	SPAC29A4.12c	SPAC4H3.14c	SPAC2G11.05c	SPAC30D11.06c	SPBC25B2.10	SPBC21B10.02	SPBC25B2.08	SPAC8F11.05c	SPCC777.12c	SPCC1450.08c	SPAC27D7.02c	SPAC1296.06	SPBC3E7.04c	SPAC1296.04	SPAC19D5.06c	SPBC3E7.12c	SPBC713.05	SPBC713.09	SPBC1685.06	SPBPB2B2.19c	SPCC569.06	SPBC21C3.06	SPCC594.03	SPBPB2B2.14c	SPAC1782.06c	SPCC1795.10c	SPAC17G6.13	SPBC26H8.11c	SPAC1006.09	SPBC14F5.02	SPAC23H4.21	SPAC19G12.07c	SPBC3E7.05c	SPCC1235.09	SPAC3F10.15c	SPBC29A3.06	SPBC29A3.05	SPAC17C9.15c	SPBC1685.04	SPAC323.08	SPAC694.03	SPAC1B3.20	SPAC9G1.07	SPCC1739.01	SPCC1682.06	SPCC576.02	SPCC1739.15	SPBPB2B2.17c	SPBC1711.01c	SPAC607.06c	SPCC4B3.17	SPAC10F6.15	SPAP27G11.14c	SPAC30C2.03	SPAC30C2.08	SPAC22G7.10	SPBC19F8.05	SPAC1250.02	SPBC1778.05c	SPCC1919.04	SPAC14C4.11	SPBC83.19c	SPCC1235.01	SPAC926.07c	SPBC21C3.17c	SPCC74.09	SPAC29E6.03c	SPAC11H11.05c	SPAC57A10.14	SPCC14G10.04	SPCC14G10.02	SPAC1D4.09c	SPCC162.02c	SPAC212.03	SPAC212.02	SPBC27B12.14	SPAC1834.10c	SPAC823.02	SPAC5H10.03	SPAC212.01c	SPBC11C11.06c	SPAC22G7.03	SPBC106.19	SPCC70.12c	SPAC4G9.07	SPBC16H5.12c	SPBC29A10.07	SPBC31F10.16	SPCC4G3.03	SPAC688.16	SPAC2G11.02	SPCC306.06c	SPBC29B5.04c	SPCC1919.06c	SPCC11E10.04	SPBCPT2R1.04c	SPCC16C4.22	SPCC830.05c	SPAC1F3.09	SPAPB17E12.08	SPBC19F8.04c	SPBC29A3.16	SPAC1039.07c	SPBC4C3.04c	SPAC11H11.02c	SPAC24H6.08	SPAC869.01	SPCC16C4.04	SPBC2A9.02	SPBC2A9.03	SPBC2A9.10	SPCC970.11c	SPAC4A8.06c	SPAC23C4.04c	SPBC1861.06c	SPAC23C4.06c	SPAC57A7.05	SPBC32H8.09	SPBC32H8.06	SPCC550.12	SPCC61.05	SPBC11B10.08	SPCC24B10.19c	SPAC8C9.04	SPBC651.12c	SPAPYUG7.06	SPAC607.02c	SPBC685.08	SPAC17A5.10	SPBC8E4.02c	SPAC1751.04	SPBC17D11.03c	SPBC646.02	SPMTR.01	SPCC1884.01	SPCC191.10	SPCC16C4.19	SPCC16C4.17	SPAC1F3.05	SPAPB17E12.06	SPAC637.04	SPAC110.01	SPAC637.03	SPCC4B3.02c	SPCC777.13	SPCC777.11	SPCC757.02c	SPBC215.10	SPBC215.13	SPAC926.06c	SPCC1235.07	SPAPB17E12.09	SPAC4H3.06	SPAC57A10.11c	SPBC13G1.12	SPBC3E7.07c	SPBC660.06	SPAC17A2.07c	SPAC607.10	SPAC29A4.06c	SPBPB2B2.07c	SPCC1620.02	SPBC31F10.08	SPAC4A8.02c	SPAC630.15	SPAC630.11	SPBC16G5.11c	SPBC12C2.01c	SPBC21B10.03c	SPAC25A8.02	SPBC365.14c	SPBP8B7.01c	SPCC777.03c	SPBPB21E7.04c	SPAC27E2.03c	SPBC6B1.12c	SPBC215.15	SPBCPT2R1.03	SPBC354.04	SPBC3H7.14	SPBC216.01c	SPBC21B10.08c	SPCC320.06	SPCC1840.09	SPBC83.12	SPAPB24D3.06c	SPAC1782.12c	SPBC31F10.05	SPBC28F2.06c	SPCC16A11.15c	SPBC18E5.01	SPAC4H3.07c	SPBC337.11	SPAC630.10	SPCC191.01	SPCC191.08	SPBC13G1.05	SPBC21C3.12c	SPAPB1A10.08	SPAC17C9.11c	SPAC4A8.09c	SPAC24B11.08c	SPBC354.03	SPBC354.01	SPBC359.04c	SPAC16A10.01	SPAC227.19c	SPCC777.06c	SPAPB1A10.05	SPAC24B11.07c	SPCC162.06c	SPAC27F1.10	SPAC18G6.09c	SPBC119.09c	SPBC3H7.05c	SPAC11D3.16c	SPAC27E2.14	SPAC26H5.11	SPBC887.08	SPCC191.06	SPAC24B11.10c	SPAC9.11	SPAC4D7.11	SPCC1235.16	SPCC553.12c	SPBC1685.13	SPBC1A4.05	SPBC1A4.04	SPAC22E12.03c	SPBC409.16c	SPBPB21E7.02c	SPCC757.03c	SPBC19G7.07c	SPCC1259.14c	SPAC869.09	SPBC8D2.11	SPAC25B8.04c	SPAC750.04c	SPAC1006.04c	SPCC126.14	SPBC11C11.11c	SPAC20H4.02	SPACUNK4.11c	SPCC16C4.01	SPBC365.08c	SPBC2A9.09	SPAC15A10.09c	SPBC21C3.14c	SPCC1235.11	SPAC5D6.13	SPAC5D6.12	SPBC12C2.02c	SPAPB1A10.16	SPBC11G11.03	SPBC11G11.01	SPCC777.14	SPBCPT2R1.02	SPAPJ695.01c	SPAC323.03c	SPCC757.05c	SPAC27D7.12c	SPBC16E9.16c	SPAC25B8.07c	SPCC736.05	SPAC13C5.04	SPBC947.09	SPBC25H2.15	SPAC56E4.07	SPBC21C3.15c	SPBC660.05	SPBC3H7.10	SPBC3H7.12	SPBC660.09	SPBC3H7.13	SPBC660.08	SPAPB1A10.15	SPAPB1A10.13	SPCC4B3.06c	SPCC569.02c	SPAC3A11.11c	SPBC354.10	SPAC11D3.10	SPAC22H10.08	SPCC23B6.02c	SPBC3B9.04	SPBP8B7.31	SPBC1198.03c	SPBC32H8.01c	SPAC16.03c	SPBP22H7.03	SPBC577.11	SPCC548.03c	SPBC1604.18c	SPAC23H4.05c	SPBC2A9.13	SPBC29A3.21	SPCC13B11.02c	SPAC27D7.09c	SPBC32F12.05c	SPAC19G12.11	SPBC354.13	SPCC1672.07	SPBC1773.11c	SPAC977.15	SPBC4B4.06	SPAC977.06	SPAC977.01	SPAC977.02	SPAC11G7.06c	SPAC6C3.07	SPBP4H10.12	SPBC428.04	SPAC688.07c	SPAC2C4.04c	SPCC663.15c	SPBC19C7.01	SPAC23C4.05c	SPBC19C7.05	SPCC1902.02	SPAC5D6.07c	SPAC19D5.02c	SPAP7G5.03	SPBC32F12.08c	SPAC56F8.12	SPBP8B7.13	SPBP23A10.08	SPBC4B4.11	SPAC11E3.14	SPAP8A3.04c	SPAC29E6.10c	SPBC1604.03c	SPCC622.21	SPCC737.04	SPBC947.14c	SPCC1442.11c	SPAC1F8.07c	SPBC19F8.01c	SPBC1861.08c	SPAPB1A11.02	SPCC18.17c	SPAC328.07c	SPCC1753.03c	SPBC336.11	SPBC543.04	SPBC409.17c	SPAC1B3.07c	SPAC15A10.07	SPBC1604.02c	SPAC1F12.04c	SPAC22H12.01c	SPAC57A10.06	SPBC1711.14	SPAC7D4.13c	SPAC9E9.05	SPAC29B12.08	SPCP20C8.01c	SPCC16A11.03c	SPCP20C8.02c	SPAC1F5.05c	SPAC11D3.02c	SPAC18G6.10	SPAC18G6.13	SPAC27D7.08c	SPAC227.17c	SPBC543.10	SPCC4B3.03c	SPAC56F8.02	SPAC22H10.02	SPAC22H10.09	SPAC521.03	SPAC27D7.11c	SPBP8B7.02	SPAC750.06c	SPAC31G5.06	SPAC31G5.02	SPAC17G8.09	SPBC13G1.15c	SPAC11D3.04c	SPCC663.09c	SPBC16H5.04	SPBC1348.02	SPBC1348.03	SPBC1348.07	SPAC1687.07	SPBC4B4.12c	SPBP4H10.14c	SPBC1348.13	SPBC2G5.01	SPCC320.14	SPBC3E7.13c	SPAC227.16c	SPCC569.01c	SPBC543.08	SPCC162.04c	SPBP8B7.04	SPAC5D6.02c	SPAC27D7.14c	SPBC16E9.07	SPBC16E9.08	SPAC1D4.01	SPAC24C9.05c	SPBC17G9.12c	SPCC553.10	SPAC589.02c	SPAC222.17	SPAC1093.01	SPAC823.07	SPAC823.04	SPCC188.03	SPAC1486.04c	SPCC24B10.13	SPBC428.03c	SPAC227.04	SPBPB2B2.08	SPAC1952.10c	SPBC405.05	SPCC736.02	SPAC6B12.03c	SPBC577.04	SPBC18H10.05	SPAC7D4.11c	SPBC18H10.09	SPAC13G7.04c	SPBC1604.12	SPCC1906.03	SPAC25G10.04c	SPBC119.12	SPBC17D1.02	SPBC17D1.01	SPBC1289.15	SPCC4E9.01c	SPBC106.13	SPBC27B12.01c	SPBC887.09c	SPAC607.08c	SPAC6C3.02c	SPMTR.02	SPMTR.03	SPAC17C9.14	SPMTR.04	SPAC17C9.12	SPBC1703.09	SPAC186.01	SPBC337.12	SPAC17H9.17c	SPBC1703.06	SPAC9.02c	SPBC11B10.07c	SPAC7D4.05	SPAC1071.01c	SPBC32F12.02	SPAC3A11.04	SPBC1711.16	SPBC4.01	SPBC4.06	SPAC17H9.01	SPAC222.08c	SPAPB8E5.07c	SPBC16E9.06c	SPAC1610.04	SPAC1610.01	SPAC589.03c	SPAC1952.04c	SPAC57A10.08c	SPAC5H10.04	SPAC1093.02	SPAC5H10.07	SPAC4F8.08	SPAC5H10.01	SPBC36.08c	SPCC1393.07c	SPBPB2B2.02	SPAC24C9.04	SPAC227.12	SPBPB2B2.18	SPCC24B10.11c	SPAPB8E5.10	SPAC13C5.03	SPAC18G6.01c	SPAC13C5.02	SPBC19C2.10	SPAC3H1.04c	SPCC622.15c	SPBC18H10.19	SPBC16C6.03c	SPBC119.18	SPAC26F1.08c	SPBC1289.11	SPCC1183.10	SPBC887.03c	SPCC132.03	SPAC20G8.06	SPAC869.06c	SPAC3A12.15	SPAC607.09c	SPAC13F5.07c	SPAP11E10.02c	SPAC29E6.09	SPCC1183.09c	SPBC31F10.17c	SPBC26H8.16	SPBC685.03	SPAC8C9.10c	SPAC806.05	SPAP14E8.05c	SPBC21C3.01c	SPAC23G3.04	SPBC2D10.19c	SPBC23G7.04c	SPAC3A11.03	SPAC12G12.17	SPBC947.08c	SPBC23G7.06c	SPBC16G5.01	SPAC18G6.12c	SPCC4G3.13c	SPAC824.05	SPBC16G5.19	SPAC17G8.04c	SPCC126.11c	SPBC9B6.03	SPBC557.05	SPAC1D4.05c	SPBC9B6.07	SPBC9B6.08	SPBC8E4.12c	SPAC4F8.01	SPAC4F8.03	SPAC19G12.15c	SPAC1F7.06	SPAC977.05c	SPAC6F6.06c	SPCC191.03c	SPAC1142.07c	SPBC776.17	SPBC776.16	SPBC776.13	SPAC8E11.05c	SPBPB2B2.15	SPBC16A3.03c	SPBC1921.07c	SPAC1805.05	SPBC19C2.08	SPAC21E11.07	SPAC7D4.14c	SPBC577.14c	SPBC8D2.05c	SPBC1604.25	SPBC26H8.09c	SPBC119.04	SPBC16C6.02c	SPAC2F3.10	SPAC3A12.12	SPAC23C11.17	SPAC23C11.10	SPBC1711.10c	SPAC1786.04	SPAC688.12c	SPBC16C6.13c	SPAC22F8.02c	SPAC186.06	SPBC337.09	SPBC337.03	SPBC1703.11	SPBC21C3.02c	SPBC17G9.06c	SPBC582.09	SPAC12G12.10	SPAC11E3.10	SPAC11E3.12	SPBC3B9.02c	SPCC23B6.04c	SPAC8E11.06	SPBC23G7.07c	SPAC31G5.10	SPAC31G5.11	SPCC126.13c	SPAC824.04	SPBC2F12.03c	SPBC16G5.06	SPCC162.03	SPCC417.05c	SPAPB8E5.04c	SPBC16E9.09c	SPCC18.15	SPCC18.13	SPAC630.04c	SPBC16E9.11c	SPCC1494.07	SPCC1494.01	SPAC140.04	SPBC3D6.02	SPAC144.15c	SPCC663.02	SPCC790.03	SPCC736.13	SPAPB18E9.04c	SPBC27.06c	SPBC211.05	SPBC21D10.08c	SPBC428.07	SPAC1142.04	SPCC290.03c	SPAC2F3.16	SPCC1183.01	SPAC29A4.17c	SPBC800.12c	SPAC2G11.09	SPBC146.06c	SPCC1620.10	SPCC1620.11	SPBC1289.06c	SPBP35G2.04c	SPAC11D3.14c	SPAC4H3.02c	SPBC3H7.06c	SPCC1442.05c	SPAC22F8.09	SPAC1B3.09c	SPAC6B12.16	SPBC582.05c	SPAC1071.03c	SPBC2G2.10c	SPBC1306.02	SPCC4G3.12c	SPCC18B5.07c	SPAC4F10.10c	SPAC12B10.02c	SPCC162.12	SPCC162.10	SPAC4F8.11	SPBC32H8.05	SPBC32H8.03	SPAC56F8.05c	SPAC343.17c	SPAC1F7.10	SPAC186.02c	SPCC1494.03	SPAC977.07c	SPAC14C4.01c	SPCC736.07c	SPBC1E8.03c	SPBC947.04	SPAC664.08c	SPBC947.07	SPBC25H2.09	SPBC146.05c	SPAC6B12.06c	SPAC13G7.09c	SPAC25B8.17	SPBC211.06	SPAP27G11.05c	SPAC25B8.18	SPBC27.01c	SPAC1142.01	SPCC1223.02	SPMIT.08	SPBC17D1.04	SPBC26H8.13c	SPBC21.02	SPBC646.15c	SPCC1183.04c	SPBC16C6.12c	SPBC2A9.11c	SPAC18B11.08c	SPAC3G9.01	SPAC6B12.18	SPBC24C6.10c	SPAC32A11.02c	SPCC794.02	SPAC17H9.04c	SPAC31G5.21	SPBC106.08c	SPAC11H11.01	SPAC22E12.18	SPBPB8B6.06c	SPAC9G1.05	SPAC13C5.06c	SPAC22G7.09c	SPBC530.03c	SPAC589.05c	SPBC1683.02	SPCC550.07	SPCC550.08	SPAC19G12.16c	SPCC1393.06c	SPAC17A2.02c	SPCC663.11	SPAC1142.02c	SPAC977.14c	SPAC6F6.13c	SPBC25H2.03	SPBC1734.10c	SPCC1281.03c	SPAPB1E7.01c	SPAC1834.09	SPAC17A2.10c	SPBP4H10.07	SPCC1620.07c	SPBC3B8.08	SPBC3B8.05	SPBC3B8.06	SPBC725.10	SPBC725.12	SPAC6F6.19	SPAC694.04c	SPAC29A4.14c	SPAC6F6.09	SPAC3A12.08	SPAC16C9.03	SPBC800.14c	SPCC1620.03	SPAC22A12.02c	SPBC31F10.11c	SPAC1687.23c	SPCC1442.04c	SPAP8A3.10	SPAC683.03	SPCC13B11.01	SPAC23G3.11	SPCC330.04c	SPAC17A5.05c	SPBP4G3.03	SPBP4G3.02	SPAC15F9.01c	SPBC1604.06c	SPBC2A9.05c	SPBC19C2.06c	SPCC594.02c	SPAC1D4.03c	SPAC1D4.02c	SPBP8B7.24c	SPCC550.09	SPBC24C6.05	SPBC1709.03	SPCC24B10.04	SPCC24B10.06	SPCC24B10.07	SPCC24B10.03	SPAPJ691.02	SPAPJ691.03	SPAC750.03c	SPBC8D2.19	SPCC126.08c	SPBC8D2.13	SPAC1B1.04c	SPCC1827.07c	SPAC29B12.11c	SPBC26H8.04c	SPAC2E12.03c	SPBC25H2.14	SPBC36.11	SPBC428.18	SPAC13G7.08c	SPBC146.10	SPAC343.04c	SPBC725.04	SPAC1527.02	SPAC29E6.04	SPAC29E6.02	SPAC29E6.07	SPCC364.04c	SPBC8D2.20c	SPCC16A11.01	SPBC1861.05	SPAC1687.12c	SPAC824.03c	SPAC57A7.15c	SPBP8B7.26	SPCC1223.12c	SPBC29A10.06c	SPCC5E4.10c	SPCC794.08	SPCC18B5.09c	SPAC17G8.07	SPAC31G5.07	SPAC750.05c	SPBC21.03c	SPAC343.12	SPBC1539.05	SPCC576.13	SPBC16E9.03c	SPAC1B3.17	SPAC16A10.05c	SPBC24C6.11	SPAC458.04c	SPAC630.06c	SPAP27G11.03	SPBC428.06c	SPBC13G1.03c	SPAC18G6.07c	SPCC550.01c	SPBC36.10	SPAC25G10.01	SPBC557.02c	SPBC428.10	SPCC1281.02c	SPBC14C8.13	SPCP1E11.07c	SPBC725.03	SPAC30D11.09	SPAC6F12.04	SPAP27G11.10c	SPBC146.11c	SPAC8C9.19	SPCC70.04c	SPBPB2B2.06c	SPAC2G11.04	SPBC1289.04c	SPAC22A12.03c	SPBC646.17c	SPBC1861.03	SPBC28E12.04	SPBC776.06c	SPAC2H10.02c	SPCC1682.03c	SPBC215.03c	SPBC582.04c	SPAC6G9.01c	SPBC2G2.17c	SPAC977.11	SPBC3B9.08c	SPBC19C2.11c	SPAC3H5.04	SPAC23A1.14c	SPBC1773.04	SPCC1223.15c	SPAC3H8.04	SPBC1539.02	SPAC343.09	SPAPJ696.02	SPBC36.12c	SPCC1259.07	SPCC1259.04	SPCC1259.08	SPCC1682.15	SPBC11B10.03	SPCC61.03	SPBC359.02	SPCC645.11c	SPBC21D10.10	SPAC186.05c	SPCC18B5.10c	SPCC24B10.14c	SPCC1235.08c	SPAC2F3.02	SPBC36.07	SPCC31H12.03c	SPAC31A2.06	SPBC342.04	SPBC28F2.08c	SPCC4B3.14	SPBC8E4.05c	SPBC215.14c	SPAC23G3.05c	SPCC16C4.13c	SPCC285.11	SPAC26H5.05	SPAC26H5.04	SPBC18E5.11c	SPBC28E12.02	SPAC1556.06.2	SPAC1556.06.1	SPBC1A4.06c	SPAC57A7.10c	SPBC947.03c	SPBP23A10.02	SPAC6G9.07c	SPAC17G8.12	SPBC16E9.15	SPBC16E9.19	SPBC1539.10	SPAC3C7.10	SPAC22G7.01c	SPBC21C3.11	SPBPB7E8.02	SPAC6F12.08c	SPCC576.04	SPCC576.05	SPCC1739.10	SPCC576.07	SPBC359.06	SPAC222.16c	SPBC2F12.12c	SPAC144.13c	SPAC2F3.14c	SPBC83.10	SPBC6B1.10	SPBC83.15	SPAC18G6.05c	SPAC3H1.14	SPBC4.02c	SPAC6G10.10c	SPBP35G2.14	SPAC24B11.09	SPAC664.13	SPAC3H1.08c	SPBP23A10.03c	SPCP25A2.03	SPAC6G10.05c	SPAC4G9.14	SPAC4G9.19	SPCC1442.19	SPBC23E6.08	SPAC607.07c	SPAC10F6.04	SPAP27G11.13c	SPBC26H8.01	SPAC8C9.07	SPCC16C4.16c	SPBC31F10.07	SPBC31F10.03	SPAC30D11.02c	SPAC7D4.03c	SPCC895.08c	SPBC29A10.17	SPAC9G1.06c	SPAC27E2.07	SPAC19B12.11c	SPAC167.03c	SPBP23A10.05	SPAC4F10.19c	SPCC330.09	SPAC13G6.05c	SPAC144.16	SPAC222.04c	SPBC2A9.07c	SPBC428.12c	SPAC750.07c	SPBC2D10.03c	SPBC16D10.01c	SPBC1709.15c	SPBPB7E8.01	SPAC922.04	SPBC21C3.19	SPAC20G4.08	SPAC20G4.09	SPBC23G7.17c	SPAC589.06c	SPAC1B3.08	SPCC1739.14	SPBC530.09c	SPCC132.01c	SPCC126.04c	SPAPB2B4.07	SPAPB2B4.06	SPAC25H1.08c	SPBC25B2.06c	SPBC6B1.07	SPBC6B1.04	SPBC25B2.07c	SPBC16A3.09c	SPAC458.02c	SPCC126.12	SPBC13G1.06c	SPCC622.11	SPBC4B4.02c	SPCC1620.04c	SPBC8D2.02c	SPAC1565.03	SPBC146.02	SPAC1565.01	SPCC622.10c	SPAC683.02c	SPAC1705.02	SPCC1795.12c	SPAP32A8.03c	SPCC63.13	SPCC63.14	SPAC10F6.16	SPBC20F10.08c	SPCC1020.11c	SPAC8C9.11	SPCC1393.13	SPCC1393.12	SPBC18H10.06c	SPBC646.10c	SPAC20G4.05c	SPCC285.08	SPBC3H7.08c	SPAC27E2.12	SPAC3H5.09c	SPAC8C9.16c	SPAC3H5.08c	SPAC22H12.05c	SPAC1687.17c	SPAC977.08	SPAC24H6.13	SPCC757.06	SPAC4F10.13c	SPAC17G8.08c	SPAC23H3.14	SPAC1486.02c	SPAC4F10.07c	SPCC569.03	SPCC569.04	SPBC27B12.05	SPBC27B12.02	SPBC1105.13c	SPBC27B12.07	SPAC17A5.18c	SPAC12B10.03	SPAC12B10.10	SPAC12B10.13	SPAC1006.03c	SPAC24C9.11	SPAC22G7.11c	SPAC3H1.03	SPAC1805.14	SPAC1805.10	SPCC1450.12	SPAC1952.12c	SPBP35G2.02	SPAC2F3.07c	SPCP1E11.08	SPAC6B12.05c	SPCC1827.01c	SPAC25B8.08	SPAC56F8.14c	SPAC630.09c	SPAC1556.05c	SPAC1565.05	SPCC584.12	SPBC1105.06	SPBC1105.08	SPAC6F12.17	SPBC27B12.04c	SPCC2H8.04	SPBC30B4.02c	SPAC27D7.06	SPAC30C2.07	SPBC21H7.06c	SPCC1393.04	SPAC17A2.11	SPAC19B12.12c	SPBC2G2.14	SPAC23C11.06c	SPBC18A7.01	SPBC12D12.06	SPAC977.03	SPAPJ760.03c	SPAC890.06	SPBC713.11c	SPAC1420.01c	SPBC1709.16c	SPCC569.09	SPBC21C3.03	SPBC365.16	SPBC365.10	SPBC365.11	SPAC2F7.09c	SPAC630.07c	SPAC1952.06c	SPAC6B12.14c	SPAC19A8.11c	SPBC106.14c	SPBC3E7.09	SPAC22F3.04	SPAC6F6.10c	SPAC2F3.12c	SPAC6G9.12	SPBC776.03	SPBC19G7.15	SPAC664.02c	SPBC1734.16c	SPAP27G11.08c	SPAC25B8.02	SPBC27.02c	SPBC1E8.02	SPBC1E8.05	SPCC1020.12c	SPCC584.14	SPAC23C11.03	SPAC23C11.01	SPBC1711.15c	SPBC13E7.01	SPCC1442.02	SPCC737.03c	SPBC577.05c	SPAC1486.08	SPCC1393.05	SPBC902.04	SPCC70.09c	SPBC21H7.03c	SPBC3H7.07c	SPBP35G2.03c	SPAC8C9.17c	SPAC15A10.10	SPAC15A10.15	SPBC119.05c	SPBC215.06c	SPAC17H9.06c	SPAC1F12.03c	SPAC890.04c	SPCC553.01c	SPAPB15E9.01c	SPAC144.01	SPAC17H9.20	SPAC15E1.02c	SPCPJ732.03	SPBC660.12c	SPAC589.08c	SPAC25B8.12c	SPAC4F10.09c	SPBC1198.01	SPAC3A11.05c	SPBC530.07c	SPAC16A10.08c	SPAC17A2.08c	SPAP27G11.16	SPAP27G11.12	SPBC776.07	SPAPB1E7.11c	SPAC513.04	SPAC3F10.08c	SPAPB17E12.04c	SPBC3B9.22c	SPCC1450.02	SPCC1450.03	SPAC32A11.01	SPCP1E11.10	SPBC32H8.04c	SPBP22H7.04	SPBC8D2.07c	SPAC7D4.12c	SPCC962.02c	SPAC25A8.03c	SPAC23C11.07	SPAPB24D3.03	SPAC926.02	SPBC1105.01	SPAC9G1.15c	SPAC19A8.02	SPBC30B4.03c	SPAC13F5.04c	SPAC20H4.06c	SPCC285.10c	SPCC4G3.18	SPCC4G3.19	SPBC211.02c	SPCC4G3.17	SPCC16A11.16c	SPAC589.12	SPAC1071.05	SPAC1071.02	SPBC409.11	SPBC409.15	SPAC6C3.08	SPAC6C3.05	SPAC12G12.02	SPAC57A10.07	SPAC1F8.06	SPAC1F8.08	SPAC1F12.02c	SPCC757.15	SPBC428.17c	SPBC649.04	SPCC594.01	SPBC1711.09c	SPAC1782.02c	SPAC23H3.04	SPAC222.06	SPCC126.01c	SPAC186.07c	SPBC660.17c	SPCC188.12	SPCC24B10.20	SPCC297.06c	SPCC1393.09c	SPCC24B10.18	SPBC31E1.01c	SPAC22F3.15	SPAPB24D3.07c	SPCC613.11c	SPCC31H12.06	SPBC19C2.02	SPAC6B12.02c	SPAC1F3.07c	SPCC11E10.06c	SPBC725.13c	SPBC83.09c	SPBC28F2.10c	SPAC26F1.02	SPAC26F1.05	SPAC6G10.02c	SPAC19A8.06	SPAC19B12.06c	SPAPB1E7.14	SPAC19A8.09	SPAC19A8.08	SPBC146.14c	SPCC63.03	SPAC26F1.12c	SPCC4G3.11	SPCC584.16c	SPAC17A5.08	SPAC6C3.03c	SPAC17C9.06	SPCC364.01	SPAC11E3.02c	SPBC25H2.06c	SPCC962.05	SPCC417.02	SPAC26A3.14c	SPBC409.21	SPBC18E5.14c	SPCC417.12	SPAC12G12.09	SPBP23A10.12	SPCC830.04c	SPCC757.10	SPAC1F8.05	SPBC1711.07	SPCC188.09c	SPAC19B12.01	SPCC1672.12c	SPAC23H3.06	SPBC1778.07	SPAC823.11	SPAC823.14	SPCC24B10.17	SPAC12B10.16c	SPCC1827.04	SPBC83.04	SPAC3F10.05c	SPAPB8E5.05	SPCC14G10.03c	SPBC577.09	SPBC577.12	SPBC56F2.03	SPCPB16A4.06c	SPAC4C5.01	SPBC56F2.06	SPAC4C5.03	SPCC338.07c	SPAPB2C8.01	SPBP18G5.03	SPBC1289.09	SPBC17D11.08	SPCC63.05	SPBC16H5.14c	SPCC63.06	SPAC22G7.05	SPCC584.11c	SPAC18B11.03c	SPBC18E5.07	SPBC18E5.08	SPAC4H3.04c	SPAC589.04	SPCC1281.05	SPCC1281.08	SPBC16C6.04	SPAC11E3.03	SPAC167.06c	SPAC7D4.08	SPBP23A10.09	SPBC17G9.13c	SPBC106.07c	SPBC1711.03	SPBC1711.05	SPAC27E2.11c	SPAC9E9.08	SPAC29B12.04	SPBPB21E7.07	SPBC25H2.11c	SPAC212.08c	SPCC70.10	SPCC777.08c	SPBC1604.19c	SPBC15D4.05	SPCC4B3.11c	SPBC14F5.01	SPBC19F5.05c	SPBC1734.08	SPAC16E8.12c	SPCC1919.13c	SPAC29B12.07	SPAC9E9.04	SPBPB21E7.05	SPAC26A3.11	SPAC1687.10	SPBC1348.12	SPAC11D3.01c	SPAC10F6.07c	SPCC1322.02	SPBC15C4.01c	SPAC1006.08	SPCC1322.09	SPCC306.07c	SPBC14C8.09c	SPBC1734.04	SPAC14C4.08	SPBC337.02c	SPAC20G8.10c	SPAC23H3.02c	SPCC1739.04c	SPAC1F5.08c	SPAC2C4.10c	SPCC16A11.05c	SPBC4B4.10c	SPBC23G7.09	SPACUNK4.14	SPACUNK4.19	SPAC1705.03c	SPAC11G7.01	SPAC14C4.04	SPBC14C8.11c	SPCC1322.14c	SPAC1A6.06c	SPAC6G9.15c	SPBC1685.14c	SPCC1494.08c	SPAC806.08c	SPAC9E9.14	SPAC9E9.15	SPCC1442.13c	SPBC1347.12	SPBC1347.11	SPCC330.19c	SPBC18E5.05c	SPBC25H2.16c	SPAC23H4.09	SPAC23H4.08	SPAC1006.02	SPCC2H8.05c	SPBC19G7.14c	SPAC16E8.05c	SPAC3G6.10c	SPBC18H10.18c	SPCC1742.01	SPAC31A2.09c	SPBP19A11.02c	SPAP8A3.13c	SPBC18H10.10c	SPBC337.08c	SPBC651.06	SPAC23C4.07	SPAPB21F2.02	SPAC1805.02c	SPBP4H10.17c	SPAC1093.04c	SPBC1347.03	SPBC23G7.14	SPCC4F11.03c	SPCC1020.07	SPACUNK4.09	SPAC1A6.02	SPCC11E10.03	SPBC1778.08c	SPAC23H4.11c	SPAC6G9.16c	SPCC338.04	SPAC1A6.08c	SPAP11E10.01	SPAC22F8.03c	SPAC22A12.14c	SPCC338.06c	SPBC776.10c	SPAP4C9.02	SPCC1235.12c	SPBC13E7.10c	SPBC8D2.12c	SPAC1A6.07	SPAC3F10.17	SPAC16E8.18	SPAC631.02	SPCC338.18	SPCC613.03	SPAP8A3.14c	SPAC1039.03	SPAC1039.02	SPCP31B10.02	SPAC664.12c	SPBC119.16c	SPAC1F8.02c	SPAC25H1.06	SPAC25H1.05	SPAC25H1.07	SPBC15D4.12c	SPAC8F11.08c	SPAC1751.01c	SPBC15C4.02	SPAC105.02c	SPCC613.07	SPCC613.08	SPCC338.13	SPBC2G2.09c	SPBC2G5.04c	SPAC13G6.13	SPCP31B10.04	SPBC354.08c	SPBP35G2.16c	SPAC25H1.04	SPAC25H1.03	SPBC1734.07c	SPBC691.02c	SPCC1322.07c	SPAC16E8.01	SPAC16E8.02	SPBC1734.15	SPAC23H4.13c	SPAC12G12.11c	SPAC56E4.05	SPBC4C3.06	SPAC167.04	SPBP35G2.11c	SPBC15D4.07c	SPCC1494.09c	SPAC1F5.03c	SPCC18.05c	SPAC13G7.11	SPAC13G7.10	SPCC18.11c	SPAC23A1.05	SPCC306.03c	SPAC16E8.08	SPBC15D4.11c	SPBC16G5.07c	SPAC4F10.06	SPBC1604.16c	SPAC23D3.16	SPAC4G9.04c	SPAC13G6.08	SPAC13G6.09	SPCC970.06	SPAC11D3.03c	SPBC21B10.12	SPBC14F5.10c	SPCC306.11	SPAC4F10.08	SPAC12G12.14c	SPAC4D7.07c	SPAC4F10.12	SPCC16C4.02c	SPBC1703.03c	SPAC23D3.17	SPAC5H10.05c	SPAC12G12.07c	SPBC18H10.11c	SPBC651.05c	SPBPJ4664.05	SPBC1271.05c	SPBC1347.06c	SPBC16A3.16	SPAC13G7.03	SPBC25B2.11	SPAC31G5.18c	SPBCPT2R1.01c	SPBC15D4.13c	SPAC4F10.17	SPAC4F10.18	SPBC30D10.09c	SPCC965.09	SPBC19G7.18c	SPAC2C4.05	SPAC23D3.09	SPAC5H10.02c	SPBP19A11.07c	SPBPJ4664.03	SPBPJ4664.04	SPCC737.05	SPBC1271.06c	SPCC1442.17c	SPBC16H5.15	SPBC16H5.13	SPAC8F11.02c	SPAC1002.20	SPBC1348.08c	SPAC1A6.10	SPAC23H3.12c	SPBC19F8.02	SPBC83.16c	SPBC1773.03c	SPAC12G12.06c	SPBP4H10.21c	SPAC23H3.05c	SPBC20F10.07	SPBC20F10.05	SPBC2G2.04c	SPAC688.03c	SPAC806.04c	SPBC36B7.06c	SPBC16A3.19	SPAC1002.18	SPCC1322.16	SPAC227.02c	SPBC609.03	SPAC1250.03	SPAC15A10.12c	SPAC2C4.08	SPBC20F10.03	SPAC2C4.09	SPBC1A4.11c	SPAC17G6.05c	SPAC3G6.05	SPAC4G8.05	SPAC4G8.04	SPBC30D10.17c	SPAC167.05	SPAC2C4.03c	SPAC8F11.06	SPAC11E3.11c	SPBC1271.08c	SPAC1805.07c	SPCC1322.10	SPBC17A3.02	SPAC1002.02	SPBC609.01	SPBP16F5.05c	SPCC1919.11	SPAC1B3.10c	SPAC23H4.16c	SPCC965.12	SPAC23H3.15c	SPBC11C11.05	SPAC13A11.05	SPAC167.09	SPCC1739.06c	SPAC23H4.03c	SPBC1348.04	SPBC1348.01	SPCC70.06	SPBC1348.09	SPCC895.06	SPCC18.12c	SPBC8D2.16c	SPAC1002.01	SPBC27.03	SPBC27.04	SPAC1782.01	SPAC1782.04	SPAC23H3.03c	SPAC1039.10	SPAPB1A10.07c	SPAC4D7.12c	SPBC19G7.10c	SPAC16C9.01c	SPAC1687.08	SPAC1687.04	SPAC652.01	SPBC19C7.04c	SPCC1450.07c	SPAC821.03c	SPAC1782.03	SPCC1919.05	SPAC14C4.16	SPCC1919.07	SPBC16G5.05c	SPBC1348.06c	SPAC1805.11c	SPBC30B4.08	SPBC3B8.07c	SPBC16G5.15c	SPBC30B4.05	SPAC1002.10c	SPBP8B7.09c	SPCC1884.02	SPBC336.01	SPAC9.05	SPCC191.11	SPBC14F5.04c	SPCC297.05	SPAC9.09	SPBC336.08	SPAC1805.12c	SPBC336.07	SPBC336.04	SPBC336.02	SPBC336.03	SPBC405.04c	SPAC630.12	SPBC1861.04c	SPCC297.03	SPBC418.02	SPBC16G5.14c	SPBP8B7.08c	SPAC13G6.10c	SPAC227.11c	SPBC14F5.03c	SPAC9.10	SPAC4A8.03c	SPCC191.07	SPBTRNAASP.04	SPAC18B11.10	SPAC18B11.11	SPBTRNAASP.03	SPAC22E12.17c	SPBC1861.01c	SPCC576.12c	SPAC630.03	SPAC630.05	SPCC16C4.03	SPBC1348.14c	SPBC4F6.08c	SPMITTRNATYR.01	SPAC18B11.06	SPCC663.13c	SPAC2E1P3.02c	SPAC823.16c	SPAC24B11.11c	SPAC18B11.04	SPAC18B11.05	SPCC162.01c	SPCC16C4.12	SPBC16G5.12c	SPCC16C4.15	SPAC227.13c	SPCC16C4.11	SPCC16C4.10	SPCC16C4.09	SPBC2A9.12	SPCC16C4.05	SPBC4F6.07c	SPCC16C4.07	SPBC365.09c	SPAC24B11.12c	SPAC1805.15c	SPAC17A5.04c	SPBC14F5.09c	SPCTRNAASN.05	SPCTRNAASN.06	SPAC15A10.03c	SPAC823.10c	SPBC19C7.02	SPBC19C7.03	SPAC1805.16c	SPBP8B7.05c	SPAC18G6.06	SPAC18G6.03	SPBC19C7.06	SPAC17G6.15c	SPAC1002.15c	SPBC317.01	SPAC13D6.05	SPCC576.17c	SPBC23E6.01c	SPAC22E12.16c	SPBC19C7.11	SPAC19G12.02c	SPAPB1A11.03	SPBC19C7.10	SPAPB1A11.01	SPAC4A8.07c	SPBC1677.03c	SPBC365.07c	SPAC17G6.16c	SPCC663.14c	SPAC18G6.15	SPAC23E2.03c	SPAC13G6.11c	SPAC1002.12c	SPAC17A5.02c	SPAC22E12.13c	SPBC405.03c	SPBC23E6.04c	SPAC19G12.01c	SPBC365.04c	SPCC736.10c	SPBP8B7.07c	SPAC13G6.12c	SPAC1002.13c	SPAC22E12.14c	SPCTRNAPHE.04	SPCTRNAPHE.05	SPCC576.15c	SPBC23E6.03c	SPAC1327.01c	SPAC4A8.05c	SPBC365.05c	SPBC14F5.05c	SPAC2E1P3.05c	SPBC19F8.06c	SPAC4H3.13	SPCC736.12c	SPAC57A7.08	SPAC57A7.06	SPAC8F11.10c	SPAC17G6.11c	SPBC1198.10c	SPAC1296.02	SPBC23E6.07c	SPBC21C3.16c	SPAC22E12.11c	SPAC3A12.17c	SPAC57A7.13	SPAC57A7.12	SPBC1198.11c	SPCC1235.06	SPAC19G12.06c	SPBC23E6.06c	SPAC2E1P3.01	SPCC1235.03	SPAC57A7.11	SPCC1235.02	SPCC330.12c	SPAC2E1P3.04	SPAC1851.03	SPAC1851.02	SPAPB17E12.03	SPAPB17E12.02	SPAC1F3.01	SPAC1F3.03	SPBC3E7.02c	SPAPB17E12.05	SPAC15A10.05c	SPAC926.04c	SPCC830.08c	SPBC32C12.02	SPAC4H3.09	SPAC4H3.08	SPAC17G6.14c	SPAC4H3.05	SPBC19F8.03c	SPAC15A10.04c	SPCC330.14c	SPCC830.07c	SPAC926.05c	SPAC4H3.01	SPAC22E12.10c	SPAC3A12.16c	SPCC970.10c	SPBC3E7.08c	SPCC576.10c	SPBC1198.14c	SPAC27D7.05c	SPBC13G1.09	SPBC13G1.07	SPAC3A12.13c	SPBC13G1.02	SPBC4F6.05c	SPAC19D5.11c	SPAC57A10.10c	SPAC4D7.13	SPCC830.09c	SPCC1235.13	SPCC1235.14	SPCC1235.15	SPBC3E7.06c	SPBC13G1.11	SPCC4E9.02	SPBC13G1.13	SPAC4D7.09	SPAC1687.03c	SPAC4D7.05	SPAC4D7.03	SPMITTRNAGLU.01	SPBC1198.13c	SPAC27D7.03c	SPAC1420.03	SPAC57A10.12c	SPAC3A12.11c	SPAC31G5.09c	SPCTRNAALA.12	SPBC660.07	SPBC3H7.11	SPBC1677.02	SPBC3H7.15	SPAC5D6.08c	SPBP4H10.05c	SPBC3B9.18c	SPBC660.10	SPCC1906.02c	SPBC660.11	SPBC21C3.20c	SPAC1071.12c	SPBC660.14	SPCC330.07c	SPCC1902.01	SPCC13B11.03c	SPCC4B3.09c	SPAC5D6.01	SPAC5D6.05	SPAC5D6.04	SPAP7G5.05	SPAP7G5.06	SPAC29E6.06c	SPCPJ732.02c	SPCC830.11c	SPAC3F10.11c	SPAC31G5.05c	SPAC1687.06c	SPAC19D5.05c	SPAC1071.10c	SPAC27D7.07c	SPBC660.16	SPCC18.16c	SPBC660.15	SPAC5D6.09c	SPAC3F10.10c	SPAC139.06	SPBP4H10.06c	SPAC139.03	SPAC139.05	SPBC2G5.03	SPAC27E2.06c	SPCC5E4.05c	SPCC320.10	SPCC18.19c	SPCC320.12	SPAC13D6.02c	SPCC320.08	SPCC320.09	SPAPB17E12.11	SPBC36B7.03	SPBC3B9.14c	SPAPB17E12.13	SPCC1840.10	SPBC36B7.07	SPCC1840.12	SPBC2G5.05	SPBC36B7.04	SPCC1753.01c	SPCC1840.11	SPCC1840.04	SPCC1840.03	SPCC1840.06	SPAC3F10.12c	SPAC328.08c	SPCC320.05	SPCC320.03	SPCC18.18c	SPAC29E6.05c	SPAC13D6.03c	SPBC3B9.13c	SPCC1753.02c	SPAC110.03	SPCC13B11.04c	SPCC5E4.03c	SPBC29A3.04	SPBC29A3.01	SPBC29A3.08	SPAC926.09c	SPBC3E7.11c	SPAC13D6.04c	SPAC637.11	SPAPB17E12.10c	SPBC3B9.16c	SPCC74.05	SPBC36B7.09	SPCC74.04	SPAPB17E12.12c	SPCC74.06	SPCC74.01	SPBC29A3.13	SPBC29A3.12	SPAC17C9.16c	SPBC29A3.17	SPBC9B6.04c	SPAC926.08c	SPBC29A3.18	SPAC637.08	SPAC637.07	SPAC637.06	SPBC9B6.05c	SPAC16A10.02	SPAC637.09	SPAC16A10.04	SPBC3B9.15c	SPAC110.02	SPAC1002.07c	SPAC3F10.18c	SPAC24B11.06c	SPAC17C9.13c	SPCTRNAVAL.10	SPCTRNAVAL.11	SPAC23C4.09c	SPAC1002.06c	SPBC32F12.01c	SPAC3F10.16c	SPAPB17E12.14c	SPBC409.14c	SPCTRNAVAL.09	SPBC365.13c	SPAPB1A10.09	SPCC553.11c	SPBC1539.03c	SPBC12C2.03c	SPAC2F7.04	SPAC1002.05c	SPAPB1A10.03	SPBC3B9.11c	SPBC216.07c	SPAPB1A10.02	SPBC32F12.03c	SPAC1635.01	SPBP8B7.03c	SPCC162.09c	SPBC365.12c	SPBC9B6.09c	SPAC4A8.08c	SPCC569.05c	SPAC13G6.15c	SPAPB1A10.14	SPBC409.12c	SPAC1002.04c	SPMITTRNAVAL.01	SPBC31E1.03	SPBC31E1.05	SPBC31E1.04	SPBC31E1.06	SPCC162.08c	SPBC409.19c	SPBC1539.01c	SPAC328.01c	SPBC12C2.05c	SPCC4B3.05c	SPAC2F7.17	SPBC3F6.03	SPAC24H6.12c	SPAC13F5.05	SPBC3F6.05	SPAC2F7.10	SPAC2F7.11	SPAC2F7.15	SPAC56F8.16	SPBC216.06c	SPBC21B10.06c	SPBC1718.03	SPBC1718.04	SPCC4B3.04c	SPBC1718.01	SPAC56F8.11	SPBC1718.02	SPAC56F8.10	SPBC336.15	SPCPB1C11.02	SPBC543.07	SPCPB1C11.03	SPAC823.09c	SPCPB1C11.01	SPAC1002.09c	SPBC1718.05	SPBC1718.06	SPBC21B10.05c	SPAC56F8.08	SPAC56F8.09	SPAC56F8.07	SPBPB21E7.01c	SPAC56F8.03	SPBC12C2.07c	SPCTRNAGLN.06	SPAC823.08c	SPCTRNAGLN.05	SPAC24H6.10c	SPBC32F12.07c	SPAC1002.08c	SPATRNATYR.01	SPBC543.09	SPBC21B10.04c	SPBC1348.10c	SPBC3B8.01c	SPAC22E12.09c	SPBC216.04c	SPCC777.02	SPBC17G9.03c	SPBC1685.15c	SPBC2D10.14c	SPBC1198.04c	SPCC777.05	SPCC777.04	SPCC777.07	SPAC323.06c	SPBTRNAPHE.03	SPBC713.03	SPAC19G12.03	SPAC19G12.04	SPBC29A10.10c	SPBC713.06	SPAC19G12.05	SPAC19G12.08	SPCC553.08c	SPAC19G12.09	SPCC1259.15c	SPBC17G9.02c	SPBC1685.09	SPBC2D10.15c	SPBC1685.08	SPAC22E12.06c	SPBC1685.03	SPAC13C5.01c	SPBC1685.05	SPAC823.05c	SPBC713.10	SPBC1685.01	SPBC713.12	SPBC29A10.11c	SPCC553.07c	SPBC409.09c	SPBC17F3.01c	SPCC14G10.01	SPBC19G7.08c	SPBC1198.06c	SPAC139.01c	SPAC24H6.09	SPAC869.08	SPBTRNAGLN.03	SPAC869.04	SPAC24H6.04	SPBTRNAGLN.04	SPAC24H6.03	SPAC1F12.10c	SPBTRNAGLN.01	SPBTRNAGLN.02	SPAC24H6.07	SPAC24H6.06	SPAC24H6.05	SPBC1198.07c	SPAC323.05c	SPCC777.15	SPCC576.01c	SPBC17G9.04c	SPBC4C3.05c	SPAC139.02c	SPBC215.12	SPAC869.11	SPAC11H11.03c	SPAC3A11.12c	SPCC757.07c	SPBC2D10.10c	SPAC1B3.03c	SPAC323.02c	SPCC970.04c	SPBC359.03c	SPCC576.03c	SPAC1B3.04c	SPBC2D10.11c	SPBC1539.07c	SPBC19G7.03c	SPAC139.04c	SPAC3A11.14c	SPAC1B3.01c	SPBC1685.16	SPBC21C3.08c	SPAC3G9.11c	SPAC13G6.01c	SPCC576.06c	SPBC1A4.01	SPBC11G11.04	SPBC11G11.05	SPBC11G11.07	SPBC1A4.09	SPAC959.03c	SPCC1672.10	SPBC1685.11	SPBC1685.10	SPAC1250.04c	SPAC1B3.02c	SPBC21C3.09c	SPMITTRNAARG.01	SPMITTRNAARG.02	SPBC19G7.05c	SPAC959.04c	SPAC19G12.12	SPAC1002.03c	SPAC13G6.02c	SPMITTRNAASN.01	SPBC354.12	SPBC1539.09c	SPAC17A5.15c	SPAC323.01c	SPBC354.15	SPAC23A1.19c	SPAC3G9.10c	SPCC553.09c	SPBC354.06	SPBP8B7.16c	SPCC1672.09	SPAC19G12.14	SPBP19A11.06	SPCC1672.01	SPBP19A11.01	SPAC11D3.05	SPCC23B6.01c	SPBP8B7.11	SPAC15A10.02	SPAC15A10.01	SPBC3B9.21	SPBP8B7.19	SPBC1773.16c	SPAC15A10.06	SPATRNASER.01	SPATRNASER.02	SPATRNASER.03	SPAC3G9.13c	SPATRNASER.04	SPBC19F5.03	SPAC15A10.08	SPBC19F5.04	SPCC330.01c	SPAC22H10.05c	SPAC521.02	SPAC22H10.04	SPBC582.07c	SPAC521.05	SPAC22H10.07	SPBC1773.17c	SPBP8B7.06	SPBC3B9.12	SPBC3B9.10	SPBTRNASER.06	SPBTRNASER.05	SPBC3B9.19	SPBC21C3.07c	SPBC3B9.17	SPBC582.06c	SPAC824.09c	SPBC3B9.03	SPBC3B9.05	SPAP8A3.11c	SPBC3B9.01	SPCC757.09c	SPBC21C3.04c	SPBC3B9.09	SPAC11D3.15	SPAC22H10.03c	SPAC27D7.13c	SPAC23G3.06	SPAC23G3.09	SPBC4F6.16c	SPAC1039.11c	SPAC23G3.03	SPAC23G3.01	SPCC330.05c	SPAC9.08c	SPBC4F6.15c	SPBC19C2.15c	SPCC330.06c	SPBC582.08	SPAC3G9.16c	SPBC582.03	SPAC521.04c	SPAC5D6.06c	SPBC4F6.18c	SPAC22H10.10	SPMITTRNAGLN.01	SPATRNAARG.01	SPATRNAARG.02	SPAC9.07c	SPAC22H10.13	SPAC3G9.08	SPAC3G9.06	SPAC6B12.15	SPCC330.03c	SPAC6B12.13	SPAC3G9.04	SPAC3G9.05	SPAC3G9.02	SPAC6B12.11	SPAC6B12.12	SPAC3G9.03	SPATRNAARG.03	SPBC800.13	SPAC1687.13c	SPBC1773.10c	SPBP8B7.25	SPBP8B7.22	SPBC4F6.17c	SPBP8B7.23	SPBP8B7.21	SPAC9.06c	SPBC800.09	SPAC3G9.07c	SPBC800.08	SPBC17G9.08c	SPAC3G9.12	SPBC800.06	SPAC3G9.14	SPBC800.03	SPBC800.02	SPBP8B7.29	SPAC6B12.08	SPBP8B7.27	SPAC6B12.09	SPBC1A4.07c	SPAC977.17	SPAC1687.18c	SPAC1420.04c	SPAC977.12	SPAC977.10	SPAC3G9.09c	SPBC21C3.10c	SPAC1687.19c	SPAC1F7.07c	SPAC1399.04c	SPBC3B9.07c	SPAC22H12.04c	SPAC17C9.09c	SPAC1687.16c	SPBP23A10.04	SPCC330.10	SPCC330.11	SPCC330.13	SPAC1420.02c	SPCC330.08	SPBC2G2.15c	SPAC1399.01c	SPAPB2B4.01c	SPAC7D4.10	SPBC4B4.08	SPBC19C2.13c	SPBC4B4.09	SPBC4B4.03	SPBC3B9.06c	SPBC4B4.04	SPBC4B4.05	SPBC1A4.08c	SPBC12D12.03	SPBC12D12.01	SPBC947.05c	SPCC330.02	SPBC12D12.09	SPAP8A3.07c	SPAPB2B4.04c	SPBC947.06c	SPBC16C6.10	SPBC16C6.11	SPAC6C3.09	SPCC18B5.06	SPBC839.16	SPBC16C6.14	SPCC18B5.03	SPCC18B5.04	SPAP8A3.02c	SPBC16C6.09	SPAC6C3.04	SPAC167.07c	SPBC1773.09c	SPBC839.10	SPBC839.12	SPAC3A11.13	SPAC9.12c	SPBC2G2.13c	SPAC12G12.03	SPAC11E3.09	SPAC6G10.09	SPAC12G12.04	SPAC11E3.07	SPAC12G12.08	SPBP23A10.16	SPBP23A10.13	SPBC16C6.06	SPAC11E3.06	SPAC6G10.07	SPAC11E3.05	SPAC6G10.08	SPBP23A10.10	SPAC6G10.06	SPBC32F12.09	SPAC3A11.09	SPAC3A11.08	SPAC3A11.07	SPBC32F12.04	SPCC23B6.05c	SPBP23A10.06	SPBP23A10.07	SPBC1773.08c	SPAC7D4.04	SPBC32F12.06	SPAC3A11.02	SPAC3A11.06	SPAC9.13c	SPAC17C9.05c	SPAC12G12.15	SPBC17D1.07c	SPAC12G12.12	SPAC11E3.15	SPBC1773.07c	SPAC1F7.02c	SPAC1071.04c	SPAPJ760.02c	SPAC11G7.05c	SPBC839.06	SPBC839.07	SPBC839.04	SPBC839.02	SPCC1223.10c	SPBC1773.06c	SPAC8E11.10	SPCC23B6.03c	SPAC1F7.01c	SPCTRNAILE.09	SPCC794.03	SPCC794.06	SPAC890.02c	SPAC23A1.16c	SPBP8B7.14c	SPCC970.07c	SPAC24H6.01c	SPAC23E2.01	SPAC23E2.02	SPBC21B10.13c	SPAC6G9.09c	SPAC328.10c	SPCC794.10	SPBC17D1.03c	SPBP8B7.15c	SPAC1D4.11c	SPAC24H6.02c	SPCC576.08c	SPAC23A1.18c	SPCC794.07	SPAC959.05c	SPBC32F12.10	SPAC32A11.04c	SPBC32F12.11	SPBC32F12.15	SPBP8B7.12c	SPBC365.03c	SPAC13G6.07c	SPBC1773.01	SPAC3H5.07	SPAC732.01	SPBC19G7.01c	SPAC17C9.01c	SPBC29A10.09c	SPAC17A5.07c	SPBC3B8.10c	SPAC32A11.03c	SPAC15F9.03c	SPAC17H9.03c	SPAC1F12.06c	SPAC13G6.06c	SPBC365.02c	SPAC1071.07c	SPBC1773.12	SPAC23A1.15c	SPBC1773.13	SPCC548.04	SPBC1773.14	SPBC1773.15	SPAC3H5.11	SPAC6G9.06c	SPAC3H5.10	SPAC17C9.02c	SPCP25A2.02c	SPAC144.18	SPAC23A1.12c	SPBP8B7.10c	SPAC17A5.09c	SPCC757.04	SPBC1A4.03c	SPAC890.07c	SPCC757.08	SPBC29A10.03c	SPBC215.02	SPBC4C3.10c	SPBC215.04	SPAC1071.09c	SPBC215.05	SPAP8A3.09c	SPAC17H9.09c	SPAC890.05	SPAC890.03	SPAC890.08	SPBC215.01	SPAC959.09c	SPBC1A4.02c	SPBC409.04c	SPBC409.07c	SPAC144.03	SPAC144.02	SPAC6G9.03c	SPAC144.08	SPAC57A10.02	SPAC144.06	SPAC57A10.03	SPAC144.05	SPBTRNATRP.02	SPBTRNATRP.03	SPCC757.13	SPCC757.12	SPAC144.14	SPAC144.12	SPAC144.11	SPAC6G9.02c	SPAC1F8.01	SPBC1711.06	SPBC1711.08	SPAC2G11.15c	SPAC4G8.02c	SPBC12D12.07c	SPAC23A1.08c	SPCC126.15c	SPBC1711.02	SPBC1711.04	SPCC4G3.10c	SPBC16E9.05	SPAC4G8.03c	SPBC1711.17	SPBC56F2.07c	SPBP8B7.28c	SPCC18B5.05c	SPAC1B9.03c	SPCC1259.05c	SPCC188.08c	SPBC12D12.08c	SPCC645.03c	SPBC1711.13	SPAC1D4.08	SPBC1711.11	SPBC13A2.03	SPBC4.05	SPAC1D4.04	SPBC56F2.08c	SPAC1D4.10	SPAC24C9.02c	SPAC1D4.12	SPAC1D4.13	SPAC1D4.14	SPAC3H8.05c	SPAC1B9.02c	SPAC31G5.13	SPAC31G5.14	SPAC31G5.15	SPBC12D12.05c	SPBC17G9.11c	SPAC3H8.10	SPAPYUG7.02c	SPAC31G5.19	SPCC1259.10	SPAC18G6.11c	SPAC17D4.04	SPCC1259.13	SPBC56F2.09c	SPBC16E9.01c	SPAC17D4.01	SPAC17D4.02	SPBC1289.16c	SPCC188.06c	SPAC11H11.04	SPAC11H11.06	SPAC19A8.01c	SPNCRNA.214	SPAC2G11.11c	SPAC4G8.06c	SPCC18B5.08c	SPAPYUK71.03c	SPCC4G3.15c	SPAC222.03c	SPBC2A9.04c	SPCC645.06c	SPCC24B10.08c	SPCC1259.02c	SPAC3H8.06	SPAC4G8.07c	SPAC17G8.05	SPAC17G8.02	SPCC825.03c	SPAC31G5.08	SPBC106.02c	SPBC29A3.15c	SPCC1259.01c	SPAC31G5.04	SPAC3H8.03	SPAC31G5.03	SPAC3H8.02	SPCC188.04c	SPAC31G5.01	SPAC24C9.06c	SPAC222.05c	SPBC2A9.06c	SPBC16E9.13	SPBC16E9.18	SPBC428.13c	SPBC29A3.14c	SPBC106.05c	SPAC750.08c	SPBC1921.01c	SPCC825.04c	SPAC959.10	SPAC24C9.07c	SPAC2G11.10c	SPCC645.05c	SPCC825.05c	SPCC1672.05c	SPBTRNAVAL.06	SPAC57A7.04c	SPBTRNAVAL.05	SPBTRNAVAL.08	SPBTRNAVAL.07	SPAC1783.01	SPBC1652.02	SPAC2E1P5.03	SPBC19C2.04c	SPAC2E1P5.05	SPBC1652.01	SPAC1783.03	SPAC1783.05	SPBC2F12.07c	SPBPB8B6.04c	SPAC222.07c	SPAC14C4.06c	SPBC1289.10c	SPAC12B10.06c	SPCC1672.06c	SPAC4F10.14c	SPBC29A3.11c	SPAC959.08	SPBPB8B6.05c	SPAC959.02	SPAC959.07	SPAC14C4.05c	SPAC19B12.10	SPAC17H9.08	SPCC1672.03c	SPMITTRNACYS.01	SPAC19B12.13	SPCPJ732.01	SPAC821.06	SPBC649.02	SPAC821.09	SPBC649.05	SPAC4F10.15c	SPBC29A3.10c	SPBC649.03	SPAC977.16c	SPAC821.05	SPBC6B1.05c	SPBPB8B6.02c	SPBC2D10.07c	SPAC17H9.11	SPAC2F7.16c	SPAC17H9.16	SPAC21E11.03c	SPAC821.11	SPAC6F6.16c	SPCC1672.04c	SPAC821.12	SPBC16D10.04c	SPAC6F12.10c	SPAC19B12.04	SPAC19B12.03	SPAC19B12.09	SPAC19B12.08	SPBC428.16c	SPAC4F10.16c	SPAC15E1.05c	SPBC2F12.09c	SPBC6B1.06c	SPBC2F12.08c	SPBC2D10.08c	SPAC17H9.02	SPAC17H9.07	SPBC1709.13c	SPAC17H9.05	SPBC428.19c	SPBC16G5.18	SPAC824.06	SPAC824.07	SPAC824.08	SPBC16G5.17	SPBC16G5.16	SPBC1709.19c	SPAC12B10.01c	SPBC336.05c	SPAC824.02	SPBC1289.13c	SPAC3H8.07c	SPAC2F7.14c	SPBC336.06c	SPBC16G5.09	SPBC16G5.08	SPAC57A7.07c	SPBC16G5.04	SPBC16G5.03	SPAC17G8.03c	SPAC2F7.13c	SPAC3H8.08c	SPCC594.04c	SPCC1259.09c	SPBC16G5.10	SPBC2F12.02c	SPAC19A8.07c	SPBC6B1.08c	SPAC17G8.06c	SPAC22E12.19	SPAC3H8.09c	SPBC16D10.07c	SPBC2F12.05c	SPBC6B1.09c	SPBC23G7.08c	SPAC22E12.02	SPAC22E12.01	SPAC22E12.04	SPCC1672.08c	SPAC22E12.08	SPAC22E12.07	SPBC16D10.08c	SPAC19A8.05c	SPBTRNALEU.10	SPAC22H10.11c	SPAC343.10	SPAC343.13	SPAC343.15	SPAC343.05	SPBC1539.04	SPAC343.07	SPBC1539.08	SPBC1539.06	SPAC14C4.10c	SPAC22H10.12c	SPAC343.18	SPAC343.19	SPAC343.16	SPAC6F12.03c	SPBC336.09c	SPBC23G7.15c	SPAC3C7.12	SPBC21C3.13	SPAC922.03	SPAC17G8.01c	SPAC922.06	SPBC21C3.18	SPAC20G4.01	SPAC14C4.12c	SPAC3C7.04	SPAC3C7.09	SPAC6F12.05c	SPBC1105.18c	SPAC23H3.10	SPCC1672.02c	SPAC23D3.06c	SPBC23G7.13c	SPBC21.07c	SPCC613.04c	SPBC1271.09	SPAC15E1.07c	SPCC569.07	SPBC1271.02	SPAC589.07c	SPAC16.04	SPBC21.06c	SPAC1486.03c	SPAC16.01	SPAC4F10.05c	SPCC553.04	SPCC553.06	SPCC553.03	SPBC21C3.05	SPCC553.02	SPAC14C4.15c	SPBTRNAGLY.08	SPCC1672.11c	SPBTRNAGLY.09	SPBTRNAGLY.06	SPBTRNAGLY.07	SPBTRNAGLY.04	SPBTRNAGLY.05	SPAC22A12.16	SPBTRNAGLY.03	SPBC21.05c	SPAC22A12.13	SPAC23D3.03c	SPAC22A12.11	SPAC2E12.02	SPAC22A12.10	SPCTRNALYS.10	SPCTRNALYS.11	SPAC343.03	SPBTRNALEU.05	SPBTRNALEU.06	SPBTRNALEU.07	SPBC660.13c	SPAC343.02	SPCTRNALYS.12	SPBC23G7.12c	SPCC613.05c	SPAC22A12.05	SPAC23D3.04c	SPBC16D10.11c	SPBTRNALEU.09	SPBTRNALEU.08	SPBC1778.09	SPBC1105.11c	SPAPB8E5.06c	SPAC1783.04c	SPBP8B7.20c	SPBC530.06c	SPBC1778.04	SPAC1D4.06c	SPBC1778.02	SPAC29A4.04c	SPCC188.13c	SPBTRNAPRO.04	SPBC29A10.16c	SPBTRNAPRO.07	SPBTRNAPRO.08	SPBTRNAPRO.05	SPBTRNAPRO.06	SPBC9B6.10	SPBC3F6.04c	SPAC22G7.07c	SPCC550.15c	SPBC557.04	SPBC2A9.08c	SPBC9B6.06	SPAC25B8.13c	SPBC3F6.01c	SPCC162.07	SPCC162.05	SPCC1259.11c	SPBPB10D8.01	SPAC29A4.03c	SPBC16A3.12c	SPAC26H5.13c	SPAC13C5.05c	SPAC9G1.12	SPBPB2B2.12c	SPAC1783.02c	SPBC3F6.02c	SPAC29A4.02c	SPBC1271.13	SPCC1259.12c	SPBC1271.12	SPBC1271.11	SPCC417.06c	SPAC9G1.04	SPBPB2B2.10c	SPAC9G1.02	SPBC1271.14	SPAC13A11.01c	SPAC9G1.09	SPCC24B10.02c	SPAC25B8.15c	SPCC417.07c	SPAPYUG7.03c	SPAC1783.08c	SPAPB8E5.02c	SPAC1B3.14	SPAC1B3.13	SPCC576.09	SPBC1105.15c	SPCC576.14	SPCC1682.04	SPAC23A1.02c	SPCC1682.01	SPCC1739.05	SPCC18B5.01c	SPCC1739.03	SPAC13A11.02c	SPCC1682.07	SPCC576.11	SPCC1739.07	SPAPYUG7.04c	SPBTRNAALA.10	SPBTRNAALA.11	SPCC1259.06	SPBC1105.16c	SPBC16A3.15c	SPCC1682.16	SPCC1682.13	SPCC1682.14	SPAC323.04	SPCC1259.03	SPAC1B3.05	SPBC16E9.02c	SPCC1739.12	SPCC1682.10	SPCC1739.13	SPAC16A10.06c	SPAC18G6.14c	SPAC22G7.06c	SPAC1783.06c	SPCC417.09c	SPBC365.01	SPBC27B12.08	SPBC27B12.06	SPAC23A1.04c	SPBTRNAALA.09	SPBPB2B2.16c	SPBTRNAALA.08	SPBTRNAALA.07	SPAC13A11.04c	SPAC16A10.07c	SPBC56F2.05c	SPAC1783.07c	SPAC26H5.10c	SPBC27B12.13	SPBC365.15	SPBC16A3.17c	SPAC23A1.06c	SPBC1198.05	SPBC365.06	SPBC1198.02	SPBC1198.08	SPAC25B8.19c	SPBC1198.09	SPAC222.13c	SPAC27F1.03c	SPBC3E7.10	SPBC11C11.09c	SPBC16E9.12c	SPBC32H8.11	SPBC32H8.10	SPBC3E7.14	SPAC19G12.13c	SPAC222.09	SPBC1683.12	SPAC222.11	SPAC343.14c	SPAC823.15	SPAC222.15	SPCC645.12c	SPAC823.12	SPCC965.08c	SPAC57A10.09c	SPAC222.12c	SPCC1393.02c	SPAC5H10.11	SPAC27F1.04c	SPAC222.18	SPCC132.04c	SPAC16A10.03c	SPAC513.01c	SPAC823.06	SPAC19D5.01	SPAC1093.05	SPAC27F1.05c	SPAC823.03	SPAC19D5.03	SPAC1093.03	SPAC19D5.04	SPAC19D5.07	SPAC4F8.06	SPBC25D12.06	SPBC16E9.10c	SPAC4F8.04	SPAC1F7.08	SPAC1834.11c	SPAC1F7.05	SPCC645.14c	SPAC56F8.04c	SPAC1F7.03	SPAC1F7.04	SPBC25D12.04	SPBC25D12.05	SPAC27F1.02c	SPCC18.07	SPAC4F8.15	SPBC1198.12	SPCC18.08	SPBC32H8.07	SPAC222.10c	SPCC126.02c	SPBC1683.07	SPBC1683.04	SPBC1683.05	SPAC1F7.12	SPBC1683.01	SPCC18.02	SPCC18.03	SPCC18.04	SPBC29A3.07c	SPBC1683.08	SPCTRNAGLU.09	SPCC550.05	SPAC26H5.07c	SPBC1709.09	SPBC428.01c	SPBC1709.08	SPBC1709.07	SPBC1709.06	SPBC1709.05	SPBC24C6.07	SPBC24C6.06	SPAC2F7.08c	SPBC13G1.08c	SPCC4G3.05c	SPBC1709.01	SPCC550.11	SPCC550.10	SPBC29A3.02c	SPBC106.17c	SPCC126.05c	SPCC550.14	SPCC550.13	SPBC11B10.01	SPCC61.02	SPBC1709.18	SPBC1718.07c	SPBC359.01	SPCTRNAGLU.10	SPCC4G3.04c	SPBC1709.14	SPBC11C11.04c	SPBC359.05	SPBC1709.17	SPAC2F7.07c	SPBC1709.12	SPBC1709.20	SPAC1952.08c	SPBC24C6.02	SPAC343.11c	SPBC24C6.03	SPBC24C6.04	SPBC11B10.09	SPBC11B10.06	SPBC12C2.09c	SPAPB2B4.05	SPAPB2B4.03	SPAPB2B4.02	SPAC26H5.09c	SPAC630.08c	SPACUNK12.02c	SPCC126.07c	SPAC12B10.05	SPAC12B10.04	SPAC12B10.09	SPAC12B10.07	SPAC12B10.11	SPCC417.11c	SPAC26H5.08c	SPAC19G12.10c	SPBC3E7.01	SPAC222.14c	SPAC25H1.10c	SPBC336.10c	SPBC29A3.03c	SPBC428.05c	SPAP27G11.15	SPBC3H7.01	SPAC6F6.03c	SPBC3H7.02	SPAC4F10.03c	SPBC3H7.04	SPCC188.07	SPAC12B10.15c	SPCC188.11	SPCC24B10.21	SPBC3H7.09	SPCC24B10.22	SPCC24B10.15	SPBC106.12c	SPAC6F6.04c	SPATRNAGLY.02	SPMITTRNASER.01	SPATRNAGLY.01	SPMITTRNASER.02	SPBC336.12c	SPAC186.08c	SPAC2F7.03c	SPCC191.05c	SPCC188.02	SPBC902.02c	SPCC24B10.12	SPAC1486.07c	SPBC106.11c	SPAC17A2.06c	SPBC3D6.08c	SPAC1952.09c	SPCC736.04c	SPBC902.05c	SPAPB1E7.08c	SPBC336.13c	SPCC191.02c	SPBC1709.02c	SPAC6B12.10c	SPAC2F7.06c	SPCC297.04c	SPAC30.01c	SPBC428.02c	SPCC736.03c	SPBC336.14c	SPBC1709.04c	SPAC2F7.05c	SPAC57A10.05c	SPAC6F6.07c	SPCC965.04c	SPBC3D6.06c	SPAC17A2.04c	SPAC30.03c	SPAC4G8.12c	SPAC17A2.03c	SPAC12B10.12c	SPAC6F6.08c	SPCC965.05c	SPAC30.02c	SPBC428.08c	SPBC2F12.04	SPAC4G8.13c	SPCC191.09c	SPCC1494.10	SPMITTRNALYS.01	SPBC3D6.04c	SPMITTRNAGLY.01	SPAC4A8.14	SPCC24B10.09	SPAC4A8.10	SPCC24B10.05	SPNCRNA.128	SPBC25B2.09c	SPBC2F12.15c	SPAC328.03	SPAC328.02	SPAC328.05	SPAC328.04	SPBC21D10.07	SPAC2F7.02c	SPAC328.06	SPAC328.09	SPCC965.07c	SPAC12B10.14c	SPAPB24D3.02c	SPBC3D6.03c	SPAC977.09c	SPAC4A8.04	SPAP27G11.02	SPAC30.04c	SPBC2F12.14c	SPAC4G8.11c	SPCTRNAMET.07	SPBC21D10.12	SPCC594.06c	SPBC1D7.02c	SPBC83.13	SPBC83.11	SPBC83.17	SPBC3D6.13c	SPBC16A3.08c	SPAPB24D3.04c	SPBC36.01c	SPBC1683.03c	SPCC594.05c	SPAC2F3.13c	SPBC6B1.02	SPBC12C2.10c	SPAC3F10.02c	SPAC6G9.08	SPAC6G9.05	SPBC409.20c	SPBC36.02c	SPAC6G9.04	SPBC530.10c	SPAC24C9.14	SPAC8E11.01c	SPCC613.12c	SPBC31E1.02c	SPAC22F3.02	SPAC24C9.09	SPAC8E11.02c	SPAC6G9.11	SPBC776.01	SPBC3D6.11c	SPAC6G9.14	SPBC776.04	SPBC1683.06c	SPBC776.05	SPBC776.09	SPBC2F12.11c	SPAC513.03	SPAC513.05	SPCC594.07c	SPAC144.10c	SPBC2F12.13	SPBC2F12.10	SPBC25B2.04c	SPAC22F3.13	SPBC83.01	SPAC8E11.03c	SPBC83.07	SPBC83.08	SPBC16A3.07c	SPBC83.05	SPAC27F1.07	SPAC27F1.08	SPBP8B7.30c	SPAC144.17c	SPAC2F3.18c	SPBC530.12c	SPAC227.05	SPAC227.06	SPAC12B10.08c	SPAC227.09	SPBC36.05c	SPCC736.09c	SPAC8E11.04c	SPBPB2B2.01	SPAPB24D3.08c	SPAC24C9.08	SPAC24C9.03	SPBC25B2.02c	SPAC227.10	SPAC2F3.17c	SPAC227.15	SPBC530.11c	SPAC227.14	SPAC227.18	SPBC36.06c	SPBC776.14	SPBC776.11	SPAPB24D3.09c	SPBPB2B2.13	SPAC6F6.11c	SPAC4D7.04c	SPBC3D6.05	SPBC3D6.07	SPBC530.14c	SPBTRNAILE.06	SPAC140.03	SPBTRNAILE.07	SPAC140.02	SPBTRNAILE.08	SPAC140.01	SPCC663.03	SPBC1215.01	SPBTRNAILE.05	SPBC1709.11c	SPAC1142.03c	SPCC663.04	SPBC36.03c	SPAC17A2.09c	SPBC3D6.09	SPAC4D7.01c	SPBC3D6.15	SPBC3D6.12	SPCC663.10	SPBC3D6.10	SPCC663.12	SPAC14C4.02c	SPBC1709.10c	SPBC1683.09c	SPAC4D7.02c	SPAC8E11.07c	SPCC550.02c	SPBC8D2.17	SPAPB17E12.07c	SPBC8D2.15	SPBC1921.06c	SPBC115.03	SPCC18B5.11c	SPAC1006.05c	SPAC26H5.02c	SPCC645.08c	SPCC4G3.09c	SPAC1B1.03c	SPBPB10D8.02c	SPBC13G1.04c	SPBC530.15c	SPBC56F2.10c	SPATRNAALA.02	SPBC4.03c	SPATRNAALA.01	SPCC550.04c	SPAC1B1.02c	SPCC126.09	SPCC126.06	SPCC4G3.06c	SPCC126.03	SPAC3H1.11	SPAC3H1.10	SPAC3H1.13	SPATRNAALA.03	SPATRNAALA.04	SPATRNAALA.05	SPATRNAALA.06	SPBC8D2.01	SPAC750.02c	SPCC550.03c	SPBC8D2.04	SPBC1921.03c	SPBC8D2.06	SPAC3H1.07	SPCC4G3.07c	SPBPB10D8.04c	SPCC126.10	SPCC24B10.16c	SPAC3H1.05	SPAC1805.13	SPAC27F1.09c	SPCC1450.15	SPBC29A3.09c	SPBC1D7.01	SPBC1D7.03	SPBC1D7.05	SPBC1D7.04	SPBC19G7.09	SPAC1805.17	SPBC12D12.02c	SPCC550.06c	SPBC19G7.17	SPBC19G7.16	SPBC19G7.13	SPBC16E9.17c	SPBPB10D8.05c	SPBC4.04c	SPAC3F10.06c	SPBC16A3.05c	SPCC1450.04	SPAC56F8.06c	SPAC6C3.06c	SPAC18G6.04c	SPBC19G7.04	SPBC19G7.06	SPAC20H4.01	SPBC19G7.02	SPAC20H4.07	SPBPB10D8.06c	SPAPB18E9.02c	SPAC20H4.08	SPAC13D6.01	SPCC24B10.10c	SPAC20H4.09	SPAC3F10.07c	SPAC20H4.04	SPBC2D10.13	SPBC2D10.12	SPBC12D12.04c	SPBC2D10.17	SPBC2D10.16	SPBC2D10.18	SPAPB8E5.09	SPBC4.07c	SPBC16A3.02c	SPBC12C2.13c	SPAC589.10c	SPBC405.06	SPBC405.07	SPBC13G1.01c	SPAC25B8.06c	SPCC790.02	SPCC736.06	SPAC20H4.10	SPCC736.08	SPBC405.01	SPBC2D10.20	SPBPB10D8.07c	SPBC2D10.04	SPBC2D10.06	SPAC13C5.07	SPAC1805.04	SPBC2D10.05	SPAC1805.08	SPBC2D10.09	SPAC1851.04c	SPBC12C2.12c	SPCC736.11	SPCC736.15	SPCC736.14	SPAC18G6.02c	SPBC16E9.14c	SPAPB8E5.03	SPAC3C7.03c	SPBC947.01	SPBC947.02	SPAPJ698.02c	SPBC25H2.07	SPAC29B12.10c	SPBC25H2.05	SPCC1795.02c	SPBC26H8.05c	SPAC17A2.13c	SPCC1827.06c	SPBC25H2.02	SPAC3C7.02c	SPBC947.13	SPAPJ698.03c	SPBC947.12	SPCC1795.01c	SPBC947.10	SPAC110.04c	SPAC15F9.02	SPAC16.05c	SPCC31H12.08c	SPBC26H8.08c	SPAC3C7.01c	SPBC30D10.04	SPBC30D10.02	SPBC1734.12c	SPBC30D10.08	SPBC26H8.07c	SPBC30D10.06	SPAC25G10.03	SPAC25G10.02	SPBP16F5.03c	SPAC1610.03c	SPAC2F3.09	SPAC2F3.08	SPAC664.07c	SPBC36.09	SPAC2F3.01	SPBC32H8.08c	SPBC36.04	SPCC1827.05c	SPAC4F8.02c	SPAC25G10.06	SPCC338.11c	SPAC25G10.08	SPBC32H8.02c	SPAC29B12.14c	SPAC664.04c	SPBC1105.04c	SPAPB24D3.10c	SPBC16D10.09	SPBC1734.14c	SPBP35G2.12	SPCC1235.05c	SPCC548.06c	SPBP35G2.10	SPBC16D10.06	SPBC16D10.05	SPAC24B11.05	SPBC16D10.03	SPBC16D10.02	SPAC24B11.13	SPBC4B4.07c	SPBC27.08c	SPCC338.17c	SPBP35G2.07	SPBP35G2.09	SPBC1105.03c	SPBC30D10.16	SPBC30D10.15	SPCC548.07c	SPBC30D10.11	SPCP1E11.06	SPCP1E11.03	SPCP1E11.02	SPBC1105.02c	SPAC6G10.12c	SPAC16.02c	SPCC1827.08c	SPBTRNAMET.04	SPBTRNAMET.05	SPAC4F8.05c	SPBTRNAMET.06	SPBC16D10.10	SPMITTRNAPHE.01	SPCP1E11.11	SPAC25G10.09c	SPBC26H8.02c	SPAC6G10.11c	SPBC15C4.05	SPCC1235.04c	SPBP22H7.06	SPBP22H7.07	SPAC2F3.05c	SPAC4F8.07c	SPATRNAPRO.03	SPATRNAPRO.02	SPBP22H7.08	SPCC31H12.07	SPBC19C2.01	SPATRNAPRO.01	SPAPB1E7.06c	SPBC19C2.05	SPBC19C2.03	SPCC1281.07c	SPBP16F5.06	SPBP16F5.07	SPBP16F5.02	SPBC577.13	SPBP16F5.04	SPBC577.10	SPBC15C4.06c	SPBC1105.07c	SPCC11E10.07c	SPCC63.12c	SPCC1281.06c	SPAC664.01c	SPBC577.07	SPBC577.02	SPAC2F3.06c	SPAC2F3.03c	SPBC25D12.03c	SPAPB1E7.04c	SPCC1795.08c	SPBC21D10.09c	SPCC548.05c	SPAP27G11.04c	SPAC2F3.04c	SPBC19C2.14	SPCC63.10c	SPCC11E10.05c	SPBC25D12.02c	SPCC1620.09c	SPAC17D4.03c	SPAC1F3.06c	SPBC19C2.12	SPAPB1E7.02c	SPAC21E11.04	SPBP4H10.20	SPBC19C2.07	SPMITTRNAALA.01	SPAC21E11.06	SPBC19C2.09	SPAC21E11.08	SPBC211.01	SPBC418.01c	SPCC1620.06c	SPCC1827.02c	SPBP4H10.15	SPCC830.10	SPAC25B8.10	SPCC338.10c	SPBP4H10.13	SPAC25B8.11	SPCC31H12.05c	SPAC25B8.14	SPAC25B8.16	SPCC61.04c	SPATRNAGLU.04	SPCC622.08c	SPATRNAGLU.03	SPBC577.15c	SPATRNAGLU.02	SPAC1610.02c	SPATRNAGLU.01	SPBP4H10.10	SPBP4H10.04	SPCC31H12.04c	SPAC6B12.07c	SPAC664.05	SPCC1827.03c	SPBP4H10.03	SPAC664.06	SPAC664.03	SPBC1347.13c	SPBC428.14	SPCC1450.09c	SPBC428.15	SPAP27G11.06c	SPBP4H10.08	SPBC428.11	SPAC637.05c	SPBP4H10.09	SPAC144.07c	SPBP22H7.02c	SPBC21D10.06c	SPCC1795.05c	SPAC732.02c	SPAC1834.01	SPAC1834.02	SPBP26C9.02c	SPAC1834.04	SPAC1F3.04c	SPAC1834.05	SPAC1834.07	SPAC1834.08	SPCC622.17	SPBC146.03c	SPAC664.14	SPAC664.15	SPAC630.13c	SPCC622.14	SPAC664.10	SPAC664.11	SPAC6B12.04c	SPCC622.19	SPCC622.18	SPAC869.10c	SPBC557.03c	SPAC144.09c	SPAP27G11.07c	SPCC1795.04c	SPBC21D10.05c	SPBP26C9.03c	SPAC3H1.02c	SPCC70.02c	SPAC212.11	SPCC31H12.02c	SPAC664.09	SPBTRNALYS.08	SPBTRNALYS.09	SPAC25B8.01	SPBC15C4.04c	SPBTRNALYS.06	SPAC630.14c	SPBTRNALYS.07	SPCC11E10.09c	SPAC25B8.09	SPBC725.11c	SPCC830.03	SPAC25B8.05	SPCC830.06	SPAC25B8.03	SPAC3H1.01c	SPCC61.01c	SPAC1F3.02c	SPCC70.03c	SPBC4B4.01c	SPAC3G6.06c	SPSNORNA.25	SPAC10F6.02c	SPSNORNA.29	SPAC22H12.02	SPCPB16A4.05c	SPAC22H12.03	SPBC13G1.14c	SPCC1223.14	SPAC26F1.04c	SPCC1223.13	SPATRNAASP.01	SPATRNAASP.02	SPBC1604.01	SPCC1223.11	SPBC1604.04	SPBC56F2.04	SPBC1604.05	SPAC637.13c	SPBC56F2.02	SPBC1604.07	SPBC56F2.01	SPAC4C5.04	SPAC1556.04c	SPBC18H10.07	SPAC10F6.03c	SPCC1620.14c	SPSNORNA.14	SPCC962.03c	SPCC622.16c	SPATRNAPHE.01	SPATRNAPHE.02	SPBC1604.15	SPAC343.06c	SPAP27G11.09c	SPBC1604.10	SPBC18H10.02	SPBC1604.11	SPBC18H10.03	SPSNORNA.20	SPBC1778.10c	SPBC18H10.16	SPBC18H10.15	SPMIT.11	SPMIT.10	SPAC10F6.05c	SPBC18H10.13	SPAC1556.02c	SPBC3B8.11	SPBC18H10.14	SPMIT.04	SPMIT.03	SPCP31B10.03c	SPCC1223.09	SPCC1620.12c	SPMIT.02	SPAC1142.05	SPMIT.01	SPAC1142.06	SPAC16C9.06c	SPAC1399.03	SPCC1223.01	SPAC144.04c	SPMIT.09	SPCC1223.06	SPMIT.07	SPAC1142.08	SPMIT.06	SPMIT.05	SPBC13G1.10c	SPAC3H1.06c	SPBC18A7.02c	SPAC343.08c	SPBC3B8.09	SPAC1556.01c	SPAC1399.02	SPBC3B8.03	SPBC3B8.02	SPBC8D2.03c	SPBC725.17c	SPAC31A2.16	SPRRNA.10	SPRRNA.11	SPCC622.13c	SPRRNA.12	SPAC1834.06c	SPAC31A2.12	SPBC146.12	SPAC31A2.14	SPRRNA.07	SPRRNA.06	SPAC1556.08c	SPRRNA.03	SPBTRNATYR.04	SPBC115.02c	SPCC1450.13c	SPBTRNATYR.03	SPBC146.07	SPRRNA.05	SPBTRNATYR.02	SPRRNA.04	SPBC14C8.10	SPCC4F11.02	SPBC14C8.12	SPAC821.13c	SPBC14C8.15	SPAC637.10c	SPAC31A2.08	SPCC622.12c	SPAC23G3.12c	SPAC31A2.02	SPBC342.03	SPAC31A2.03	SPBC342.02	SPAC31A2.10	SPCC1450.14c	SPBC115.01c	SPBC14C8.02	SPBC14C8.03	SPBC14C8.06	SPBC14C8.04	SPCC11E10.02c	SPAC13G7.01c	SPCC584.03c	SPAPB1A11.04c	SPCC1020.13c	SPCP1E11.09c	SPCC584.02	SPCC584.05	SPCC584.04	SPAC3H1.09c	SPAC13G7.02c	SPBC146.01	SPBC146.04	SPAC10F6.01c	SPAC3G6.09c	SPAC1565.08	SPBC16C6.08c	SPCC1450.16c	SPBC56F2.12	SPBC56F2.14	SPAC821.10c	SPAC637.12c	SPCC584.13	SPBC56F2.11	SPCC584.01c	SPAC29A4.19c	SPRRNA.48	SPRRNA.49	SPRRNA.46	SPBC16C6.07c	SPRRNA.47	SPRRNA.52	SPRRNA.51	SPRRNA.50	SPAC25G10.07c	SPAC23C11.09	SPAC23C11.08	SPAC23C11.05	SPAPB24D3.01	SPAC6F6.02c	SPRRNA.39	SPRRNA.35	SPRRNA.36	SPRRNA.37	SPRRNA.38	SPRRNA.43	SPBC685.07c	SPRRNA.42	SPCC1450.10c	SPRRNA.45	SPRRNA.44	SPRRNA.41	SPRRNA.40	SPAC29B12.06c	SPCP1E11.05c	SPAC26F1.09	SPAC343.01c	SPRRNA.26	SPRRNA.27	SPAC26F1.03	SPRRNA.24	SPAC26F1.01	SPAC26F1.06	SPAC26F1.07	SPRRNA.28	SPRRNA.29	SPRRNA.30	SPBC83.06c	SPBC685.04c	SPRRNA.34	SPAC25G10.05c	SPCC1450.11c	SPRRNA.33	SPRRNA.32	SPRRNA.31	SPCP1E11.04c	SPCC285.09c	SPRRNA.13	SPRRNA.14	SPBP18G5.02	SPRRNA.15	SPAC1952.17c	SPRRNA.16	SPRRNA.17	SPRRNA.18	SPRRNA.19	SPBC1289.08	SPATRNALEU.03	SPATRNACYS.02	SPATRNACYS.03	SPATRNALEU.04	SPATRNALEU.01	SPATRNALEU.02	SPCC1906.01	SPRRNA.20	SPBC839.17c	SPAC1834.03c	SPATRNACYS.01	SPBC119.15	SPBC119.14	SPAC1952.07	SPBC1289.14	SPBC119.10	SPBC119.17	SPAC30D11.10	SPAC30D11.12	SPAC30D11.11	SPAC1952.02	SPBC1289.12	SPAC1952.03	SPAC1952.05	SPAC30D11.13	SPAC1952.01	SPBC119.02	SPBC119.01	SPAC2F3.11	SPBC119.08	SPBC119.07	SPBC119.06	SPBC839.15c	SPBC4F6.12	SPBC4F6.14	SPAC2F3.15	SPBC4F6.10	SPAC7D4.15c	SPBC17D1.06	SPBC800.07c	SPAC4F8.10c	SPAC1952.14c	SPAC25A8.01c	SPBC839.14c	SPBC4F6.09	SPBC16C6.01c	SPCP31B10.08c	SPBC4F6.06	SPCC1840.08c	SPBC4F6.04	SPBC8D2.09c	SPBC725.14	SPCPB16A4.03c	SPBC725.15	SPBC800.04c	SPBC725.16	SPBC83.02c	SPAP14E8.04	SPBC839.13c	SPBC725.08	SPBC725.07	SPAC30D11.05	SPAP14E8.02	SPBC800.05c	SPAP14E8.03	SPBC83.03c	SPBC725.02	SPAC30D11.03	SPCPB16A4.04c	SPAC1952.16	SPBC725.01	SPAC1952.13	SPAC30D11.07	SPAC26A3.09c	SPBC30B4.07c	SPAC6F12.02	SPBC1105.17	SPAC6F12.07	SPAC22F3.11c	SPAC9G1.13c	SPAC6F12.06	SPAC30D11.08c	SPAC24C9.12c	SPAC4G9.10	SPAC6F12.09	SPAC4G9.12	SPAC869.02c	SPBC13E7.09	SPAC4G9.15	SPBC13E7.05	SPAC3C7.13c	SPBC13E7.04	SPACUNK4.07c	SPBC13E7.06	SPBC13E7.11	SPAC4F8.13c	SPAC6G10.04c	SPBC1105.10	SPCC1442.12	SPAC20H4.03c	SPBC1105.14	SPCC1840.05c	SPBC1105.12	SPAC6F12.12	SPCC1494.04c	SPBC1105.05	SPAC6F12.14	SPBC30B4.06c	SPBC1105.09	SPAC24C9.13c	SPAC22F3.12c	SPAC31F12.01	SPBC887.06c	SPAC869.03c	SPAC1F3.10c	SPBC13E7.02	SPACUNK4.06c	SPCC1442.09	SPAC4F8.14c	SPBPB8B6.03	SPAC6G10.03c	SPCC1442.03	SPAC926.03	SPCC1442.01	SPCC1442.06	SPAC1296.05c	SPAC2G11.08c	SPAC1F5.06	SPCC1183.03c	SPAC24C9.10c	SPBC887.05c	SPAC19A8.03	SPAC19A8.04	SPAC1F5.02	SPBC839.11c	SPAPB1E7.12	SPAPB1E7.10	SPAC20H4.05c	SPBC17D11.05	SPAC2G11.07c	SPBC30B4.04c	SPAC20G4.02c	SPCC1494.02c	SPBC17D11.06	SPAC3C7.14c	SPBC887.04c	SPAC869.05c	SPAPB1E7.07	SPAC4F8.12c	SPAPB1E7.09	SPCC737.02c	SPAPB1E7.03	SPAC1F5.10	SPAPB1E7.05	SPAC19B12.07c	SPCC1840.02c	SPAC1296.03c	SPBC17D11.01	SPAC23D3.10c	SPCC132.02	SPAC20G8.02	SPAC20G8.03	SPCC1183.11	SPCC1183.12	SPAC20G8.01	SPAC3A12.19	SPAC3A12.18	SPAC3A12.14	SPAC23C11.16	SPAC23C11.14	SPAC23C11.15	SPAC23C11.12	SPCC1840.01c	SPAC23C11.11	SPAC694.06c	SPAC869.07c	SPAC29B12.05c	SPCC1183.06	SPCC1183.07	SPCC1183.02	SPAC694.05c	SPBC26H8.14c	SPAC1782.08c	SPAC9G1.11c	SPAC3C7.11c	SPBC20F10.04c	SPAC1F7.13c	SPCC4B3.01	SPAC29B12.02c	SPCC4B3.07	SPAC6F6.15	SPCC4B3.08	SPAC6F6.12	SPBC27B12.09c	SPAC6F6.17	SPAC17G6.17	SPAC1782.09c	SPAC17G6.10	SPAC17G6.12	SPAC9G1.10c	SPBC32H8.13c	SPAC3A12.02	SPAC3A12.07	SPAP19A11.05c	SPAC1527.03	SPATRNAMET.03	SPATRNAMET.02	SPATRNAMET.01	SPAC3A12.10	SPAC6F6.01	SPAC1527.01	SPAC17G6.06	SPAC6F6.05	SPAC17G6.08	SPAC17G6.09	SPAC6F12.11c	SPAC26F1.10c	SPBC32H8.12c	SPAC23G3.10c	SPAC1F7.11c	SPBC27B12.03c	SPCC737.07c	SPCC4B3.15	SPCC4B3.16	SPBC342.05	SPAC10F6.10	SPCC4B3.18	SPCC1682.12c	SPBC23E6.05	SPBC23E6.02	SPBC23E6.09	SPCC4B3.12	SPBC1815.01	SPBC16H5.10c	SPAC10F6.06	SPCC1682.11c	SPAC6F12.13c	SPBC146.13c	SPAP32A8.02	SPAC26A3.03c	SPBC646.09c	SPCC63.11	SPCC737.09c	SPBTRNAARG.05	SPBTRNAARG.04	SPBTRNAARG.07	SPBTRNAARG.06	SPBC21H7.07c	SPBC646.08c	SPBC577.08c	SPCC2H8.02	SPAC30C2.04	SPAC27D7.04	SPAC30C2.02	SPAC30C2.05	SPAC1486.01	SPAC6F12.15c	SPAC1486.05	SPAC1486.06	SPAC1486.09	SPBC646.07c	SPAC13F5.06c	SPAC767.01c	SPBC428.20c	SPBC30B4.01c	SPBC106.09	SPAC19B12.05c	SPBC106.04	SPBC106.03	SPBC106.06	SPBC106.01	SPCC16C4.20c	SPAC6F12.16c	SPAC1486.10	SPBC646.06c	SPBC577.06c	SPCC63.02c	SPAC22G7.04	SPCC63.04	SPCC63.07	SPAC22G7.02	SPAC22G7.08	SPBC106.16	SPBC106.15	SPAC19B12.02c	SPBC31A8.01c	SPBC106.18	SPBC106.10	SPBC646.05c	SPBC16H5.11c	SPBC577.03c	SPAC26A3.07c	SPAC3H1.12c	SPBC106.20	SPCC737.06c	SPAC4G9.05	SPAC4G9.02	SPAC4G9.03	SPAC2G11.03c	SPCC70.07c	SPBC29A10.04	SPBC211.03c	SPCC4G3.08	SPBC29A10.02	SPBC29A10.01	SPCC285.13c	SPAC2G11.12	SPBC1706.01	SPBC1706.03	SPCC1620.01c	SPBC29A10.08	SPAC7D4.02c	SPBC646.14c	SPAC2G11.14	SPAC2G11.13	SPBC29A10.05	SPAC2H10.01	SPAC2G11.06	SPBC1289.02c	SPAC23G3.08c	SPBC21.01	SPCC4G3.02	SPBC31F10.12	SPBC21.04	SPBC211.04c	SPBC1289.01c	SPAC1B1.01	SPAC23G3.07c	SPAC13F5.01c	SPAC688.08	SPCC1020.04c	SPAC688.09	SPCC285.15c	SPAC2E1P5.02c	SPCC70.05c	SPCC63.08c	SPBC530.05	SPBC646.12c	SPBC530.04	SPBC18H10.08c	SPBC530.02	SPBC530.01	SPAPB18E9.01	SPAC16C9.05	SPAC16C9.07	SPBTRNAHIS.02	SPBTRNAHIS.01	SPAC688.11	SPAC688.10	SPCC16C4.14c	SPAC13F5.02c	SPAC688.14	SPAC688.13	SPAC8C9.14	SPBC28F2.11	SPAC2E1P5.01c	SPAC458.06	SPAC458.07	SPBC28F2.12	SPAC458.03	SPAC458.05	SPBC28F2.09	SPBC28F2.07	SPBC146.09c	SPBC28F2.02	SPCC1020.06c	SPAC13F5.03c	SPBTRNAASN.04	SPAC1786.01c	SPAC2E1P5.04c	SPAC8C9.03	SPAC13G7.13c	SPCC74.03c	SPBC26H8.03	SPBC17D11.07c	SPAC8C9.05	SPBTRNAASN.01	SPBTRNAASN.02	SPAC8C9.08	SPBTRNAASN.03	SPAC607.03c	SPCC1020.01c	SPCC1393.14	SPAC26F1.13c	SPCC1393.11	SPCC584.15c	SPCC1393.10	SPAC22A12.09c	SPAPYUG7.05	SPBC8E4.01c	SPBC26H8.10	SPBC26H8.12	SPBC839.09c	SPCC74.02c	SPCC1393.08	SPBC26H8.06	SPBC651.11c	SPAC26F1.14c	SPCC1393.03	SPBC685.09	SPBC902.03	SPBC902.06	SPAC17A5.13	SPCC16C4.18c	SPAC17A5.12	SPAC17A5.11	SPAC17A5.16	SPAC17A5.14	SPAC23G3.02c	SPBC800.10c	SPBC18H10.04c	SPCC70.08c	SPAC13G7.12c	SPCC4G3.16	SPCC4G3.14	SPAC17A5.01	SPAC17A5.03	SPAC17A5.06	SPAC607.05	SPAC1751.03	SPAC607.04	SPAC17G8.10c	SPBC646.11	SPAC17C9.08	SPBC646.13	SPAC17C9.07	SPBC646.16	SPAC17C9.03	SPCC285.17	SPAC3C7.08c	SPCC1183.08c	SPBC646.03	SPAC29A4.08c	SPBC17D11.02c	SPAC17C9.10	SPBC839.05c	SPCTRNASER.12	SPCTRNASER.13	SPCTRNASER.10	SPCTRNASER.11	SPBC646.04	SPCTRNALEU.12	SPCTRNALEU.13	SPAC7D4.09c	SPCTRNALEU.11	SPAC20G4.07c	SPAC22A12.06c	SPCTRNATHR.10	SPBC839.08c	SPCC895.03c	SPBC685.05	SPBC685.06	SPAC22A12.07c	SPBC685.02	SPAC1786.02	SPAC1786.03	SPCTRNATHR.08	SPBC17D11.04c	SPAC7D4.07c	SPCTRNATHR.09	SPCC895.04c	SPAC22A12.08c	SPBC1289.07c	SPCTRNAASP.05	SPCTRNAASP.06	SPCTRNAASP.07	SPCTRNAASP.08	SPAC19A8.13	SPAC19A8.14	SPAC644.05c	SPAC19A8.12	SPAC17G8.14c	SPBC31F10.15c	SPAC19A8.15	SPBC216.05	SPCC895.09c	SPBC216.03	SPAC19A8.10	SPMITTRNATRP.01	SPAC22A12.01c	SPAC7D4.06c	SPBC216.02	SPAC20G4.04c	SPAC1296.01c	SPBC530.08	SPAC1782.10c	SPBC1289.05c	SPBC31F10.14c	SPAC17G8.13c	SPAC3C7.05c	SPCC1620.05	SPBC244.02c	SPCC1620.08	SPBC530.13	SPAC24C9.16c	SPAC30D11.04c	SPCC285.16c	SPAC20G4.03c	SPCC1183.05c	SPBC28F2.04c	SPAC29E6.01	SPAC29E6.08	SPCC285.03	SPAC23D3.14c	SPCC5E4.07	SPCTRNASER.08	SPCTRNASER.07	SPAC15E1.10	SPCC5E4.06	SPCTRNASER.09	SPAC5H10.12c	SPCC5E4.04	SPBC31F10.13c	SPAC15E1.08	SPBPB2B2.09c	SPAC15E1.06	SPAC15E1.03	SPAC15E1.04	SPAC30D11.01c	SPAC20G4.06c	SPAC3C7.06c	SPBC244.01c	SPAC15E1.09	SPAC24C9.15c	SPBC28F2.05c	SPBC31F10.02	SPAC1F7.09c	SPBC839.03c	SPCC285.12	SPCC285.14	SPAC23D3.13c	SPAC17G8.11c	SPBC1289.03c	SPAC644.06c	SPAC5H10.13c	SPAC22A12.04c	SPCC285.05	SPCC285.04	SPAC3C7.07c	SPBC29A10.14	SPBC29A10.15	SPBC29A10.12	SPBC29A10.13	SPBC18E5.04	SPBC18E5.06	SPAP8A3.03	SPAP8A3.05	SPAP8A3.06	SPAP8A3.08	SPAC22F3.06c	SPBC8E4.03	SPBC8E4.04	SPCC757.11c	SPAC18B11.02c	SPBC887.13c	SPAC20G8.07c	SPAC31A2.13c	SPAC17A2.14	SPAC17A2.12	SPAC11E3.04c	SPAC9E9.10c	SPAC589.09	SPAC31A2.15c	SPAC22F3.07c	SPAC644.11c	SPBC1271.15c	SPAC589.11	SPAC922.07c	SPCC364.02c	SPAC20G8.08c	SPBC13E7.03c	SPAC1071.08	SPAC1071.06	SPAC20H4.11c	SPCC364.03	SPCC364.05	SPCC1529.01	SPAC20G8.09c	SPAC17H9.19c	SPBC887.15c	SPAC23H4.10c	SPAC31A2.11c	SPMITTRNAPRO.01	SPBC18E5.13	SPAC9E9.12c	SPBTRNATHR.06	SPBC18E5.10	SPBTRNATHR.07	SPAC22F3.05c	SPCC364.07	SPCC364.06	SPAC922.05c	SPBC887.14c	SPAC11E3.01c	SPAC1687.20c	SPAC644.14c	SPBP35G2.06c	SPBC1703.02	SPBC1703.04	SPBC1703.05	SPAC22A12.12c	SPBC1703.07	SPCC320.07c	SPAC9G1.03c	SPBC337.16	SPBC17G9.10	SPBC776.02c	SPBC337.14	SPAC4H3.03c	SPAC22F3.03c	SPBC3H7.03c	SPAC806.07	SPCC16A11.12c	SPAC186.03	SPAC20G8.04c	SPBC1703.12	SPBC17G9.05	SPBC17G9.07	SPAC186.09	SPAC11D3.18c	SPATRNAILE.01	SPATRNAILE.02	SPATRNAILE.03	SPBC337.04	SPBC1703.10	SPATRNAILE.04	SPAC1687.22c	SPBC342.06c	SPAC22F8.11	SPBC31F10.10c	SPAC22F8.08	SPBC13E7.08c	SPAC22F8.04	SPAC20G8.05c	SPCC1682.09c	SPAC22F8.06	SPAC22F8.05	SPBC887.17	SPAC644.13c	SPBP35G2.05c	SPAC8C9.12c	SPBC887.19	SPBC887.12	SPATRNATRP.01	SPBC887.11	SPCC16A11.10c	SPBC887.10	SPAC17A2.01	SPAC17A2.05	SPCC1682.08c	SPAC17H9.14c	SPCC320.04c	SPBC887.18c	SPAC18B11.07c	SPCC16A11.07	SPCC16A11.08	SPCC16A11.04	SPCC16A11.02	SPBC28E12.05	SPBC1861.02	SPBC1861.09	SPAC26H5.12	SPBC1861.07	SPBC887.01	SPBC887.02	SPAC26H5.03	SPBC19C7.07c	SPBC28E12.03	SPAC26H5.06	SPBC887.07	SPCC16A11.17	SPAC18B11.09c	SPCC16A11.13	SPCC16A11.14	SPBC1604.08c	SPAC27E2.05	SPCC1682.02c	SPBC27B12.12c	SPAC27E2.09	SPACUNK4.16c	SPCC16A11.11	SPBC211.08c	SPBC11B10.02c	SPBC1604.09c	SPBC2G2.11	SPAC26A3.17c	SPCC1682.05c	SPBC27B12.11c	SPAPB1A10.11c	SPAC27E2.02	SPAC27E2.01	SPBP35G2.08c	SPBC2G2.12	SPBC25H2.08c	SPBC2G2.16	SPAC19E9.03	SPAC8C9.15c	SPBC19C7.09c	SPAC19E9.02	SPBC211.07c	SPBC1685.07c	SPBC27B12.10c	SPAC15A10.11	SPAPB1A10.12c	SPAC15A10.13	SPBC18E5.12c	SPAC15A10.16	SPBC19C7.08c	SPAC3H5.06c	SPAC26A3.15c	SPCTRNAGLY.10	SPCTRNAGLY.11	SPBC11B10.04c	SPCTRNAGLY.12	SPBC409.10	SPCC417.08	SPBC409.13	SPAC23C11.04c	SPCC962.04	SPBC409.18	SPACUNK4.13c	SPCC962.01	SPAC1B2.03c	SPAC3H5.05c	SPBC11B10.05c	SPACUNK4.12c	SPCC417.10	SPBC1826.01c	SPAPB1A10.10c	SPCC1281.01	SPCC1281.04	SPBC776.08c	SPAC9.03c	SPBC582.10c	SPAC1639.01c	SPAC23C11.02c	SPBC25H2.04c	SPAC22F3.08c	SPAC26A3.12c	SPCC1223.08c	SPAC9G1.08c	SPAC1639.02c	SPBC409.08	SPBC409.05	SPBC409.06	SPBC409.03	SPAC22F3.09c	SPAC1B2.02c	SPBC11G11.06c	SPCC18.01c	SPBC1703.08c	SPAC806.02c	SPBC31F10.09c	SPBC16H5.09c	SPBC2G2.06c	SPCC16C4.06c	SPBC119.11c	SPAC4G9.09c	SPBC30D10.12c	SPAC5H10.09c	SPCC794.01c	SPBC651.01c	SPAC806.03c	SPBC2G2.07c	SPBC16H5.08c	SPCTRNAARG.09	SPMITTRNATHR.01	SPAC4G9.08c	SPCTRNAARG.08	SPCC1223.07c	SPCC794.04c	SPCC613.10	SPCTRNAARG.10	SPCTRNAARG.11	SPBC19C7.12c	SPCC1223.04c	SPCC338.08	SPAC5H10.06c	SPAC23H3.09c	SPAC30C2.06c	SPBC947.11c	SPBC1604.14c	SPCTRNAARG.13	SPCTRNAARG.12	SPAC17G6.02c	SPMITTRNAHIS.01	SPBC18H10.17c	SPCC613.01	SPCC613.02	SPCC338.16	SPAC23H3.08c	SPBC28E12.01c	SPCC338.14	SPCC338.15	SPCC613.06	SPCC338.12	SPCC613.09	SPAC56E4.03	SPAC1A6.09c	SPBC15D4.01c	SPCC1223.05c	SPBC1604.13c	SPAC4G9.06c	SPAC5H10.08c	SPBC17F3.02	SPAC3H5.12c	SPBC30D10.13c	SPBC4C3.07	SPBC2G2.02	SPBC215.08c	SPBC4C3.03	SPBC2G2.05	SPBC2G2.08	SPAC23H3.07c	SPNCRNA.82	SPBC11G11.02c	SPBC1773.05c	SPBC4C3.08	SPBC4C3.09	SPBC215.07c	SPBC4C3.12	SPBC14C8.14c	SPAC23D3.12	SPCC1223.03c	SPATRNALYS.05	SPATRNALYS.04	SPATRNALYS.03	SPBC16H5.03c	SPBC713.02c	SPBC1A4.10c	SPAC23D3.01	SPAC16E8.10c	SPAC23D3.02	SPBC16H5.07c	SPAC23D3.07	SPAC23D3.08	SPBC28E12.06c	SPBC20F10.01	SPBC30D10.10c	SPBC20F10.09	SPBC20F10.06	SPAC23D3.11	SPAC2C4.13	SPBC215.09c	SPBC1703.01c	SPAC12G12.05c	SPBC1773.02c	SPAC13A11.06	SPAC13A11.03	SPCC1753.05	SPBC20F10.10	SPCC1753.04	SPBC713.04c	SPBC1604.17c	SPBC16H5.05c	SPCC1919.14c	SPAC17H9.12c	SPCC1494.06c	SPAC22F3.10c	SPAC22A12.15c	SPAC9E9.07c	SPAC22F8.07c	SPATRNAVAL.04	SPATRNAVAL.02	SPAC4H3.11c	SPATRNAVAL.03	SPATRNAVAL.01	SPAC17H9.13c	SPCC1494.05c	SPBP19A11.04c	SPAC30D11.14c	SPCC1442.07c	SPAC17G6.07c	SPAC9E9.06c	SPCC794.09c	SPBC651.09c	SPAC644.18c	SPBP19A11.03c	SPBC23E6.10c	SPAC16E8.11c	SPCC1919.12c	SPAC688.04c	SPAC2C4.06c	SPAC17H9.10c	SPBC2G5.06c	SPBC713.07c	SPCC1442.08c	SPAC9E9.09c	SPAC644.17c	SPATRNALYS.02	SPBC651.08c	SPBC14C8.17c	SPATRNALYS.01	SPAC16E8.14c	SPAC2C4.07c	SPAC1039.08	SPBC2G2.01c	SPAC1039.09	SPBC2G5.07c	SPAC1039.06	SPAC1A6.01c	SPBC14C8.16c	SPAC23H4.07c	SPAC688.06c	SPAC12G12.01c	SPAC1039.04	SPCC1739.02c	SPCC1919.10c	SPAC1039.01	SPBC337.07c	SPAC4H3.10c	SPAC17G6.04c	SPAC1F12.09	SPAC1F12.07	SPAC1F12.08	SPAC13G6.14	SPAC806.06c	SPAC167.01	SPAC167.02	SPMITTRNAASP.01	SPBC18H10.12c	SPAC3G6.11	SPAC6G9.10c	SPBC15D4.09c	SPBC337.06c	SPAC1A6.03c	SPAC13G6.03	SPBC2G2.03c	SPAC13G6.04	SPAC644.04	SPAC644.07	SPAC644.08	SPBC31F10.04c	SPBC337.05c	SPAC1A6.04c	SPBPJ4664.06	SPBPJ4664.01	SPAC23H4.01c	SPBPJ4664.02	SPCC737.08	SPAC19E9.01c	SPBC2G5.02c	SPBC30D10.18c	SPCC1322.12c	SPMITTRNAILE.01	SPAC644.09	SPMITTRNAILE.02	SPAC4G8.10	SPBC354.02c	SPAC644.16	SPCC16C4.08c	SPAC644.12	SPBC947.15c	SPAC644.15	SPAC644.10	SPAC3G6.08	SPAC1A6.05c	SPAC688.02c	SPAC3G6.04	SPBC651.03c	SPAC4G8.08	SPAC3G6.02	SPAC16E8.17c	SPAC3G6.01	SPAC4G8.09	SPBC31F10.06c	SPBC1215.02c	SPAC6G9.13c	SPAC1F12.05	SPBC25H2.12c	SPAC1F5.07c	SPBC17A3.01c	SPAC29A4.20	SPAC29B12.03	SPAC2C4.11c	SPAC29B12.01	SPBC354.05c	SPMITTRNALEU.02	SPAC9E9.03	SPBPB21E7.09	SPAC11D3.07c	SPAC26A3.10	SPCC825.01	SPBP35G2.13c	SPCC825.02	SPCC1442.10c	SPBC1734.05c	SPMITTRNALEU.01	SPAC26A3.16	SPAC56E4.02c	SPBC36B7.08c	SPCC1739.09c	SPAC27E2.10c	SPAC11E3.13c	SPAC29A4.11	SPAC29A4.10	SPAC29A4.13	SPBTRNAGLU.08	SPAC29A4.15	SPAC26A3.08	SPAC9E9.13	SPBC25H2.10c	SPAC11D3.08c	SPBC1271.01c	SPAC29A4.16	SPAC9E9.11	SPAC29A4.18	SPBTRNAGLU.05	SPBTRNAGLU.06	SPBTRNAGLU.07	SPBC9B6.11c	SPAC4D7.10c	SPAC23C4.08	SPAC16E8.07c	SPAPB21F2.03	SPBC17A3.03c	SPBC1734.02c	SPAC23C4.03	SPAC23C4.12	SPAC23C4.13	SPAC23C4.10	SPAC23C4.11	SPCC1795.09	SPCC1795.07	SPAC29A4.09	SPCC1795.06	SPBC354.07c	SPAC29A4.07	SPBC651.10	SPCC1795.03	SPAC29A4.05	SPCC1795.11	SPBC25H2.13c	SPAC23C4.19	SPAC23C4.15	SPAC23C4.14	SPAC23C4.17	SPAC22F8.10c	SPAC29B12.12	SPAC29B12.13	SPAC2C4.12c	SPCC338.05c	SPBC1271.03c	SPCP31B10.06	SPCP31B10.05	SPCP31B10.07	SPATRNATHR.02	SPAC31A2.04c	SPMITTRNAMET.02	SPATRNATHR.01	SPAC3A12.04c	SPCC970.12	SPBC1347.08c	SPATRNATHR.05	SPATRNATHR.04	SPATRNATHR.03	SPCC1442.15c	SPBC354.09c	SPBC3E7.15c	SPBC1271.04c	SPBC776.12c	SPCC970.09	SPAC3A12.03c	SPCC970.08	SPBC11B10.10c	SPCC970.03	SPBC1921.05	SPBC1734.01c	SPCC970.05	SPAC31A2.05c	SPBC1921.02	SPCC970.01	SPCC970.02	SPBC16A3.01	SPBC16A3.04	SPAPB1A10.04c	SPCC1442.14c	SPBC16A3.06	SPAC1F5.04c	SPMITTRNAMET.01	SPAC22F8.12c	SPBC36B7.05c	SPAC3A12.06c	SPAC26A3.06	SPAC26A3.05	SPBC21D10.11c	SPAC26A3.04	SPBC16A3.14	SPAC26A3.02	SPBC16A3.13	SPAC26A3.01	SPBC16A3.11	SPBC16A3.10	SPAC4G9.20c	SPCTRNAHIS.03	SPCTRNAHIS.04	SPAC1805.09c	SPBC21H7.02	SPBC21H7.04	SPBC21H7.05	SPBC1347.05c	SPAC3A12.05c	SPAC31A2.07c	SPAPB1A10.06c	SPBC16A3.18	SPAC8F11.04	SPCC1442.16c	SPAC8F11.03	SPBC16H5.02	SPCC965.11c	SPBC3E7.16c	SPBC1271.07c	SPBC16H5.06	SPCC16A11.09c	SPAC16C9.02c	SPCC320.13c	SPBC1348.05	SPBC543.06c	SPCC18.06c	SPCC895.07	SPCC895.05	SPCC569.08c	SPCC777.09c	SPAC1805.06c	SPAC1687.09	SPBC776.15c	SPAC4A8.16c	SPAC1687.05	SPAC1687.02	SPAC1687.01	SPAC10F6.09c	SPAC23C4.16c	SPBC776.18c	SPAC16C9.04c	SPCC4B3.10c	SPAC1687.11	SPAC1687.15	SPAC10F6.08c	SPAC31G5.12c	SPAPJ696.01c	SPBC1683.10c	SPCC962.06c	SPCC18.09c	SPCC1235.10c	SPAC23C4.18c	SPBC1347.01c	SPAP7G5.04c	SPBC8D2.10c	SPAC1805.03c	SPAC4A8.13c	SPAC1F8.03c	SPBP4H10.16c	SPAC56E4.06c	SPBC1683.11c	SPBC14F5.13c	SPBC543.02c	SPBC1347.10	SPCC10H11.02	SPAC4A8.12c	SPCC794.11c	SPCC10H11.01	SPBC651.02	SPBC1347.09	SPBC1347.07	SPAC23C4.02	SPCC16A11.06c	SPBC1347.04	SPBC543.03c	SPCC794.12c	SPAC4A8.11c	SPBC119.13c	SPAC4A8.15c	SPAP7G5.02c	SPAC1805.01c	SPAC8C9.06c	SPBC1683.13c	SPCC320.11c	SPAC31G5.16c	SPAC1F5.09c	SPBC18E5.03c	SPAC25H1.09	SPBP4H10.19c	SPAC25H1.02	SPBC1306.01c	SPBC18E5.02c	SPBC32C12.03c	SPAC31G5.17c	SPAC56E4.04c	SPAC4C5.02c	SPBC543.05c	SPAC1093.06c	SPBC691.03c	SPAC23A1.03	SPAC23A1.07	SPAC23A1.09	SPBC21B10.10	SPBC21B10.11	SPAC10F6.12c	SPAC23A1.10	SPAC23A1.11	SPBP23A10.15c	SPBC365.20c	SPAC13G7.07	SPCC1919.08c	SPAC13G7.05	SPAC13G7.06	SPCC1322.05c	SPBC12C2.06	SPBC21B10.09	SPBC12C2.08	SPBC21B10.07	SPCC306.02c	SPAC10F6.13c	SPAC1565.02c	SPBP22H7.09c	SPBC25B2.05	SPBC725.06c	SPBC8D2.14c	SPAC1002.14	SPAC1B3.18c	SPBC691.05c	SPAC23C11.13c	SPCC306.05c	SPCC1322.15	SPCC1322.13	SPBC29B5.03c	SPCC1322.11	SPBC14F5.12c	SPBC725.05c	SPBC17A3.07	SPAC1002.11	SPBC17A3.06	SPBC15D4.03	SPBC15D4.02	SPBC17A3.08	SPNCRNA.445	SPCC306.04c	SPBC337.13c	SPBC29B5.02c	SPBC1685.02c	SPAC227.03c	SPBC14F5.11c	SPAC10F6.11c	SPBC17A3.10	SPAC10F6.17c	SPAC1002.16c	SPBC14C8.01c	SPBC1703.14c	SPAC1782.11	SPBC15D4.14	SPAC227.08c	SPCC777.17c	SPBC15D4.04	SPBC15D4.06	SPBC15D4.10c	SPAC1565.07c	SPAC23H4.15	SPAC23H4.14	SPAC23H4.12	SPBP23A10.11c	SPCC1322.01	SPCC1322.04	SPCC1322.03	SPCC1322.06	SPCC1322.08	SPBC23G7.05	SPACUNK4.15	SPAC1006.06	SPAC1006.07	SPBC1703.13c	SPAC1006.01	SPBP22H7.05c	SPBC15D4.15	SPAC23H4.06	SPACUNK4.10	SPAC23H4.02	SPBC8D2.18c	SPAC23H4.04	SPAC1565.06c	SPBC23G7.11	SPAC1002.17c	SPCC1450.05c	SPBC23G7.16	SPBC337.10c	SPBC691.01	SPCC1020.02	SPBP4H10.11c	SPCC1020.03	SPACUNK4.08	SPCC1020.05	SPAC16E8.09	SPCC1739.11c	SPBC12C2.11	SPCC1020.08	SPCC1020.09	SPAC16E8.15	SPAC1399.05c	SPAC16E8.13	SPAC16E8.16	SPAC10F6.14c	SPCC290.02	SPCC290.04	SPBC14F5.08	SPCC1450.06c	SPBC14F5.06	SPCC1020.10	SPBC14F5.07	SPAC821.04c	SPCC4F11.04c	SPBC1703.15c	SPAC227.07c	SPAC3F10.09	SPAC3F10.04	SPAC3F10.03	SPAC16E8.03	SPAC3F10.13	SPBP23A10.14c	SPAC1B2.04	SPAC1565.04c	SPAC1B2.05	SPBC1778.01c	SPAC4F10.02	SPBC11C11.10	SPAC105.01c	SPAC4F10.04	SPBC83.14c	SPAC4G9.11c	SPAC1B3.12c	SPCC162.11c	SPAC23H3.13c	SPAC821.07c	SPBC14C8.05c	SPAC23H4.18c	SPAC4F10.11	SPAC3G6.13c	SPBC691.04	SPAC23H3.11c	SPAC1F5.11c	SPBC1778.03c	SPCTRNAPRO.09	SPBP16F5.08c	SPBC17A3.09c	SPAC12G12.13c	SPCC965.03	SPAC4D7.08c	SPBC19F8.08	SPAC1B3.11c	SPBC19F8.07	SPAC4F10.20	SPAC1250.07	SPAC1250.05	SPAC4G9.13c	SPBC29B5.01	SPBC609.04	SPBC609.05	SPAC1250.01	SPBC609.02	SPCC1919.15	SPAC12G12.16c	SPBC18H10.20c	SPCC965.10	SPBC14C8.07c	SPCC965.13	SPAC3A12.09c	SPBC11C11.03	SPBC11C11.02	SPBC11C11.01	SPAC1782.05	SPBC13A2.04c	SPAC1782.07	SPBC30D10.07c	SPCC663.05c	SPCC1919.01	SPCC1919.02	SPCC965.14c	SPAC23H4.17c	SPBCPT2R1.08c	SPAC4D7.06c	SPBC11C11.07	SPBC11C11.08	SPAC821.08c	SPAC14C4.14	SPBC83.18c	SPBC354.14c	SPAC2C4.14c	SPAC14C4.13	SPBC1778.06c	SPBC1734.09	SPAC16E8.06c	SPBC1734.03	SPBC1734.06	SPBC16G5.02c	SPAC14C4.07	SPBC17A3.04c	SPAC631.01c	SPAC1B3.16c	SPAC14C4.09	SPAC11G7.02	SPAC11G7.04	SPAC11G7.03	SPCC1919.03c	SPAC2C4.15c	SPAC14C4.03	SPBC1604.21c	SPBC30D10.05c	SPBC337.15c	SPCC777.10c	SPBC17A3.05c	SPAC8F11.07c	SPAC1B3.15c	SPAC2C4.16c	SPCC11E10.08	SPAC1556.03	SPBC725.09c	SPCC11E10.01	SPBC13A2.01c	SPBC1604.20c	SPAC1751.02c	SPAC105.03c	SPAC4G9.17c	SPAC11E3.08c	SPCC645.02	SPCC306.09c	SPBC25B2.01	SPBC19F5.02c	SPCC645.09	SPBC342.01c	SPAC16E8.04c	SPCC645.04	SPAC1556.07	SPCC645.07	SPBC1271.10c	SPAC2C4.17c	SPBC15C4.03	SPBC30D10.03c	SPCC663.01c	SPAC4G9.16c	SPCC645.13	SPAC23A1.17	SPBC1734.13	SPCC645.10	SPCC306.08c	SPBC1734.11	SPBC19F5.01c	SPAC8F11.09c	SPBC24C6.09c	SPAC57A7.09	SPCC18.14c	SPAC1039.05c	SPAC24H6.11c	SPBC3B8.04c	SPAC323.07c	SPBP8B7.18c	SPAC3A11.10c	SPBP8B7.17c	SPAC11D3.06	SPAC11D3.09	SPBC4F6.11c	SPAC11D3.17	SPAC1B3.06c	SPAC1687.14c	SPBC800.11	SPBC16C6.05	SPAC57A10.04	SPBC1711.12	SPAC21E11.05c	SPBC23G7.10c	SPAC694.02	SPAC5H10.10	SPCC18.10	SPAC513.06c	SPAC513.02	SPAC513.07	SPBPB2B2.05	SPBPB2B2.11	SPAC1952.11c	SPAC27F1.06c	SPBC30D10.14	SPCC622.09	SPBC119.03	SPAC17G6.03	SPCC4B3.13	SPBC215.11c	SPBC146.08c	SPBC28F2.03	SPCC1620.13	SPAC1071.11	SPBC17G9.09	SPCC1739.08c	SPAC22A12.17c	SPCC663.06c	SPCC663.08c	SPAC1687.21	SPAC1F8.04c	SPBC1347.02	SPBC12C2.04	SPBC25B2.03	SPAC1002.19	SPACUNK4.17	SPCC965.06	SPCC1919.09
GO:0003676	nucleic acid binding	949	SPBC1685.06	SPAC19G12.07c	SPCC74.09	SPBC11C11.11c	SPCC126.11c	SPAC31G5.10	SPAC17H9.04c	SPAC25G10.01	SPBC28E12.02	SPBP35G2.14	SPBC2A9.07c	SPBC428.12c	SPBC902.04	SPBC215.06c	SPAC20H4.06c	SPBC19C2.02	SPBC23G7.09	SPAC23H4.09	SPAC1093.04c	SPAC13G7.10	SPBC1604.16c	SPBC609.01	SPBC30B4.08	SPBC16G5.15c	SPBP8B7.09c	SPBC336.01	SPAC9.05	SPBC336.07	SPBC336.04	SPBC336.02	SPBC1861.04c	SPBC16G5.14c	SPBTRNAASP.04	SPBTRNAASP.03	SPBC1861.01c	SPCC576.12c	SPMITTRNATYR.01	SPAC18B11.06	SPCC162.01c	SPBC16G5.12c	SPCC16C4.15	SPCC16C4.09	SPBC2A9.12	SPBC4F6.07c	SPCC16C4.07	SPCTRNAASN.05	SPCTRNAASN.06	SPAC15A10.03c	SPAC18G6.06	SPBC317.01	SPBC23E6.01c	SPAC19G12.02c	SPBC19C7.10	SPBC23E6.04c	SPBC365.04c	SPCTRNAPHE.04	SPCTRNAPHE.05	SPAC1327.01c	SPAC4H3.13	SPCC736.12c	SPAC57A7.06	SPBC1198.10c	SPBC23E6.07c	SPAC57A7.13	SPBC1198.11c	SPAC19G12.06c	SPAC1F3.01	SPAPB17E12.05	SPBC32C12.02	SPAC17G6.14c	SPAC4H3.05	SPBC3E7.08c	SPBC13G1.09	SPAC3A12.13c	SPAC19D5.11c	SPAC57A10.10c	SPAC4D7.13	SPAC4D7.09	SPAC1687.03c	SPAC4D7.05	SPMITTRNAGLU.01	SPBC1198.13c	SPAC27D7.03c	SPAC3A12.11c	SPCTRNAALA.12	SPBC660.10	SPBC660.11	SPCC1902.01	SPAC19D5.05c	SPAC27D7.07c	SPBC660.15	SPAC139.03	SPBC2G5.03	SPCC320.10	SPAC13D6.02c	SPBC3B9.14c	SPCC1840.10	SPCC1753.01c	SPCC1840.11	SPAC3F10.12c	SPCC320.03	SPAC637.11	SPBC29A3.12	SPBC9B6.04c	SPAC926.08c	SPAC637.07	SPBC9B6.05c	SPAC16A10.02	SPBC3B9.15c	SPCTRNAVAL.10	SPCTRNAVAL.11	SPAC23C4.09c	SPBC409.14c	SPCTRNAVAL.09	SPAC1002.05c	SPBC3B9.11c	SPBC409.12c	SPAC1002.04c	SPMITTRNAVAL.01	SPBC1539.01c	SPAC2F7.17	SPAC2F7.11	SPAC56F8.16	SPBC1718.02	SPAC56F8.03	SPCTRNAGLN.06	SPAC823.08c	SPCTRNAGLN.05	SPAC1002.08c	SPATRNATYR.01	SPCC777.02	SPBC1198.04c	SPBTRNAPHE.03	SPBC713.06	SPCC553.07c	SPBTRNAGLN.03	SPBTRNAGLN.04	SPBTRNAGLN.01	SPBTRNAGLN.02	SPAC24H6.07	SPBC4C3.05c	SPBC2D10.10c	SPAC13G6.01c	SPCC576.06c	SPBC1A4.09	SPAC959.03c	SPAC1250.04c	SPMITTRNAARG.01	SPMITTRNAARG.02	SPMITTRNAASN.01	SPAC17A5.15c	SPAC23A1.19c	SPAC3G9.10c	SPCC553.09c	SPBP8B7.16c	SPBP19A11.06	SPBP8B7.11	SPAC15A10.02	SPBC3B9.21	SPBC1773.16c	SPATRNASER.01	SPATRNASER.02	SPATRNASER.03	SPATRNASER.04	SPCC330.01c	SPBTRNASER.06	SPBTRNASER.05	SPCC757.09c	SPAC23G3.06	SPAC23G3.01	SPBC4F6.15c	SPMITTRNAGLN.01	SPATRNAARG.01	SPATRNAARG.02	SPAC3G9.06	SPATRNAARG.03	SPBC800.13	SPBC800.09	SPBC800.08	SPBC800.06	SPAC3G9.14	SPBC1A4.07c	SPAC3G9.09c	SPCC330.10	SPBC4B4.09	SPBC4B4.03	SPBC4B4.04	SPBC4B4.05	SPBC16C6.10	SPBC839.16	SPBC839.10	SPAC12G12.03	SPAC12G12.04	SPAC12G12.08	SPBP23A10.13	SPAC11E3.06	SPAC6G10.07	SPCC23B6.05c	SPBP23A10.07	SPAC1F7.02c	SPBC839.04	SPAC1F7.01c	SPCTRNAILE.09	SPBP8B7.14c	SPAC23E2.01	SPAC23E2.02	SPBC21B10.13c	SPAC6G9.09c	SPAC328.10c	SPBC17D1.03c	SPCC576.08c	SPAC32A11.04c	SPBC32F12.15	SPBC19G7.01c	SPBC29A10.09c	SPAC32A11.03c	SPAC1071.07c	SPBC1773.12	SPCP25A2.02c	SPAC23A1.12c	SPBP8B7.10c	SPCC757.04	SPBC1A4.03c	SPCC757.08	SPAC890.05	SPAC144.02	SPAC144.05	SPBTRNATRP.02	SPBTRNATRP.03	SPAC6G9.02c	SPCC126.15c	SPBC1711.02	SPCC4G3.10c	SPAC4G8.03c	SPAC1B9.03c	SPBC56F2.08c	SPAC1D4.12	SPAC1D4.14	SPAC17D4.04	SPBC16E9.01c	SPCC188.06c	SPNCRNA.214	SPAC2G11.11c	SPCC24B10.08c	SPBC106.02c	SPCC1259.01c	SPAC31G5.03	SPAC31G5.01	SPBC29A3.14c	SPBC1921.01c	SPCC825.05c	SPBTRNAVAL.06	SPAC57A7.04c	SPBTRNAVAL.05	SPBTRNAVAL.08	SPBTRNAVAL.07	SPAC2E1P5.05	SPBC1652.01	SPAC1783.05	SPBC2F12.07c	SPBPB8B6.04c	SPAC14C4.06c	SPBC1289.10c	SPAC959.07	SPMITTRNACYS.01	SPBC649.03	SPAC821.05	SPAC21E11.03c	SPAC6F6.16c	SPBC16D10.04c	SPAC19B12.09	SPBC2F12.09c	SPAC17H9.07	SPBC428.19c	SPBC16G5.17	SPBC16G5.16	SPAC2F7.14c	SPAC17G8.03c	SPAC3H8.08c	SPBC16G5.10	SPAC19A8.07c	SPBC6B1.08c	SPAC22E12.19	SPAC3H8.09c	SPAC22E12.02	SPCC1672.08c	SPAC22E12.08	SPBTRNALEU.10	SPAC343.07	SPAC14C4.12c	SPAC3C7.04	SPBC1105.18c	SPAC23H3.10	SPCC1672.02c	SPCC613.04c	SPAC1486.03c	SPBC21C3.05	SPBTRNAGLY.08	SPBTRNAGLY.09	SPBTRNAGLY.06	SPBTRNAGLY.07	SPBTRNAGLY.04	SPBTRNAGLY.05	SPBTRNAGLY.03	SPAC2E12.02	SPCTRNALYS.10	SPCTRNALYS.11	SPBTRNALEU.05	SPBTRNALEU.06	SPBTRNALEU.07	SPBC660.13c	SPCTRNALYS.12	SPAC22A12.05	SPBTRNALEU.09	SPBTRNALEU.08	SPBC1105.11c	SPBP8B7.20c	SPBC530.06c	SPBC1778.02	SPAC29A4.04c	SPCC188.13c	SPBTRNAPRO.04	SPBTRNAPRO.07	SPBTRNAPRO.08	SPBTRNAPRO.05	SPBTRNAPRO.06	SPBC3F6.04c	SPAC29A4.02c	SPAC1B3.13	SPCC1739.03	SPCC1739.07	SPAPYUG7.04c	SPBTRNAALA.10	SPBTRNAALA.11	SPCC1682.13	SPCC1259.03	SPCC417.09c	SPBTRNAALA.09	SPBTRNAALA.08	SPBTRNAALA.07	SPAC16A10.07c	SPBC56F2.05c	SPAC1783.07c	SPAC26H5.10c	SPAC25B8.19c	SPBC11C11.09c	SPBC16E9.12c	SPBC32H8.11	SPBC3E7.14	SPAC19G12.13c	SPAC222.09	SPAC343.14c	SPAC57A10.09c	SPCC1393.02c	SPAC222.18	SPAC513.01c	SPAC1093.05	SPAC4F8.04	SPBC25D12.05	SPCC18.07	SPCC18.08	SPCC126.02c	SPCC18.03	SPBC29A3.07c	SPCTRNAGLU.09	SPBC1709.09	SPBC1709.08	SPCC4G3.05c	SPCC550.14	SPCC61.02	SPBC1709.18	SPBC1718.07c	SPCTRNAGLU.10	SPBC24C6.02	SPBC336.10c	SPCC24B10.22	SPBC106.12c	SPATRNAGLY.02	SPMITTRNASER.01	SPATRNAGLY.01	SPMITTRNASER.02	SPBC336.12c	SPBC902.02c	SPBC3D6.08c	SPBC902.05c	SPAC2F7.06c	SPCC736.03c	SPAC2F7.05c	SPAC30.03c	SPAC12B10.12c	SPCC965.05c	SPAC4G8.13c	SPCC1494.10	SPMITTRNALYS.01	SPMITTRNAGLY.01	SPAC328.05	SPCTRNAMET.07	SPBC1D7.02c	SPBC83.13	SPBC83.17	SPBC16A3.08c	SPAPB24D3.04c	SPAC22F3.02	SPAC6G9.14	SPBC776.09	SPBC2F12.11c	SPAC8E11.03c	SPBC83.05	SPBP8B7.30c	SPCC736.09c	SPAC2F3.17c	SPBC530.11c	SPBTRNAILE.06	SPBTRNAILE.07	SPAC140.02	SPBTRNAILE.08	SPBTRNAILE.05	SPAC17A2.09c	SPBC3D6.09	SPBC3D6.12	SPBC3D6.10	SPCC663.12	SPCC550.02c	SPAC26H5.02c	SPCC645.08c	SPATRNAALA.02	SPATRNAALA.01	SPCC126.03	SPAC3H1.11	SPATRNAALA.03	SPATRNAALA.04	SPATRNAALA.05	SPATRNAALA.06	SPBC8D2.04	SPAC27F1.09c	SPBC1D7.04	SPBC19G7.13	SPBC4.04c	SPCC1450.04	SPBC19G7.04	SPBC19G7.06	SPAC20H4.01	SPAC20H4.07	SPAC20H4.04	SPBC2D10.13	SPBC2D10.12	SPBC2D10.16	SPBC13G1.01c	SPCC736.06	SPCC736.08	SPBC2D10.06	SPAC18G6.02c	SPAC3C7.03c	SPBC25H2.07	SPAPJ698.03c	SPAC16.05c	SPCC31H12.08c	SPBC26H8.08c	SPBC30D10.02	SPBC30D10.08	SPBC30D10.06	SPAC25G10.03	SPAC25G10.02	SPAC1610.03c	SPBC36.09	SPCC1827.05c	SPAC25G10.08	SPBC1105.04c	SPBC16D10.09	SPCC1235.05c	SPBP35G2.10	SPBC16D10.03	SPBC4B4.07c	SPBP35G2.09	SPBC1105.03c	SPBC30D10.15	SPAC6G10.12c	SPAC16.02c	SPBTRNAMET.04	SPBTRNAMET.05	SPBTRNAMET.06	SPMITTRNAPHE.01	SPCP1E11.11	SPATRNAPRO.03	SPATRNAPRO.02	SPATRNAPRO.01	SPAPB1E7.06c	SPBC19C2.03	SPBP16F5.06	SPBC1105.07c	SPCC11E10.07c	SPAC2F3.03c	SPBC25D12.03c	SPCC1795.08c	SPAC2F3.04c	SPBC19C2.14	SPCC1620.09c	SPBP4H10.20	SPMITTRNAALA.01	SPAC21E11.06	SPBC19C2.09	SPBP4H10.15	SPAC25B8.11	SPATRNAGLU.04	SPCC622.08c	SPATRNAGLU.03	SPATRNAGLU.02	SPAC1610.02c	SPATRNAGLU.01	SPCC31H12.04c	SPBC1347.13c	SPBP4H10.09	SPBP22H7.02c	SPAC1834.01	SPAC1834.04	SPCC622.17	SPAC144.09c	SPBTRNALYS.08	SPBTRNALYS.09	SPBTRNALYS.06	SPBTRNALYS.07	SPBC725.11c	SPAC25B8.05	SPAC3H1.01c	SPAC3G6.06c	SPSNORNA.25	SPAC10F6.02c	SPSNORNA.29	SPBC13G1.14c	SPCC1223.13	SPATRNAASP.01	SPATRNAASP.02	SPBC56F2.04	SPCC1620.14c	SPSNORNA.14	SPATRNAPHE.01	SPATRNAPHE.02	SPBC18H10.03	SPSNORNA.20	SPMIT.03	SPMIT.02	SPAC16C9.06c	SPAC1142.08	SPMIT.06	SPAC343.08c	SPBC3B8.09	SPAC1556.01c	SPBC3B8.02	SPBC8D2.03c	SPBTRNATYR.04	SPBTRNATYR.03	SPBC146.07	SPBTRNATYR.02	SPBC115.01c	SPAPB1A11.04c	SPCC584.02	SPCC584.04	SPAC23C11.09	SPAC23C11.08	SPAPB24D3.01	SPAC29B12.06c	SPATRNALEU.03	SPATRNACYS.02	SPATRNACYS.03	SPATRNALEU.04	SPATRNALEU.01	SPATRNALEU.02	SPAC1834.03c	SPATRNACYS.01	SPBC119.14	SPAC1952.07	SPAC30D11.10	SPAC1952.02	SPBC1289.12	SPBC839.15c	SPBC4F6.14	SPBC17D1.06	SPBC800.07c	SPAC25A8.01c	SPBC4F6.04	SPBC8D2.09c	SPBC725.16	SPAC30D11.03	SPCPB16A4.04c	SPAC30D11.07	SPAC6F12.02	SPBC1105.17	SPAC9G1.13c	SPAC6F12.09	SPAC20H4.03c	SPBC1105.14	SPBC1105.12	SPBC13E7.02	SPACUNK4.06c	SPAC2G11.08c	SPAC24C9.10c	SPBC887.05c	SPBC17D11.05	SPBC30B4.04c	SPCC1494.02c	SPBC17D11.06	SPAC4F8.12c	SPAPB1E7.03	SPAC1F5.10	SPAC20G8.01	SPAC694.06c	SPCC1183.07	SPCC1183.02	SPAC1F7.13c	SPAC17G6.10	SPAC3A12.07	SPAC1527.03	SPATRNAMET.03	SPATRNAMET.02	SPATRNAMET.01	SPAC6F12.11c	SPAC1F7.11c	SPCC737.07c	SPBC23E6.02	SPAC10F6.06	SPAC26A3.03c	SPBC646.09c	SPBTRNAARG.05	SPBTRNAARG.04	SPBTRNAARG.07	SPBTRNAARG.06	SPAC30C2.04	SPAC1486.09	SPCC16C4.20c	SPAC1486.10	SPBC106.18	SPAC26A3.07c	SPAC3H1.12c	SPAC4G9.05	SPAC4G9.02	SPBC29A10.02	SPAC2G11.12	SPCC1620.01c	SPBC646.14c	SPBC29A10.05	SPAC2H10.01	SPBC1289.02c	SPBC31F10.12	SPBC211.04c	SPAC1B1.01	SPAC13F5.01c	SPCC1020.04c	SPBC530.05	SPBTRNAHIS.02	SPBTRNAHIS.01	SPAC688.10	SPCC16C4.14c	SPAC8C9.14	SPBC28F2.11	SPBC28F2.12	SPBC146.09c	SPBTRNAASN.04	SPAC13G7.13c	SPBTRNAASN.01	SPBTRNAASN.02	SPAC8C9.08	SPBTRNAASN.03	SPAC607.03c	SPCC1393.14	SPAC22A12.09c	SPBC26H8.10	SPCC74.02c	SPCC1393.08	SPCC1393.03	SPBC685.09	SPCC16C4.18c	SPAC17A5.11	SPAC17A5.14	SPBC18H10.04c	SPAC17A5.06	SPAC1751.03	SPAC17C9.03	SPCTRNASER.12	SPCTRNASER.13	SPCTRNASER.10	SPCTRNASER.11	SPBC646.04	SPCTRNALEU.12	SPCTRNALEU.13	SPCTRNALEU.11	SPCTRNATHR.10	SPCC895.03c	SPCTRNATHR.08	SPCTRNATHR.09	SPBC1289.07c	SPCTRNAASP.05	SPCTRNAASP.06	SPCTRNAASP.07	SPCTRNAASP.08	SPAC19A8.13	SPAC19A8.12	SPMITTRNATRP.01	SPAC22A12.01c	SPBC530.08	SPAC1782.10c	SPBC244.02c	SPCC285.16c	SPCC1183.05c	SPAC29E6.08	SPCC285.03	SPCTRNASER.08	SPCTRNASER.07	SPCTRNASER.09	SPCC285.12	SPBC29A10.15	SPBC29A10.12	SPAP8A3.06	SPAC22F3.06c	SPAC18B11.02c	SPAC17A2.12	SPAC9E9.10c	SPAC31A2.15c	SPBC1271.15c	SPAC589.11	SPAC20G8.08c	SPBC13E7.03c	SPAC31A2.11c	SPMITTRNAPRO.01	SPBC18E5.13	SPBTRNATHR.06	SPBTRNATHR.07	SPBC887.14c	SPAC11E3.01c	SPAC644.14c	SPBC1703.02	SPBC1703.04	SPAC22A12.12c	SPCC320.07c	SPAC22F3.03c	SPBC17G9.05	SPATRNAILE.01	SPATRNAILE.02	SPATRNAILE.03	SPATRNAILE.04	SPAC1687.22c	SPBC13E7.08c	SPATRNATRP.01	SPBC887.11	SPCC1682.08c	SPCC16A11.02	SPBC28E12.05	SPBC1861.02	SPAC26H5.12	SPAC26H5.06	SPCC16A11.17	SPCC16A11.13	SPCC16A11.14	SPAC27E2.05	SPCC1682.02c	SPBC211.08c	SPCC1682.05c	SPBC27B12.11c	SPAPB1A10.11c	SPAC8C9.15c	SPAC3H5.06c	SPCTRNAGLY.10	SPCTRNAGLY.11	SPBC11B10.04c	SPCTRNAGLY.12	SPCC417.08	SPBC1826.01c	SPBC776.08c	SPBC582.10c	SPAC22F3.08c	SPAC22F3.09c	SPBC11G11.06c	SPCC16C4.06c	SPBC119.11c	SPCTRNAARG.09	SPMITTRNATHR.01	SPAC4G9.08c	SPCTRNAARG.08	SPCTRNAARG.10	SPCTRNAARG.11	SPBC947.11c	SPCTRNAARG.13	SPCTRNAARG.12	SPMITTRNAHIS.01	SPBC18H10.17c	SPCC613.06	SPCC1223.05c	SPAC3H5.12c	SPBC4C3.07	SPBC4C3.12	SPBC14C8.14c	SPATRNALYS.05	SPATRNALYS.04	SPATRNALYS.03	SPAC16E8.10c	SPAC23D3.02	SPAC23D3.08	SPBC20F10.01	SPBC20F10.09	SPBC1703.01c	SPAC12G12.05c	SPCC1753.05	SPBC713.04c	SPCC1919.14c	SPCC1494.06c	SPAC22F8.07c	SPATRNAVAL.04	SPATRNAVAL.02	SPATRNAVAL.03	SPATRNAVAL.01	SPAC17H9.13c	SPAC30D11.14c	SPCC794.09c	SPBC651.09c	SPAC17H9.10c	SPATRNALYS.02	SPBC651.08c	SPATRNALYS.01	SPAC2C4.07c	SPBC2G5.07c	SPMITTRNAASP.01	SPAC3G6.11	SPBC337.06c	SPMITTRNAILE.01	SPMITTRNAILE.02	SPAC644.16	SPAC644.12	SPAC3G6.04	SPAC3G6.01	SPAC4G8.09	SPAC2C4.11c	SPAC29B12.01	SPBC354.05c	SPMITTRNALEU.02	SPAC11D3.07c	SPBP35G2.13c	SPCC1442.10c	SPMITTRNALEU.01	SPAC27E2.10c	SPAC29A4.10	SPBTRNAGLU.08	SPAC26A3.08	SPBTRNAGLU.05	SPBTRNAGLU.06	SPBTRNAGLU.07	SPAPB21F2.03	SPCC1795.07	SPCC1795.11	SPBC25H2.13c	SPAC23C4.15	SPAC23C4.17	SPAC22F8.10c	SPCP31B10.07	SPATRNATHR.02	SPMITTRNAMET.02	SPATRNATHR.01	SPATRNATHR.05	SPATRNATHR.04	SPATRNATHR.03	SPBC11B10.10c	SPBC1734.01c	SPCC970.01	SPBC16A3.06	SPMITTRNAMET.01	SPAC26A3.02	SPBC16A3.11	SPCTRNAHIS.03	SPCTRNAHIS.04	SPBC21H7.04	SPBC21H7.05	SPAC31A2.07c	SPAPB1A10.06c	SPBC16A3.18	SPCC1442.16c	SPAC8F11.03	SPBC543.06c	SPCC18.06c	SPAC4A8.16c	SPAC1687.01	SPAC16C9.04c	SPAC10F6.08c	SPCC962.06c	SPCC18.09c	SPBC1347.01c	SPBC1347.10	SPBC543.03c	SPBC119.13c	SPBC1683.13c	SPCC320.11c	SPBC1306.01c	SPAC23A1.09	SPBC21B10.10	SPAC23A1.10	SPAC13G7.07	SPBC12C2.06	SPBC25B2.05	SPBC14F5.12c	SPBC15D4.02	SPNCRNA.445	SPCC306.04c	SPBC1703.14c	SPAC227.08c	SPCC1322.01	SPBC23G7.05	SPAC1006.07	SPAC23H4.04	SPAC16E8.15	SPAC1399.05c	SPCC290.02	SPCC290.04	SPAC821.04c	SPAC1B2.05	SPBC11C11.10	SPBC83.14c	SPAC4G9.11c	SPAC1B3.12c	SPAC821.07c	SPBC691.04	SPCTRNAPRO.09	SPAC12G12.13c	SPBC19F8.08	SPAC1250.07	SPBC29B5.01	SPBC609.05	SPAC1250.01	SPAC12G12.16c	SPCC965.10	SPBC14C8.07c	SPBC11C11.01	SPBC11C11.08	SPAC14C4.13	SPAC16E8.06c	SPBC1734.06	SPAC11G7.03	SPCC11E10.08	SPBC13A2.01c	SPAC1751.02c	SPAC105.03c	SPAC4G9.17c	SPBC25B2.01	SPBC19F5.02c	SPAC4G9.16c	SPCC645.10	SPAC1039.05c	SPAC11D3.17	SPBC16C6.05	SPCC622.09	SPBC146.08c	SPBC17G9.09	SPCC1919.09
GO:0003677	DNA binding	368	SPBC11C11.11c	SPAC31G5.10	SPBC2A9.07c	SPBC215.06c	SPBC19C2.02	SPBC23G7.09	SPAC23H4.09	SPAC13G7.10	SPBC16G5.15c	SPBC336.01	SPAC9.05	SPBC336.07	SPBC336.04	SPBC1861.01c	SPCC576.12c	SPBC16G5.12c	SPBC2A9.12	SPAC15A10.03c	SPBC317.01	SPAC19G12.02c	SPBC19C7.10	SPAC1327.01c	SPAC4H3.13	SPBC23E6.07c	SPBC1198.11c	SPAC19G12.06c	SPBC32C12.02	SPAC4H3.05	SPBC3E7.08c	SPAC19D5.11c	SPAC1687.03c	SPBC1198.13c	SPBC660.11	SPCC1902.01	SPAC139.03	SPAC13D6.02c	SPCC1753.01c	SPAC3F10.12c	SPCC320.03	SPAC16A10.02	SPBC3B9.15c	SPAC23C4.09c	SPAC1002.05c	SPBC409.12c	SPAC1002.04c	SPAC56F8.16	SPBC1718.02	SPAC1002.08c	SPCC777.02	SPBC1198.04c	SPBC713.06	SPCC553.07c	SPBC4C3.05c	SPAC13G6.01c	SPAC1250.04c	SPAC23A1.19c	SPCC553.09c	SPBP19A11.06	SPAC15A10.02	SPBC1773.16c	SPCC330.01c	SPAC23G3.01	SPBC4F6.15c	SPBC800.13	SPAC3G9.14	SPBC4B4.03	SPBC16C6.10	SPBC839.16	SPAC12G12.04	SPBP23A10.13	SPAC11E3.06	SPCC23B6.05c	SPBP23A10.07	SPBP8B7.14c	SPAC23E2.01	SPAC23E2.02	SPBC21B10.13c	SPBC32F12.15	SPBC19G7.01c	SPAC32A11.03c	SPBC1773.12	SPCP25A2.02c	SPCC757.04	SPBC1A4.03c	SPAC144.02	SPAC144.05	SPBC1711.02	SPCC4G3.10c	SPAC1D4.12	SPBC16E9.01c	SPNCRNA.214	SPCC24B10.08c	SPBC106.02c	SPBC29A3.14c	SPBC1652.01	SPAC1783.05	SPBPB8B6.04c	SPBC1289.10c	SPBC649.03	SPAC21E11.03c	SPAC6F6.16c	SPBC16D10.04c	SPBC2F12.09c	SPBC16G5.17	SPBC16G5.16	SPAC17G8.03c	SPAC3H8.08c	SPAC22E12.19	SPCC1672.08c	SPAC22E12.08	SPAC14C4.12c	SPAC3C7.04	SPAC23H3.10	SPCC1672.02c	SPAC2E12.02	SPBC660.13c	SPAC22A12.05	SPBC1105.11c	SPBC1778.02	SPCC188.13c	SPCC1739.07	SPAPYUG7.04c	SPCC1682.13	SPCC1259.03	SPCC417.09c	SPAC16A10.07c	SPBC56F2.05c	SPAC1783.07c	SPAC25B8.19c	SPBC32H8.11	SPAC19G12.13c	SPAC57A10.09c	SPCC1393.02c	SPCC18.07	SPCC126.02c	SPCC18.03	SPCC4G3.05c	SPCC550.14	SPCC61.02	SPCC24B10.22	SPBC336.12c	SPBC902.02c	SPAC2F7.06c	SPAC30.03c	SPAC12B10.12c	SPCC965.05c	SPAC4G8.13c	SPCC1494.10	SPBC1D7.02c	SPBC83.13	SPBC83.17	SPBC16A3.08c	SPAPB24D3.04c	SPAC22F3.02	SPBC2F12.11c	SPAC8E11.03c	SPBP8B7.30c	SPCC736.09c	SPBC530.11c	SPBC3D6.09	SPBC3D6.10	SPAC26H5.02c	SPAC3H1.11	SPBC8D2.04	SPBC19G7.13	SPBC4.04c	SPBC19G7.04	SPBC19G7.06	SPAC20H4.07	SPAC20H4.04	SPBC2D10.13	SPBC2D10.12	SPBC2D10.16	SPCC736.08	SPBC2D10.06	SPAC18G6.02c	SPAC3C7.03c	SPAC16.05c	SPBC30D10.02	SPBC30D10.08	SPAC25G10.03	SPAC25G10.02	SPBC1105.04c	SPBC16D10.09	SPCC1235.05c	SPBP35G2.10	SPBC16D10.03	SPAC6G10.12c	SPAPB1E7.06c	SPBC19C2.03	SPBC1105.07c	SPAC2F3.03c	SPBC25D12.03c	SPCC1795.08c	SPAC2F3.04c	SPCC1620.09c	SPBC19C2.09	SPAC25B8.11	SPCC622.08c	SPBP4H10.09	SPAC1834.04	SPCC622.17	SPAC144.09c	SPBC725.11c	SPAC3H1.01c	SPAC3G6.06c	SPCC1223.13	SPCC1620.14c	SPMIT.03	SPMIT.02	SPAC16C9.06c	SPAC1142.08	SPMIT.06	SPAC1556.01c	SPBC3B8.02	SPBC8D2.03c	SPAPB1A11.04c	SPCC584.02	SPAC23C11.08	SPAPB24D3.01	SPAC1834.03c	SPBC119.14	SPAC1952.07	SPAC30D11.10	SPAC25A8.01c	SPBC725.16	SPAC30D11.07	SPAC6F12.02	SPBC1105.17	SPAC9G1.13c	SPAC20H4.03c	SPBC1105.14	SPBC1105.12	SPBC13E7.02	SPBC30B4.04c	SPCC1494.02c	SPBC17D11.06	SPAPB1E7.03	SPAC20G8.01	SPAC694.06c	SPAC17G6.10	SPAC3A12.07	SPAC6F12.11c	SPAC1F7.11c	SPCC737.07c	SPBC23E6.02	SPAC26A3.03c	SPAC30C2.04	SPCC16C4.20c	SPAC1486.10	SPAC3H1.12c	SPAC2G11.12	SPBC646.14c	SPBC29A10.05	SPAC2H10.01	SPBC211.04c	SPAC1B1.01	SPAC13F5.01c	SPCC1020.04c	SPBC530.05	SPAC688.10	SPCC16C4.14c	SPAC8C9.14	SPBC28F2.11	SPBC28F2.12	SPBC146.09c	SPCC1393.14	SPCC1393.08	SPBC685.09	SPCC16C4.18c	SPAC17A5.11	SPAC17A5.06	SPCC895.03c	SPBC1289.07c	SPAC22A12.01c	SPBC530.08	SPCC285.16c	SPCC1183.05c	SPAC29E6.08	SPBC29A10.15	SPBC29A10.12	SPAC22F3.06c	SPAC17A2.12	SPAC9E9.10c	SPAC31A2.15c	SPAC20G8.08c	SPAC31A2.11c	SPBC887.14c	SPAC11E3.01c	SPAC644.14c	SPBC1703.02	SPBC1703.04	SPAC22F3.03c	SPBC1861.02	SPAC26H5.12	SPAC26H5.06	SPCC16A11.17	SPCC16A11.14	SPAC27E2.05	SPCC1682.02c	SPBC27B12.11c	SPAC3H5.06c	SPBC1826.01c	SPBC582.10c	SPAC22F3.09c	SPAC4G9.08c	SPBC947.11c	SPBC18H10.17c	SPBC4C3.12	SPBC14C8.14c	SPAC23D3.02	SPAC12G12.05c	SPCC1919.14c	SPAC22F8.07c	SPBC651.09c	SPAC17H9.10c	SPBC651.08c	SPBC2G5.07c	SPAC3G6.11	SPAC644.12	SPAC3G6.01	SPAC29B12.01	SPBC354.05c	SPAC11D3.07c	SPBP35G2.13c	SPCC1442.10c	SPAC27E2.10c	SPAC29A4.10	SPBC25H2.13c	SPAC23C4.15	SPBC11B10.10c	SPCC970.01	SPAC26A3.02	SPBC16A3.11	SPBC21H7.05	SPAC8F11.03	SPAC1687.01	SPAC10F6.08c	SPCC18.09c	SPBC1347.01c	SPBC1347.10	SPBC543.03c	SPBC1683.13c	SPBC14F5.12c	SPBC15D4.02	SPBC1703.14c	SPAC1399.05c	SPCC290.02	SPCC290.04	SPAC1B2.05	SPBC83.14c	SPAC4G9.11c	SPAC1B3.12c	SPAC821.07c	SPAC1250.07	SPBC29B5.01	SPBC609.05	SPAC1250.01	SPAC12G12.16c	SPCC965.10	SPBC14C8.07c	SPAC14C4.13	SPBC1734.06	SPCC11E10.08	SPAC105.03c	SPAC1039.05c	SPAC11D3.17	SPCC622.09
GO:0003678	DNA helicase activity	42	SPBC83.08	SPAPB8E5.09	SPAC4H3.05	SPBC1198.13c	SPCC330.01c	SPCP25A2.02c	SPAC1783.05	SPBC16D10.04c	SPCC126.02c	SPBC4.04c	SPCC1235.05c	SPBP35G2.10	SPBC15C4.05	SPBC25D12.03c	SPCC1620.14c	SPAC1556.01c	SPCC737.07c	SPBC23E6.02	SPBC211.04c	SPAC17A5.06	SPAC17A2.12	SPAC20G8.08c	SPAC11E3.01c	SPAC22F3.03c	SPCC16A11.17	SPCC1682.02c	SPAC3G6.11	SPAC3G6.01	SPBC543.03c	SPAC1B2.05	SPAC1250.01	SPAC9.05	SPBC336.01	SPAC20H4.04	SPAC23A1.19c	SPAC212.11	SPAC2G11.12	SPAC29B12.01	SPBCPT2R1.08c	SPAC1D4.12	SPBC887.14c	SPAC6G9.10c
GO:0003682	chromatin binding	17	SPAC30.02c	SPAPB1E7.02c	SPAP14E8.02	SPBC31F10.13c	SPBC336.07	SPAC6F12.11c	SPCC16C4.14c	SPBC21H7.05	SPAC4H3.13	SPBC16D10.03	SPAC23E2.02	SPCC4G3.07c	SPAC30D11.08c	SPBC146.09c	SPBC16C6.10	SPAC18G6.02c	SPAC664.01c
GO:0003684	damaged DNA binding	16	SPCC553.07c	SPAC1250.04c	SPBC4F6.15c	SPCC4G3.10c	SPBC649.03	SPAC12B10.12c	SPAPB24D3.04c	SPBC2D10.12	SPAC1952.07	SPAC30D11.10	SPAC22A12.01c	SPAC644.14c	SPBC16A3.11	SPBC1347.01c	SPAC4G9.11c	SPBC1734.06
GO:0003688	DNA replication origin binding	9	SPBC2A9.12	SPBP23A10.13	SPBP8B7.14c	SPAC3H1.01c	SPBC646.14c	SPBC685.09	SPBC29A10.15	SPBC1861.02	SPAC3H5.06c
GO:0003689	DNA clamp loader activity	11	SPBC23E6.07c	SPAC19D5.11c	SPAC1687.03c	SPBC902.02c	SPAC31A2.15c	SPBC947.11c	SPAC23D3.02	SPAC27E2.10c	SPBC83.14c	SPBC14C8.07c	SPAC14C4.13
GO:0003690	double-stranded DNA binding	21	SPAC13G7.10	SPAC9.05	SPCC576.12c	SPAC19G12.02c	SPAC16A10.02	SPAC23C4.09c	SPAC23A1.19c	SPBC19G7.01c	SPCC965.05c	SPAC8E11.03c	SPBC19G7.13	SPBC2D10.16	SPBC1105.07c	SPBC119.14	SPCC16C4.20c	SPBC29A10.05	SPAC13F5.01c	SPCC285.16c	SPAC644.14c	SPBC1703.04	SPAC8F11.03
GO:0003691	double-stranded telomeric DNA binding	3	SPAC13G7.10	SPBC19G7.13	SPAC644.14c
GO:0003697	single-stranded DNA binding	24	SPAC23A1.19c	SPBC119.14	SPBC3E7.08c	SPCC1753.01c	SPAC16A10.02	SPBC839.16	SPAC12G12.04	SPCC23B6.05c	SPBC1289.10c	SPBC660.13c	SPAC8E11.03c	SPAC3C7.03c	SPAC2F3.04c	SPAC30D11.10	SPBC18H10.17c	SPBC1347.10	SPBC660.11	SPBC409.12c	SPAC30.03c	SPBC2D10.13	SPCC1393.14	SPCC895.03c	SPAC644.14c	SPAC26H5.06
GO:0003700	sequence-specific DNA binding transcription factor activity	56	SPBC16G5.15c	SPBC317.01	SPCC1902.01	SPAC139.03	SPCC320.03	SPCC777.02	SPBC1773.16c	SPAC11E3.06	SPAC23E2.01	SPBC21B10.13c	SPAC32A11.03c	SPBC1773.12	SPCC757.04	SPBPB8B6.04c	SPAC21E11.03c	SPBC2F12.09c	SPBC16G5.17	SPBC16G5.16	SPAC3H8.08c	SPAC3C7.04	SPCC417.09c	SPBC56F2.05c	SPAC1783.07c	SPBC32H8.11	SPCC18.03	SPAC22F3.02	SPBP8B7.30c	SPBC19G7.06	SPCC736.08	SPAC25G10.03	SPAC25B8.11	SPBC725.11c	SPCC1223.13	SPAC1142.08	SPAPB1A11.04c	SPCC584.02	SPAPB24D3.01	SPAC1F7.11c	SPAC1486.10	SPAC2H10.01	SPBC530.05	SPAC8C9.14	SPCC1393.08	SPBC530.08	SPAC31A2.11c	SPBC27B12.11c	SPBC4C3.12	SPAC11D3.07c	SPBP35G2.13c	SPBC1683.13c	SPBC15D4.02	SPAC1399.05c	SPCC290.04	SPAC821.07c	SPBC29B5.01	SPCC965.10
GO:0003701	RNA polymerase I transcription factor activity	8	SPAC18G6.11c	SPAC22E12.08	SPBC336.09c	SPBC3B8.11	SPBC725.17c	SPCC285.17	SPAC29E6.08	SPAC29A4.10
GO:0003702	RNA polymerase II transcription factor activity	139	SPAC23G3.09	SPCC1259.06	SPBC23G7.09	SPBC16G5.15c	SPBC317.01	SPBC19C7.10	SPAC1327.01c	SPBC32C12.02	SPCC1902.01	SPAC139.03	SPAC3F10.12c	SPCC320.03	SPAC56F8.16	SPCC777.02	SPBC1198.04c	SPBC1773.16c	SPAC11E3.06	SPAC23E2.01	SPBC21B10.13c	SPAC32A11.03c	SPBC1773.12	SPCC757.04	SPBC1711.02	SPBPB8B6.04c	SPBC1289.10c	SPAC21E11.03c	SPBC2F12.09c	SPBC16G5.17	SPBC16G5.16	SPAC3H8.08c	SPAC3C7.04	SPAC2E12.02	SPBC1778.02	SPCC417.09c	SPBC56F2.05c	SPAC1783.07c	SPAC25B8.19c	SPBC32H8.11	SPCC18.03	SPBC336.12c	SPAC4G8.13c	SPCC1494.10	SPBC1D7.02c	SPAC22F3.02	SPBC2F12.11c	SPBP8B7.30c	SPBC530.11c	SPAC3H1.11	SPBC19G7.04	SPBC19G7.06	SPCC736.08	SPBC2D10.06	SPAC16.05c	SPAC25G10.03	SPAC6G10.12c	SPBC19C2.09	SPAC25B8.11	SPBP4H10.09	SPBC725.11c	SPCC1223.13	SPAC1142.08	SPBC3B8.02	SPAPB1A11.04c	SPCC584.02	SPAC23C11.08	SPAPB24D3.01	SPBC725.16	SPAC6F12.02	SPBC1105.14	SPAC1F7.11c	SPAC1486.10	SPAC2H10.01	SPAC1B1.01	SPBC530.05	SPAC8C9.14	SPCC1393.08	SPBC530.08	SPBC29A10.12	SPAC31A2.11c	SPBC27B12.11c	SPAC22F3.09c	SPBC4C3.12	SPBC354.05c	SPAC11D3.07c	SPBP35G2.13c	SPBC1683.13c	SPBC15D4.02	SPAC1399.05c	SPCC290.04	SPAC821.07c	SPBC29B5.01	SPCC965.10	SPAC105.03c	SPBC13G1.13	SPBC1198.13c	SPCC553.11c	SPAC1002.04c	SPAC15A10.02	SPAC1D4.12	SPCC1672.08c	SPCC1682.07	SPAC823.06	SPAC2F7.08c	SPCC1620.09c	SPAC22H12.02	SPCC1620.14c	SPBC30B4.07c	SPAC20H4.03c	SPBC30B4.04c	SPCC1494.02c	SPAC23G3.10c	SPAC23G3.07c	SPAC13F5.02c	SPAC458.07	SPBC28F2.09	SPAC17A5.06	SPAC29E6.08	SPAC1071.06	SPAC12G12.05c	SPAC16E8.11c	SPBC21H7.02	SPAC3A12.05c	SPBC19F8.07	SPAC1250.01	SPAC1002.15c	SPAC5D6.05	SPAC2F7.04	SPAC17G8.05	SPCC645.12c	SPBC1604.10	SPCP31B10.03c	SPBC146.01	SPAC688.08	SPBC31F10.09c	SPBC1A4.10c	SPAC644.10	SPAC29A4.07	SPCC1450.05c	SPBC14F5.08
GO:0003704	specific RNA polymerase II transcription factor activity	91	SPBC23G7.09	SPBC16G5.15c	SPBC317.01	SPBC19C7.10	SPAC1327.01c	SPBC32C12.02	SPCC1902.01	SPAC139.03	SPAC3F10.12c	SPCC320.03	SPAC56F8.16	SPCC777.02	SPBC1198.04c	SPBC1773.16c	SPAC11E3.06	SPAC23E2.01	SPBC21B10.13c	SPAC32A11.03c	SPBC1773.12	SPCC757.04	SPBC1711.02	SPBPB8B6.04c	SPBC1289.10c	SPAC21E11.03c	SPBC2F12.09c	SPBC16G5.17	SPBC16G5.16	SPAC3H8.08c	SPAC3C7.04	SPAC2E12.02	SPBC1778.02	SPCC417.09c	SPBC56F2.05c	SPAC1783.07c	SPAC25B8.19c	SPBC32H8.11	SPCC18.03	SPBC336.12c	SPAC4G8.13c	SPCC1494.10	SPBC1D7.02c	SPAC22F3.02	SPBC2F12.11c	SPBP8B7.30c	SPBC530.11c	SPAC3H1.11	SPBC19G7.04	SPBC19G7.06	SPCC736.08	SPBC2D10.06	SPAC16.05c	SPAC25G10.03	SPAC6G10.12c	SPBC19C2.09	SPAC25B8.11	SPBP4H10.09	SPBC725.11c	SPCC1223.13	SPAC1142.08	SPBC3B8.02	SPAPB1A11.04c	SPCC584.02	SPAC23C11.08	SPAPB24D3.01	SPBC725.16	SPAC6F12.02	SPBC1105.14	SPAC1F7.11c	SPAC1486.10	SPAC2H10.01	SPAC1B1.01	SPBC530.05	SPAC8C9.14	SPCC1393.08	SPBC530.08	SPBC29A10.12	SPAC31A2.11c	SPBC27B12.11c	SPAC22F3.09c	SPBC4C3.12	SPBC354.05c	SPAC11D3.07c	SPBP35G2.13c	SPBC1683.13c	SPBC15D4.02	SPAC1399.05c	SPCC290.04	SPAC821.07c	SPBC29B5.01	SPCC965.10	SPAC105.03c
GO:0003709	RNA polymerase III transcription factor activity	7	SPBC336.07	SPAC144.09c	SPAC6F12.11c	SPCC16C4.14c	SPAC29E6.08	SPBC21H7.05	SPAC1250.07
GO:0003711	transcription elongation regulator activity	15	SPCC16C4.03	SPBC29A3.08	SPBC1861.07	SPCC645.13	SPBC21C3.16c	SPAC20H4.03c	SPBC17G9.02c	SPAC1B3.02c	SPCC1223.10c	SPAC1F7.01c	SPBC19G7.16	SPAC664.03	SPBC13E7.08c	SPAC23C4.19	SPBP23A10.14c
GO:0003712	transcription cofactor activity	24	SPBC30B4.03c	SPBC365.07c	SPCC61.02	SPBC887.18c	SPBC14C8.17c	SPAC4D7.10c	SPAC16A10.02	SPCC24B10.08c	SPBC83.17	SPBC23E6.09	SPAC1A6.01c	SPAC18B11.10	SPAC23E2.02	SPAC22H10.11c	SPAC1783.04c	SPBC12C2.10c	SPBC16A3.07c	SPBC30D10.02	SPAC630.14c	SPCC132.02	SPAC23C11.15	SPBC31F10.14c	SPBC31F10.13c	SPBC15D4.03
GO:0003713	transcription coactivator activity	5	SPAC16A10.02	SPCC24B10.08c	SPBC83.17	SPBC23E6.09	SPAC1A6.01c
GO:0003714	transcription corepressor activity	14	SPAC18B11.10	SPAC23E2.02	SPAC22H10.11c	SPAC1783.04c	SPBC12C2.10c	SPBC16A3.07c	SPBC30D10.02	SPAC630.14c	SPCC132.02	SPAC23C11.15	SPBC23E6.09	SPBC31F10.14c	SPBC31F10.13c	SPBC15D4.03
GO:0003716	RNA polymerase I transcription termination factor activity	1	SPBC1198.11c
GO:0003717	RNA polymerase II transcription termination factor activity	1	SPAC6G9.10c
GO:0003721	telomeric template RNA reverse transcriptase activity	1	SPBC29A3.14c
GO:0003723	RNA binding	595	SPBC1685.06	SPAC19G12.07c	SPCC74.09	SPCC126.11c	SPAC17H9.04c	SPAC25G10.01	SPBC28E12.02	SPBP35G2.14	SPBC428.12c	SPBC902.04	SPAC20H4.06c	SPAC1093.04c	SPBC1604.16c	SPBC609.01	SPBC30B4.08	SPBP8B7.09c	SPBC336.02	SPBC1861.04c	SPBC16G5.14c	SPBTRNAASP.04	SPBTRNAASP.03	SPMITTRNATYR.01	SPAC18B11.06	SPCC162.01c	SPCC16C4.15	SPCC16C4.09	SPBC4F6.07c	SPCC16C4.07	SPCTRNAASN.05	SPCTRNAASN.06	SPAC18G6.06	SPBC23E6.01c	SPBC23E6.04c	SPBC365.04c	SPCTRNAPHE.04	SPCTRNAPHE.05	SPCC736.12c	SPAC57A7.06	SPAC57A7.13	SPAC1F3.01	SPAPB17E12.05	SPAC17G6.14c	SPBC13G1.09	SPAC3A12.13c	SPAC57A10.10c	SPAC4D7.13	SPAC4D7.09	SPAC4D7.05	SPMITTRNAGLU.01	SPAC27D7.03c	SPAC3A12.11c	SPCTRNAALA.12	SPBC660.10	SPBC660.11	SPAC19D5.05c	SPAC27D7.07c	SPBC660.15	SPBC2G5.03	SPCC320.10	SPBC3B9.14c	SPCC1840.10	SPCC1840.11	SPAC637.11	SPBC29A3.12	SPBC9B6.04c	SPAC926.08c	SPAC637.07	SPBC9B6.05c	SPCTRNAVAL.10	SPCTRNAVAL.11	SPBC409.14c	SPCTRNAVAL.09	SPBC3B9.11c	SPMITTRNAVAL.01	SPBC1539.01c	SPAC2F7.17	SPAC2F7.11	SPAC56F8.03	SPCTRNAGLN.06	SPAC823.08c	SPCTRNAGLN.05	SPATRNATYR.01	SPBTRNAPHE.03	SPBTRNAGLN.03	SPBTRNAGLN.04	SPBTRNAGLN.01	SPBTRNAGLN.02	SPAC24H6.07	SPBC2D10.10c	SPCC576.06c	SPBC1A4.09	SPAC959.03c	SPMITTRNAARG.01	SPMITTRNAARG.02	SPMITTRNAASN.01	SPAC17A5.15c	SPAC3G9.10c	SPBP8B7.16c	SPBP8B7.11	SPBC3B9.21	SPATRNASER.01	SPATRNASER.02	SPATRNASER.03	SPATRNASER.04	SPBTRNASER.06	SPBTRNASER.05	SPCC757.09c	SPAC23G3.06	SPAC23G3.01	SPMITTRNAGLN.01	SPATRNAARG.01	SPATRNAARG.02	SPAC3G9.06	SPATRNAARG.03	SPBC800.09	SPBC800.08	SPBC800.06	SPBC1A4.07c	SPAC3G9.09c	SPCC330.10	SPBC4B4.09	SPBC4B4.04	SPBC4B4.05	SPBC839.10	SPAC12G12.03	SPAC12G12.08	SPAC6G10.07	SPAC1F7.02c	SPBC839.04	SPAC1F7.01c	SPCTRNAILE.09	SPAC6G9.09c	SPAC328.10c	SPBC17D1.03c	SPCC576.08c	SPAC32A11.04c	SPBC32F12.15	SPBC29A10.09c	SPAC1071.07c	SPAC23A1.12c	SPBP8B7.10c	SPCC757.08	SPAC890.05	SPBTRNATRP.02	SPBTRNATRP.03	SPAC6G9.02c	SPCC126.15c	SPAC4G8.03c	SPAC1B9.03c	SPBC56F2.08c	SPAC17D4.04	SPCC188.06c	SPAC2G11.11c	SPCC1259.01c	SPAC31G5.03	SPAC31G5.01	SPBC29A3.14c	SPBC1921.01c	SPCC825.05c	SPBTRNAVAL.06	SPAC57A7.04c	SPBTRNAVAL.05	SPBTRNAVAL.08	SPBTRNAVAL.07	SPAC2E1P5.05	SPBC2F12.07c	SPAC14C4.06c	SPAC959.07	SPMITTRNACYS.01	SPAC821.05	SPAC21E11.03c	SPAC19B12.09	SPAC17H9.07	SPBC428.19c	SPAC2F7.14c	SPBC16G5.10	SPAC19A8.07c	SPBC6B1.08c	SPAC3H8.09c	SPAC22E12.02	SPBTRNALEU.10	SPAC343.07	SPBC1105.18c	SPCC613.04c	SPAC1486.03c	SPBC21C3.05	SPBTRNAGLY.08	SPBTRNAGLY.09	SPBTRNAGLY.06	SPBTRNAGLY.07	SPBTRNAGLY.04	SPBTRNAGLY.05	SPBTRNAGLY.03	SPCTRNALYS.10	SPCTRNALYS.11	SPBTRNALEU.05	SPBTRNALEU.06	SPBTRNALEU.07	SPCTRNALYS.12	SPBTRNALEU.09	SPBTRNALEU.08	SPBP8B7.20c	SPBC530.06c	SPAC29A4.04c	SPCC188.13c	SPBTRNAPRO.04	SPBTRNAPRO.07	SPBTRNAPRO.08	SPBTRNAPRO.05	SPBTRNAPRO.06	SPBC3F6.04c	SPAC29A4.02c	SPAC1B3.13	SPCC1739.03	SPCC1739.07	SPBTRNAALA.10	SPBTRNAALA.11	SPBTRNAALA.09	SPBTRNAALA.08	SPBTRNAALA.07	SPAC26H5.10c	SPBC11C11.09c	SPBC16E9.12c	SPBC3E7.14	SPAC222.09	SPAC343.14c	SPAC222.18	SPAC513.01c	SPAC1093.05	SPAC4F8.04	SPBC25D12.05	SPBC29A3.07c	SPCTRNAGLU.09	SPBC1709.09	SPBC1709.08	SPCC550.14	SPBC1709.18	SPBC1718.07c	SPCTRNAGLU.10	SPBC24C6.02	SPBC336.10c	SPBC106.12c	SPATRNAGLY.02	SPMITTRNASER.01	SPATRNAGLY.01	SPMITTRNASER.02	SPBC3D6.08c	SPBC902.05c	SPCC736.03c	SPAC2F7.05c	SPAC30.03c	SPMITTRNALYS.01	SPMITTRNAGLY.01	SPAC328.05	SPCTRNAMET.07	SPAC6G9.14	SPBC776.09	SPBC83.05	SPAC2F3.17c	SPBTRNAILE.06	SPBTRNAILE.07	SPAC140.02	SPBTRNAILE.08	SPBTRNAILE.05	SPAC17A2.09c	SPBC3D6.12	SPCC663.12	SPCC550.02c	SPCC645.08c	SPATRNAALA.02	SPATRNAALA.01	SPCC126.03	SPATRNAALA.03	SPATRNAALA.04	SPATRNAALA.05	SPATRNAALA.06	SPAC27F1.09c	SPBC1D7.04	SPCC1450.04	SPAC20H4.01	SPBC2D10.13	SPBC13G1.01c	SPCC736.06	SPAC18G6.02c	SPBC25H2.07	SPAPJ698.03c	SPCC31H12.08c	SPBC26H8.08c	SPBC30D10.06	SPAC1610.03c	SPBC36.09	SPCC1827.05c	SPAC25G10.08	SPBC4B4.07c	SPBP35G2.09	SPBC1105.03c	SPBC30D10.15	SPAC16.02c	SPBTRNAMET.04	SPBTRNAMET.05	SPBTRNAMET.06	SPMITTRNAPHE.01	SPCP1E11.11	SPATRNAPRO.03	SPATRNAPRO.02	SPATRNAPRO.01	SPBP16F5.06	SPBC1105.07c	SPCC11E10.07c	SPBC19C2.14	SPBP4H10.20	SPMITTRNAALA.01	SPAC21E11.06	SPBP4H10.15	SPATRNAGLU.04	SPATRNAGLU.03	SPATRNAGLU.02	SPAC1610.02c	SPATRNAGLU.01	SPCC31H12.04c	SPBC1347.13c	SPBP22H7.02c	SPAC1834.01	SPAC144.09c	SPBTRNALYS.08	SPBTRNALYS.09	SPBTRNALYS.06	SPBTRNALYS.07	SPAC25B8.05	SPSNORNA.25	SPAC10F6.02c	SPSNORNA.29	SPBC13G1.14c	SPATRNAASP.01	SPATRNAASP.02	SPBC56F2.04	SPSNORNA.14	SPATRNAPHE.01	SPATRNAPHE.02	SPBC18H10.03	SPSNORNA.20	SPMIT.06	SPAC343.08c	SPBC3B8.09	SPBTRNATYR.04	SPBTRNATYR.03	SPBC146.07	SPBTRNATYR.02	SPBC115.01c	SPCC584.04	SPAC23C11.09	SPAC29B12.06c	SPATRNALEU.03	SPATRNACYS.02	SPATRNACYS.03	SPATRNALEU.04	SPATRNALEU.01	SPATRNALEU.02	SPATRNACYS.01	SPAC1952.02	SPBC1289.12	SPBC839.15c	SPBC4F6.14	SPBC17D1.06	SPBC800.07c	SPBC4F6.04	SPBC8D2.09c	SPAC30D11.03	SPCPB16A4.04c	SPAC6F12.09	SPAC20H4.03c	SPACUNK4.06c	SPAC2G11.08c	SPAC24C9.10c	SPBC887.05c	SPBC17D11.05	SPAC4F8.12c	SPAC1F5.10	SPCC1183.07	SPCC1183.02	SPAC1F7.13c	SPAC1527.03	SPATRNAMET.03	SPATRNAMET.02	SPATRNAMET.01	SPAC10F6.06	SPBC646.09c	SPBTRNAARG.05	SPBTRNAARG.04	SPBTRNAARG.07	SPBTRNAARG.06	SPAC30C2.04	SPAC1486.09	SPBC106.18	SPAC26A3.07c	SPAC4G9.05	SPAC4G9.02	SPBC29A10.02	SPCC1620.01c	SPBC1289.02c	SPBC31F10.12	SPBTRNAHIS.02	SPBTRNAHIS.01	SPBTRNAASN.04	SPAC13G7.13c	SPBTRNAASN.01	SPBTRNAASN.02	SPAC8C9.08	SPBTRNAASN.03	SPAC607.03c	SPAC22A12.09c	SPBC26H8.10	SPCC74.02c	SPCC1393.03	SPAC17A5.14	SPBC18H10.04c	SPAC1751.03	SPAC17C9.03	SPCTRNASER.12	SPCTRNASER.13	SPCTRNASER.10	SPCTRNASER.11	SPBC646.04	SPCTRNALEU.12	SPCTRNALEU.13	SPCTRNALEU.11	SPCTRNATHR.10	SPCTRNATHR.08	SPCTRNATHR.09	SPCTRNAASP.05	SPCTRNAASP.06	SPCTRNAASP.07	SPCTRNAASP.08	SPAC19A8.13	SPAC19A8.12	SPMITTRNATRP.01	SPAC1782.10c	SPBC244.02c	SPCC285.03	SPCTRNASER.08	SPCTRNASER.07	SPCTRNASER.09	SPCC285.12	SPAP8A3.06	SPAC18B11.02c	SPBC1271.15c	SPAC589.11	SPBC13E7.03c	SPMITTRNAPRO.01	SPBC18E5.13	SPBTRNATHR.06	SPBTRNATHR.07	SPAC22A12.12c	SPCC320.07c	SPBC17G9.05	SPATRNAILE.01	SPATRNAILE.02	SPATRNAILE.03	SPATRNAILE.04	SPAC1687.22c	SPBC13E7.08c	SPATRNATRP.01	SPBC887.11	SPCC1682.08c	SPCC16A11.02	SPBC28E12.05	SPCC16A11.13	SPBC211.08c	SPCC1682.05c	SPAPB1A10.11c	SPAC8C9.15c	SPCTRNAGLY.10	SPCTRNAGLY.11	SPBC11B10.04c	SPCTRNAGLY.12	SPCC417.08	SPBC776.08c	SPAC22F3.08c	SPBC11G11.06c	SPCC16C4.06c	SPBC119.11c	SPCTRNAARG.09	SPMITTRNATHR.01	SPCTRNAARG.08	SPCTRNAARG.10	SPCTRNAARG.11	SPCTRNAARG.13	SPCTRNAARG.12	SPMITTRNAHIS.01	SPCC613.06	SPCC1223.05c	SPAC3H5.12c	SPBC4C3.07	SPATRNALYS.05	SPATRNALYS.04	SPATRNALYS.03	SPAC16E8.10c	SPAC23D3.08	SPBC20F10.01	SPBC20F10.09	SPBC1703.01c	SPCC1753.05	SPBC713.04c	SPCC1494.06c	SPATRNAVAL.04	SPATRNAVAL.02	SPATRNAVAL.03	SPATRNAVAL.01	SPAC17H9.13c	SPAC30D11.14c	SPCC794.09c	SPATRNALYS.02	SPATRNALYS.01	SPAC2C4.07c	SPMITTRNAASP.01	SPBC337.06c	SPMITTRNAILE.01	SPMITTRNAILE.02	SPAC644.16	SPAC3G6.04	SPAC4G8.09	SPAC2C4.11c	SPMITTRNALEU.02	SPMITTRNALEU.01	SPBTRNAGLU.08	SPAC26A3.08	SPBTRNAGLU.05	SPBTRNAGLU.06	SPBTRNAGLU.07	SPAPB21F2.03	SPCC1795.07	SPCC1795.11	SPAC23C4.17	SPAC22F8.10c	SPCP31B10.07	SPATRNATHR.02	SPMITTRNAMET.02	SPATRNATHR.01	SPATRNATHR.05	SPATRNATHR.04	SPATRNATHR.03	SPBC1734.01c	SPBC16A3.06	SPMITTRNAMET.01	SPCTRNAHIS.03	SPCTRNAHIS.04	SPBC21H7.04	SPAC31A2.07c	SPAPB1A10.06c	SPBC16A3.18	SPCC1442.16c	SPBC543.06c	SPCC18.06c	SPAC4A8.16c	SPAC16C9.04c	SPCC962.06c	SPBC119.13c	SPCC320.11c	SPBC1306.01c	SPAC23A1.09	SPBC21B10.10	SPAC23A1.10	SPAC13G7.07	SPBC12C2.06	SPBC25B2.05	SPNCRNA.445	SPCC306.04c	SPAC227.08c	SPCC1322.01	SPBC23G7.05	SPAC1006.07	SPAC23H4.04	SPAC16E8.15	SPAC821.04c	SPBC11C11.10	SPBC691.04	SPCTRNAPRO.09	SPAC12G12.13c	SPBC19F8.08	SPBC29B5.01	SPBC11C11.01	SPBC11C11.08	SPAC16E8.06c	SPAC11G7.03	SPBC13A2.01c	SPAC1751.02c	SPAC4G9.17c	SPBC25B2.01	SPBC19F5.02c	SPAC4G9.16c	SPCC645.10	SPBC16C6.05	SPBC146.08c	SPBC17G9.09	SPCC1919.09
GO:0003724	RNA helicase activity	41	SPCC550.03c	SPAPB1A10.06c	SPBC4F6.07c	SPAC17G6.14c	SPAC637.11	SPAC823.08c	SPBC29A10.10c	SPBP8B7.16c	SPAC1F7.02c	SPBC1711.17	SPAC2G11.11c	SPAC17H9.02	SPAC1093.05	SPBC24C6.02	SPBC776.09	SPAC20H4.09	SPBC15C4.05	SPBC19C2.01	SPAC10F6.02c	SPAC16C9.06c	SPBC13G1.10c	SPBC17D1.06	SPAC30D11.03	SPAC1F5.10	SPBC16H5.10c	SPCC63.11	SPAC6F12.16c	SPCC895.09c	SPCC285.03	SPAC9.03c	SPAC22F3.08c	SPCC1494.06c	SPCC1795.11	SPBC21H7.04	SPAC31A2.07c	SPBC543.06c	SPCC10H11.01	SPBC12C2.06	SPAC1006.07	SPBC691.04	SPAC6G9.10c
GO:0003725	double-stranded RNA binding	3	SPBC3B9.14c	SPBC25H2.07	SPBC119.11c
GO:0003729	mRNA binding	31	SPBC23E6.01c	SPCC736.12c	SPAC27D7.07c	SPBC2D10.10c	SPCC757.09c	SPAC6G10.07	SPAC4G8.03c	SPBC56F2.08c	SPCC613.04c	SPAC6G9.14	SPAC17A2.09c	SPAC27F1.09c	SPBP35G2.09	SPAC16.02c	SPBC19C2.14	SPBC146.07	SPAC4G9.05	SPAC19A8.13	SPAC1687.22c	SPCC16A11.13	SPAC4G8.09	SPCC18.06c	SPBC660.15	SPCP1E11.11	SPAC57A7.04c	SPAC14C4.06c	SPBC6B1.08c	SPAC3H8.09c	SPBC16E9.12c	SPAC1610.03c	SPBC4B4.09
GO:0003730	mRNA 3'-UTR binding	2	SPBC660.15	SPCP1E11.11
GO:0003735	structural constituent of ribosome	257	SPAC1805.11c	SPAC1805.12c	SPBC16G5.14c	SPBC4F6.08c	SPCC16C4.15	SPAC22E12.13c	SPCC736.10c	SPAPB17E12.05	SPCC330.14c	SPCC4B3.09c	SPAC5D6.01	SPAP7G5.05	SPAC1687.06c	SPBC3B9.14c	SPAPB17E12.13	SPBC3B9.13c	SPBC29A3.04	SPCC74.05	SPBC29A3.12	SPAC3F10.18c	SPBC409.14c	SPBP8B7.03c	SPBC1539.01c	SPAC2F7.15	SPBC1685.09	SPAC24H6.07	SPBC19G7.03c	SPBC1685.10	SPAC13G6.02c	SPBC354.06	SPAC521.05	SPBP8B7.06	SPBC21C3.04c	SPAC3G9.03	SPAC22H12.04c	SPBC16C6.11	SPCC18B5.04	SPAC12G12.08	SPAC11E3.15	SPBC839.04	SPAC6G9.09c	SPAC328.10c	SPCC576.08c	SPAC23A1.18c	SPBC365.03c	SPAC13G6.07c	SPAC3H5.07	SPAC1071.07c	SPAC3H5.10	SPAC890.08	SPAC144.11	SPBC1711.06	SPAC23A1.08c	SPBC29A3.15c	SPCC1259.01c	SPAC3H8.03	SPAC31G5.03	SPBC1921.01c	SPBC2F12.07c	SPAC959.08	SPAC959.07	SPBC649.02	SPAC19B12.04	SPBC2D10.08c	SPBC16G5.04	SPBC2F12.02c	SPBC23G7.15c	SPBC21C3.13	SPAC343.02	SPCC613.05c	SPBC16D10.11c	SPAPB8E5.06c	SPBC9B6.06	SPAC29A4.03c	SPBC1271.13	SPAC1783.08c	SPCC576.09	SPCC576.11	SPCC1682.14	SPAC18G6.14c	SPBC11C11.09c	SPAC4F8.06	SPCC126.05c	SPBC3H7.04	SPAC1486.07c	SPAC6F6.07c	SPBC2F12.04	SPCC24B10.09	SPBC776.01	SPBC2F12.10	SPBC776.11	SPCC663.04	SPBC3D6.15	SPCC4G3.06c	SPAC1805.13	SPAC589.10c	SPBC405.07	SPBC13G1.01c	SPAPJ698.02c	SPAC4F8.02c	SPAC25G10.06	SPAC664.04c	SPBC1105.03c	SPAC4F8.05c	SPAC6G10.11c	SPBP22H7.08	SPBC577.02	SPBC19C2.12	SPBC211.01	SPBP4H10.15	SPBP4H10.13	SPAC1610.02c	SPCC31H12.04c	SPAC664.05	SPAC664.06	SPCC622.18	SPBC56F2.02	SPBC18H10.13	SPBC18H10.14	SPAC343.08c	SPRRNA.10	SPRRNA.11	SPRRNA.12	SPRRNA.07	SPRRNA.06	SPRRNA.03	SPRRNA.05	SPRRNA.04	SPBC14C8.10	SPAC31A2.08	SPAC31A2.03	SPCP1E11.09c	SPBC56F2.14	SPRRNA.48	SPRRNA.49	SPRRNA.46	SPRRNA.47	SPRRNA.52	SPRRNA.51	SPRRNA.50	SPRRNA.39	SPRRNA.35	SPRRNA.36	SPRRNA.37	SPRRNA.38	SPRRNA.43	SPBC685.07c	SPRRNA.42	SPRRNA.45	SPRRNA.44	SPRRNA.41	SPRRNA.40	SPRRNA.26	SPRRNA.27	SPRRNA.24	SPRRNA.28	SPRRNA.29	SPRRNA.30	SPBC83.06c	SPRRNA.34	SPRRNA.33	SPRRNA.32	SPRRNA.31	SPRRNA.13	SPRRNA.14	SPRRNA.15	SPRRNA.16	SPRRNA.17	SPRRNA.18	SPRRNA.19	SPRRNA.20	SPAC30D11.12	SPAC1952.14c	SPCP31B10.08c	SPBC4F6.04	SPBC800.04c	SPBC83.02c	SPBC839.13c	SPAC24C9.13c	SPAC24C9.10c	SPAPB1E7.12	SPAC3A12.19	SPAC694.05c	SPAC1F7.13c	SPAP19A11.05c	SPAC3A12.10	SPAC17G6.06	SPBC106.18	SPAC26A3.07c	SPCC285.15c	SPAC8C9.08	SPCC1393.11	SPBC839.09c	SPCC1393.03	SPAC17A5.03	SPCC1183.08c	SPBC839.05c	SPBC685.06	SPCC5E4.07	SPAC15E1.03	SPAC22A12.04c	SPBC18E5.04	SPBC18E5.06	SPAC1071.08	SPCC364.03	SPAC9G1.03c	SPBC17G9.10	SPBC17G9.07	SPBC887.07	SPCC16A11.11	SPBC11B10.04c	SPCC962.04	SPAC3H5.05c	SPAC23C11.02c	SPBC30D10.12c	SPAC806.03c	SPBC2G2.07c	SPCC613.06	SPCC1223.05c	SPBC1604.13c	SPAC3H5.12c	SPBC2G2.05	SPAC23H3.07c	SPAC16E8.10c	SPAC644.17c	SPBC14C8.16c	SPCC1739.02c	SPBC18H10.12c	SPBC30D10.18c	SPAC644.15	SPCC1795.07	SPCC970.05	SPBC16A3.04	SPAC26A3.04	SPBC16A3.14	SPAC8F11.04	SPAC31G5.17c	SPBC21B10.10	SPAC23A1.11	SPCC1919.08c	SPAC1B3.18c	SPCC1322.15	SPBC29B5.03c	SPCC1322.11	SPBC1685.02c	SPCC777.17c	SPAC3G6.13c	SPBC19F8.08	SPAC1250.05	SPBC11C11.07	SPAC11G7.04	SPAC2C4.16c	SPAC1751.02c	SPAC4G9.17c	SPCC645.09	SPAC4G9.16c	SPCC18.14c
GO:0003743	translation initiation factor activity	37	SPAC3A12.13c	SPAC4D7.09	SPAC4D7.05	SPAC637.07	SPAC56F8.03	SPAC3G9.09c	SPBC4B4.04	SPAC32A11.04c	SPBC32F12.15	SPAC821.05	SPBC530.06c	SPAC343.14c	SPBC1709.18	SPAC2F7.05c	SPBC25H2.07	SPAC25G10.08	SPCC11E10.07c	SPAC21E11.06	SPBC18H10.03	SPBC17D11.05	SPBC646.09c	SPBC18H10.04c	SPAC1751.03	SPAC17C9.03	SPBC1271.15c	SPBC18E5.13	SPAC8C9.15c	SPBC4C3.07	SPCC1795.11	SPAC4A8.16c	SPBC23G7.05	SPAC1006.07	SPAC16E8.15	SPBC16C6.05	SPBC146.08c	SPBC17G9.09	SPCC1919.09
GO:0003746	translation elongation factor activity	17	SPBC660.10	SPBC9B6.04c	SPAC29A4.02c	SPAC26H5.10c	SPAC513.01c	SPBC336.10c	SPCC1450.04	SPBC839.15c	SPBC800.07c	SPAC20H4.03c	SPCC1183.02	SPCC417.08	SPCC794.09c	SPCP31B10.07	SPBC1306.01c	SPAC23A1.10	SPBC25B2.01
GO:0003747	translation release factor activity	5	SPAC2F7.17	SPBC1105.18c	SPCC584.04	SPAC589.11	SPAC1834.01
GO:0003755	peptidyl-prolyl cis-trans isomerase activity	15	SPCC16C4.03	SPAC1B3.03c	SPBP8B7.25	SPAC57A10.03	SPCC553.04	SPBC1709.04c	SPBC839.17c	SPBC17G9.05	SPBC16H5.05c	SPAC4F10.04	SPAC1782.05	SPAC21E11.05c	SPAC27F1.06c	SPBC28F2.03	SPBC1347.02
GO:0003756	protein disulfide isomerase activity	6	SPAC13F5.05	SPAC959.05c	SPBC3D6.13c	SPCC1840.08c	SPAC1F5.02	SPAC17H9.14c
GO:0003774	motor activity	17	SPBC2D10.14c	SPCC645.05c	SPBC146.13c	SPCC1919.10c	SPAC4A8.05c	SPAC767.01c	SPBC12C2.08	SPBC1685.15c	SPAC144.14	SPBC2F12.13	SPAC1834.07	SPAC664.10	SPAC25G10.07c	SPBC15D4.01c	SPAC3A11.14c	SPAC1093.06c	SPBC1604.20c
GO:0003777	microtubule motor activity	10	SPBC1685.15c	SPAC144.14	SPBC2F12.13	SPAC1834.07	SPAC664.10	SPAC25G10.07c	SPBC15D4.01c	SPAC3A11.14c	SPAC1093.06c	SPBC1604.20c
GO:0003779	actin binding	30	SPAC630.03	SPAC4A8.05c	SPBC2D10.14c	SPAC15A10.08	SPAPJ760.02c	SPCC645.05c	SPAC17H9.11	SPAC27F1.02c	SPBC14C8.06	SPBC13E7.09	SPAC4F8.13c	SPAC20G4.02c	SPBC146.13c	SPAC688.11	SPAC20G4.06c	SPAC15A10.16	SPCC1919.10c	SPBC1215.02c	SPAC1F5.04c	SPCC895.05	SPAC23C4.02	SPBC1778.06c	SPCC306.09c	SPBC3H7.11	SPBC21C3.07c	SPAC12B10.07	SPAC4F8.10c	SPAC631.01c	SPCC126.06	SPAC4A8.15c
GO:0003785	actin monomer binding	2	SPCC126.06	SPAC4A8.15c
GO:0003824	catalytic activity	1938	SPCC1840.07c	SPAP8A3.12c	SPAC1296.06	SPBC1685.06	SPAC1006.09	SPAC694.03	SPAC607.06c	SPCC162.02c	SPBC19F8.04c	SPAC1039.07c	SPAC869.01	SPBC2A9.10	SPAC23C4.06c	SPAC110.01	SPBC215.10	SPBC365.14c	SPCC777.03c	SPBPB21E7.04c	SPBC337.11	SPCC777.06c	SPAC24B11.07c	SPBC11C11.11c	SPCC777.14	SPCC757.05c	SPAC27D7.12c	SPAC56E4.07	SPBC21C3.15c	SPCC4B3.06c	SPAC3A11.11c	SPBC3B9.04	SPBP8B7.31	SPAC16.03c	SPAC977.15	SPBP4H10.12	SPCC1902.02	SPAC1F8.07c	SPAC11D3.02c	SPAC27D7.08c	SPAC521.03	SPAC11D3.04c	SPCC663.09c	SPCC320.14	SPBC428.03c	SPAC9.02c	SPBC4.06	SPAC17H9.01	SPAC5H10.04	SPAC1093.02	SPAC3A11.03	SPAC19G12.15c	SPAC1805.05	SPCC162.03	SPBC16E9.11c	SPCC1494.01	SPCC790.03	SPCC736.13	SPAC2F3.16	SPBC146.06c	SPAC11D3.14c	SPCC4G3.12c	SPCC162.10	SPAC186.02c	SPAC25B8.17	SPAC25B8.18	SPCC550.07	SPCC550.08	SPAC977.14c	SPBP4H10.07	SPCC13B11.01	SPBP4G3.02	SPCC24B10.07	SPBC8D2.19	SPBC725.04	SPBC1861.05	SPBPB2B2.06c	SPBC2G2.17c	SPAC23A1.14c	SPBC1773.04	SPBC359.02	SPBC359.06	SPAP32A8.03c	SPAC977.08	SPAC630.09c	SPBC18A7.01	SPBC1709.16c	SPBC21C3.03	SPBC776.03	SPBC21H7.03c	SPBC3H7.07c	SPBC660.12c	SPAC25B8.12c	SPBC1198.01	SPAPB24D3.03	SPAC1071.05	SPAC186.07c	SPCC24B10.20	SPBC19C2.02	SPAC19A8.06	SPAC19B12.06c	SPCC962.05	SPCC417.12	SPBC1778.07	SPAC823.14	SPBC577.12	SPBC16H5.14c	SPAC18B11.03c	SPBC18E5.08	SPAC26A3.11	SPAC23H4.09	SPBP4H10.17c	SPAC1093.04c	SPAC1039.02	SPBC15C4.02	SPAC1F5.03c	SPBC14F5.10c	SPBC1347.06c	SPCC965.09	SPBC1773.03c	SPAC1250.03	SPAC4G8.05	SPBC609.01	SPCC965.12	SPAC13A11.05	SPCC1739.06c	SPBC1348.09	SPCC1450.07c	SPBC30B4.08	SPBC3B8.07c	SPBC336.01	SPAC9.05	SPCC191.11	SPBC14F5.04c	SPAC9.09	SPBC336.04	SPBC336.02	SPBC405.04c	SPAC630.12	SPCC297.03	SPBC418.02	SPBP8B7.08c	SPAC13G6.10c	SPAC4A8.03c	SPCC16C4.03	SPCC663.13c	SPAC24B11.11c	SPAC18B11.05	SPCC16C4.12	SPBC16G5.12c	SPCC16C4.15	SPCC16C4.11	SPCC16C4.10	SPCC16C4.09	SPCC16C4.05	SPBC4F6.07c	SPAC24B11.12c	SPAC1805.15c	SPAC17A5.04c	SPBC14F5.09c	SPAC15A10.03c	SPBC19C7.02	SPBC19C7.03	SPAC1805.16c	SPBP8B7.05c	SPAC18G6.03	SPBC19C7.06	SPAC22E12.16c	SPAC19G12.02c	SPAPB1A11.03	SPAC4A8.07c	SPBC1677.03c	SPAC17G6.16c	SPAC13G6.11c	SPAC1002.12c	SPAC17A5.02c	SPBP8B7.07c	SPAC13G6.12c	SPAC1002.13c	SPAC22E12.14c	SPCC576.15c	SPBC23E6.03c	SPAC4A8.05c	SPBC365.05c	SPBC14F5.05c	SPAC2E1P3.05c	SPAC57A7.08	SPAC8F11.10c	SPAC17G6.11c	SPBC1198.10c	SPAC1296.02	SPBC23E6.07c	SPAC22E12.11c	SPAC3A12.17c	SPBC23E6.06c	SPAC2E1P3.01	SPCC1235.02	SPCC330.12c	SPAC2E1P3.04	SPAC1851.02	SPAPB17E12.03	SPAC1F3.01	SPAC15A10.05c	SPAC926.04c	SPAC4H3.08	SPAC17G6.14c	SPAC4H3.05	SPCC970.10c	SPBC3E7.08c	SPCC576.10c	SPBC1198.14c	SPAC27D7.05c	SPBC13G1.07	SPBC13G1.02	SPAC19D5.11c	SPCC830.09c	SPCC1235.15	SPAC4D7.09	SPAC1687.03c	SPBC1198.13c	SPAC57A10.12c	SPAC31G5.09c	SPBC660.07	SPBC3H7.11	SPBC1677.02	SPBC3H7.15	SPBP4H10.05c	SPBC3B9.18c	SPBC660.10	SPAC1071.12c	SPBC660.14	SPCC13B11.03c	SPAC29E6.06c	SPCPJ732.02c	SPCC830.11c	SPAC3F10.11c	SPAC31G5.05c	SPAC1071.10c	SPBC660.16	SPCC18.16c	SPAC139.06	SPBP4H10.06c	SPAC139.05	SPAC27E2.06c	SPCC5E4.05c	SPCC18.19c	SPCC320.12	SPCC320.09	SPAPB17E12.11	SPBC3B9.14c	SPBC2G5.05	SPBC36B7.04	SPCC1840.11	SPCC1840.04	SPCC1840.06	SPCC18.18c	SPAC29E6.05c	SPAC13D6.03c	SPAC110.03	SPCC13B11.04c	SPBC29A3.01	SPAC926.09c	SPAC637.11	SPAPB17E12.10c	SPBC36B7.09	SPCC74.06	SPBC9B6.04c	SPAC637.08	SPAC637.06	SPAC637.09	SPAC16A10.04	SPAC1002.07c	SPAC24B11.06c	SPBC32F12.01c	SPAPB17E12.14c	SPBC1539.03c	SPBC12C2.03c	SPAC1002.05c	SPBC216.07c	SPBC32F12.03c	SPCC162.09c	SPBC9B6.09c	SPAC4A8.08c	SPBC31E1.06	SPBC1539.01c	SPCC4B3.05c	SPBC3F6.03	SPAC24H6.12c	SPAC13F5.05	SPAC2F7.10	SPBC1718.03	SPBC1718.04	SPCC4B3.04c	SPAC56F8.11	SPBC1718.02	SPAC56F8.10	SPBC543.07	SPAC823.09c	SPAC1002.09c	SPBC1718.06	SPAC56F8.08	SPAC56F8.09	SPAC56F8.07	SPBPB21E7.01c	SPAC56F8.03	SPBC12C2.07c	SPAC823.08c	SPAC24H6.10c	SPBC32F12.07c	SPAC1002.08c	SPBC543.09	SPBC1348.10c	SPBC3B8.01c	SPAC22E12.09c	SPBC216.04c	SPBC17G9.03c	SPBC1685.15c	SPBC2D10.14c	SPCC777.07	SPAC323.06c	SPBC713.03	SPAC19G12.03	SPAC19G12.04	SPBC29A10.10c	SPBC713.06	SPAC19G12.08	SPCC553.08c	SPAC19G12.09	SPCC1259.15c	SPBC2D10.15c	SPBC1685.08	SPAC22E12.06c	SPBC1685.03	SPAC13C5.01c	SPBC1685.05	SPBC1685.01	SPBC713.12	SPCC553.07c	SPCC14G10.01	SPBC1198.06c	SPAC139.01c	SPAC869.08	SPAC869.04	SPAC24H6.04	SPAC1F12.10c	SPAC24H6.05	SPBC1198.07c	SPAC323.05c	SPCC777.15	SPCC576.01c	SPBC4C3.05c	SPBC215.12	SPAC11H11.03c	SPAC3A11.12c	SPCC757.07c	SPBC2D10.10c	SPAC1B3.03c	SPAC323.02c	SPCC576.03c	SPAC1B3.04c	SPBC1539.07c	SPAC139.04c	SPAC3A11.14c	SPAC1B3.01c	SPBC1685.16	SPBC21C3.08c	SPAC3G9.11c	SPAC13G6.01c	SPCC576.06c	SPBC1A4.01	SPBC11G11.05	SPBC1A4.09	SPBC1685.11	SPAC1250.04c	SPBC21C3.09c	SPBC19G7.05c	SPAC959.04c	SPAC19G12.12	SPAC1002.03c	SPBC354.12	SPBC1539.09c	SPAC17A5.15c	SPAC323.01c	SPBC354.15	SPAC23A1.19c	SPAC3G9.10c	SPCC553.09c	SPBP8B7.16c	SPCC1672.09	SPAC19G12.14	SPBP19A11.06	SPCC1672.01	SPBP19A11.01	SPAC15A10.01	SPBC3B9.21	SPAC3G9.13c	SPBC19F5.03	SPBC19F5.04	SPCC330.01c	SPAC22H10.04	SPBC1773.17c	SPBC21C3.07c	SPBC3B9.03	SPAP8A3.11c	SPAC11D3.15	SPBC4F6.16c	SPAC1039.11c	SPAC23G3.03	SPAC23G3.01	SPCC330.05c	SPAC9.08c	SPBC4F6.15c	SPBC19C2.15c	SPCC330.06c	SPBC582.08	SPAC5D6.06c	SPBC4F6.18c	SPAC9.07c	SPAC3G9.08	SPAC3G9.06	SPCC330.03c	SPAC3G9.04	SPAC3G9.02	SPAC1687.13c	SPBC1773.10c	SPBP8B7.25	SPBC4F6.17c	SPBP8B7.21	SPAC9.06c	SPAC3G9.07c	SPBC800.08	SPBC800.03	SPBP8B7.29	SPBP8B7.27	SPAC6B12.09	SPAC1420.04c	SPAC977.12	SPBC21C3.10c	SPAC1687.19c	SPAC1399.04c	SPBC3B9.07c	SPAC1687.16c	SPBP23A10.04	SPCC330.10	SPCC330.13	SPCC330.08	SPBC2G2.15c	SPAPB2B4.01c	SPAC7D4.10	SPBC3B9.06c	SPBC947.05c	SPBC12D12.09	SPAP8A3.07c	SPAPB2B4.04c	SPAC6C3.09	SPCC18B5.06	SPBC839.16	SPCC18B5.03	SPAP8A3.02c	SPBC16C6.09	SPAC6C3.04	SPAC167.07c	SPBC839.12	SPBC2G2.13c	SPAC11E3.09	SPAC6G10.09	SPAC11E3.07	SPBP23A10.13	SPAC11E3.05	SPAC6G10.08	SPBP23A10.10	SPAC6G10.06	SPAC3A11.08	SPAC3A11.07	SPBC32F12.04	SPBP23A10.07	SPBC1773.08c	SPAC1F7.02c	SPAC1071.04c	SPAC11G7.05c	SPBC839.06	SPBC839.07	SPBC1773.06c	SPAC8E11.10	SPCC23B6.03c	SPAC1F7.01c	SPAC23A1.16c	SPBP8B7.14c	SPAC24H6.01c	SPAC23E2.02	SPCC794.10	SPBC17D1.03c	SPAC1D4.11c	SPCC794.07	SPAC959.05c	SPBC32F12.10	SPBC32F12.11	SPAC732.01	SPBC19G7.01c	SPAC17C9.01c	SPBC29A10.09c	SPAC17A5.07c	SPBC3B8.10c	SPAC1F12.06c	SPAC13G6.06c	SPBC365.02c	SPBC1773.13	SPBC1773.14	SPAC3H5.11	SPAC17C9.02c	SPCP25A2.02c	SPAC23A1.12c	SPBC1A4.03c	SPAC890.07c	SPCC757.08	SPBC4C3.10c	SPBC215.05	SPAC17H9.09c	SPAC890.03	SPAC959.09c	SPBC1A4.02c	SPBC409.07c	SPAC144.03	SPAC57A10.02	SPAC57A10.03	SPAC144.05	SPCC757.12	SPAC144.14	SPAC144.12	SPAC2G11.15c	SPBC12D12.07c	SPBC1711.04	SPBC16E9.05	SPBC1711.17	SPBC56F2.07c	SPCC18B5.05c	SPCC1259.05c	SPCC188.08c	SPBC1711.13	SPAC1D4.08	SPBC13A2.03	SPBC4.05	SPAC1D4.10	SPAC24C9.02c	SPAC1D4.12	SPAC1D4.13	SPAC1B9.02c	SPAC31G5.13	SPAC31G5.14	SPAC31G5.15	SPBC17G9.11c	SPAC31G5.19	SPCC1259.10	SPAC17D4.04	SPCC1259.13	SPBC56F2.09c	SPBC1289.16c	SPCC188.06c	SPNCRNA.214	SPAC2G11.11c	SPAC4G8.06c	SPCC18B5.08c	SPCC4G3.15c	SPBC2A9.04c	SPCC1259.02c	SPAC3H8.06	SPAC4G8.07c	SPAC17G8.02	SPAC31G5.08	SPBC106.02c	SPAC31G5.04	SPAC24C9.06c	SPAC222.05c	SPBC2A9.06c	SPBC16E9.13	SPBC16E9.18	SPBC29A3.14c	SPBC106.05c	SPAC750.08c	SPCC825.04c	SPAC959.10	SPAC24C9.07c	SPAC2G11.10c	SPCC645.05c	SPCC1672.05c	SPAC1783.01	SPBC19C2.04c	SPAC1783.05	SPAC222.07c	SPAC12B10.06c	SPCC1672.06c	SPBPB8B6.05c	SPAC19B12.10	SPCC1672.03c	SPAC19B12.13	SPAC821.09	SPBC29A3.10c	SPAC977.16c	SPAC821.05	SPBC6B1.05c	SPBC2D10.07c	SPAC2F7.16c	SPAC821.11	SPAC821.12	SPBC16D10.04c	SPAC6F12.10c	SPAC19B12.03	SPAC19B12.08	SPBC428.16c	SPAC4F10.16c	SPAC15E1.05c	SPBC6B1.06c	SPBC2F12.08c	SPAC17H9.02	SPBC1709.13c	SPBC16G5.18	SPAC824.07	SPAC824.08	SPAC12B10.01c	SPBC336.05c	SPAC824.02	SPBC1289.13c	SPBC336.06c	SPBC16G5.09	SPBC16G5.08	SPAC57A7.07c	SPBC16G5.03	SPAC17G8.03c	SPAC2F7.13c	SPCC594.04c	SPCC1259.09c	SPBC16G5.10	SPBC6B1.08c	SPAC17G8.06c	SPBC16D10.07c	SPBC16D10.08c	SPAC343.10	SPAC343.13	SPAC343.15	SPAC343.05	SPBC1539.08	SPAC14C4.10c	SPAC343.18	SPAC343.19	SPAC343.16	SPAC922.03	SPAC17G8.01c	SPAC922.06	SPBC21C3.18	SPAC20G4.01	SPAC3C7.09	SPAC6F12.05c	SPBC1105.18c	SPBC21.07c	SPCC569.07	SPBC1271.02	SPAC16.04	SPBC21.06c	SPAC16.01	SPAC4F10.05c	SPCC553.04	SPCC553.06	SPCC553.03	SPCC553.02	SPAC14C4.15c	SPCC1672.11c	SPAC22A12.16	SPAC22A12.13	SPAC22A12.11	SPAC22A12.10	SPAC343.03	SPBC23G7.12c	SPAC22A12.05	SPAC23D3.04c	SPAC1783.04c	SPBP8B7.20c	SPAC1D4.06c	SPAC29A4.04c	SPCC188.13c	SPAC22G7.07c	SPBC557.04	SPAC25B8.13c	SPBC3F6.01c	SPCC162.05	SPBC16A3.12c	SPAC13C5.05c	SPAC9G1.12	SPBPB2B2.12c	SPAC1783.02c	SPBC3F6.02c	SPCC417.06c	SPBPB2B2.10c	SPAC9G1.02	SPBC1271.14	SPAC9G1.09	SPCC24B10.02c	SPAC25B8.15c	SPAC1B3.14	SPBC1105.15c	SPCC576.14	SPAC23A1.02c	SPCC1682.01	SPCC1739.05	SPCC18B5.01c	SPCC1739.03	SPAC13A11.02c	SPAPYUG7.04c	SPBC1105.16c	SPBC16A3.15c	SPCC1682.16	SPAC323.04	SPCC1259.03	SPCC1739.12	SPCC1682.10	SPCC1739.13	SPAC16A10.06c	SPAC22G7.06c	SPAC1783.06c	SPBC27B12.06	SPAC23A1.04c	SPAC13A11.04c	SPAC23A1.06c	SPBC1198.05	SPBC1198.02	SPBC1198.08	SPBC1198.09	SPAC222.13c	SPAC27F1.03c	SPBC3E7.10	SPBC32H8.10	SPAC222.11	SPAC823.15	SPAC823.12	SPCC965.08c	SPAC222.12c	SPAC5H10.11	SPCC132.04c	SPAC16A10.03c	SPAC19D5.01	SPAC1093.05	SPAC27F1.05c	SPAC823.03	SPAC19D5.03	SPAC1093.03	SPAC19D5.04	SPAC19D5.07	SPBC25D12.06	SPBC16E9.10c	SPAC1F7.08	SPAC1834.11c	SPAC1F7.05	SPAC56F8.04c	SPAC1F7.04	SPBC25D12.04	SPBC25D12.05	SPCC18.07	SPCC18.08	SPCC126.02c	SPBC1683.07	SPBC1683.04	SPAC1F7.12	SPCC18.03	SPBC29A3.07c	SPCC550.05	SPBC1709.07	SPBC1709.06	SPBC1709.05	SPBC24C6.06	SPBC13G1.08c	SPCC4G3.05c	SPBC1709.01	SPCC550.10	SPBC29A3.02c	SPBC106.17c	SPBC11B10.01	SPCC4G3.04c	SPBC1709.14	SPBC359.05	SPBC1709.17	SPAC2F7.07c	SPBC1709.20	SPAC1952.08c	SPBC24C6.02	SPAC343.11c	SPBC24C6.03	SPBC24C6.04	SPBC11B10.09	SPAPB2B4.05	SPAPB2B4.02	SPAC26H5.09c	SPAC630.08c	SPACUNK12.02c	SPCC126.07c	SPAC12B10.05	SPAC12B10.04	SPAC12B10.11	SPCC417.11c	SPAC26H5.08c	SPAC19G12.10c	SPBC3E7.01	SPBC29A3.03c	SPBC428.05c	SPAP27G11.15	SPAC6F6.03c	SPAC4F10.03c	SPBC3H7.04	SPAC12B10.15c	SPCC24B10.21	SPBC3H7.09	SPCC24B10.22	SPCC24B10.15	SPAC186.08c	SPAC2F7.03c	SPCC191.05c	SPBC902.02c	SPBC106.11c	SPAC1952.09c	SPCC736.04c	SPBC902.05c	SPBC336.13c	SPCC191.02c	SPBC1709.02c	SPAC6B12.10c	SPAC2F7.06c	SPCC297.04c	SPBC428.02c	SPCC736.03c	SPBC336.14c	SPBC1709.04c	SPCC965.04c	SPBC3D6.06c	SPAC4G8.12c	SPAC17A2.03c	SPCC965.05c	SPAC30.02c	SPBC428.08c	SPCC191.09c	SPAC4A8.14	SPAC4A8.10	SPNCRNA.128	SPBC25B2.09c	SPBC2F12.15c	SPAC328.03	SPAC328.02	SPAC328.04	SPAC2F7.02c	SPAC328.06	SPCC965.07c	SPAC12B10.14c	SPBC3D6.03c	SPAC977.09c	SPAC4A8.04	SPAC30.04c	SPBC2F12.14c	SPBC3D6.13c	SPAPB24D3.04c	SPCC594.05c	SPAC2F3.13c	SPBC6B1.02	SPAC6G9.08	SPAC6G9.05	SPAC24C9.14	SPAC8E11.01c	SPBC31E1.02c	SPAC24C9.09	SPBC3D6.11c	SPBC1683.06c	SPBC776.09	SPAC513.05	SPAC144.10c	SPBC2F12.13	SPBC25B2.04c	SPAC8E11.03c	SPBC83.07	SPBC83.08	SPAC27F1.07	SPAC144.17c	SPAC2F3.18c	SPBC530.12c	SPAC12B10.08c	SPAC227.09	SPBC36.05c	SPAC8E11.04c	SPAPB24D3.08c	SPAC24C9.08	SPAC24C9.03	SPBC25B2.02c	SPAC227.14	SPAC227.18	SPBC36.06c	SPBC776.14	SPAPB24D3.09c	SPBPB2B2.13	SPAC6F6.11c	SPAC4D7.04c	SPBC3D6.05	SPBC3D6.07	SPBC530.14c	SPAC140.01	SPCC663.03	SPBC1709.11c	SPBC3D6.09	SPCC663.10	SPBC3D6.10	SPCC663.12	SPBC1683.09c	SPAC4D7.02c	SPBC8D2.17	SPAPB17E12.07c	SPBC8D2.15	SPBC1921.06c	SPBC115.03	SPCC18B5.11c	SPAC1006.05c	SPAC26H5.02c	SPCC645.08c	SPBPB10D8.02c	SPBC13G1.04c	SPBC56F2.10c	SPCC550.04c	SPAC1B1.02c	SPCC126.03	SPAC3H1.10	SPAC3H1.13	SPBC8D2.01	SPCC550.03c	SPBC8D2.06	SPAC3H1.07	SPCC4G3.07c	SPCC126.10	SPAC3H1.05	SPCC1450.15	SPBC29A3.09c	SPBC1D7.05	SPBC19G7.09	SPBC12D12.02c	SPBC4.04c	SPAC3F10.06c	SPAC56F8.06c	SPAC6C3.06c	SPAC18G6.04c	SPBC19G7.02	SPAC20H4.07	SPAPB18E9.02c	SPCC24B10.10c	SPAC20H4.09	SPAC3F10.07c	SPAC20H4.04	SPBC12D12.04c	SPBC2D10.18	SPAPB8E5.09	SPBC4.07c	SPBC16A3.02c	SPAC25B8.06c	SPCC790.02	SPCC736.06	SPAC20H4.10	SPBC405.01	SPBC2D10.20	SPAC13C5.07	SPBC2D10.05	SPBC2D10.09	SPBC12C2.12c	SPAC3C7.03c	SPBC947.01	SPBC26H8.05c	SPCC1827.06c	SPBC25H2.02	SPBC947.13	SPBC947.10	SPCC31H12.08c	SPBC26H8.08c	SPAC3C7.01c	SPBC1734.12c	SPBC26H8.07c	SPAC25G10.02	SPBP16F5.03c	SPAC2F3.09	SPAC2F3.01	SPBC32H8.08c	SPBC36.04	SPCC338.11c	SPBC32H8.02c	SPAPB24D3.10c	SPBP35G2.12	SPCC1235.05c	SPBP35G2.10	SPBC16D10.05	SPAC24B11.05	SPBC16D10.03	SPBC16D10.02	SPAC24B11.13	SPBC27.08c	SPBP35G2.07	SPBC1105.03c	SPBC30D10.16	SPBC30D10.15	SPBC30D10.11	SPCP1E11.02	SPBC1105.02c	SPBC16D10.10	SPBC15C4.05	SPCC1235.04c	SPBP22H7.06	SPAC2F3.05c	SPAC4F8.07c	SPBC19C2.01	SPAPB1E7.06c	SPBC19C2.05	SPBC19C2.03	SPCC1281.07c	SPBC577.13	SPBP16F5.04	SPBC577.10	SPBC15C4.06c	SPCC63.12c	SPCC1281.06c	SPBC577.07	SPAC2F3.03c	SPBC25D12.03c	SPAPB1E7.04c	SPBC21D10.09c	SPCC548.05c	SPAP27G11.04c	SPCC63.10c	SPCC11E10.05c	SPAC21E11.04	SPBP4H10.20	SPBC19C2.07	SPAC21E11.08	SPBC418.01c	SPCC1620.06c	SPCC1827.02c	SPBP4H10.15	SPCC830.10	SPAC25B8.10	SPCC338.10c	SPCC31H12.05c	SPAC25B8.16	SPBP4H10.10	SPBP4H10.04	SPAC6B12.07c	SPCC1827.03c	SPBC1347.13c	SPBC428.14	SPCC1450.09c	SPBC428.15	SPBP4H10.08	SPBC428.11	SPAC637.05c	SPCC1795.05c	SPAC732.02c	SPAC1834.02	SPBP26C9.02c	SPAC1834.05	SPAC1834.07	SPAC1834.08	SPCC622.17	SPAC664.10	SPAC664.11	SPAC6B12.04c	SPCC622.19	SPAP27G11.07c	SPCC1795.04c	SPAC3H1.02c	SPAC212.11	SPAC664.09	SPCC11E10.09c	SPAC25B8.09	SPCC830.03	SPAC25B8.05	SPAC25B8.03	SPAC1F3.02c	SPCC70.03c	SPBC4B4.01c	SPAC3G6.06c	SPAC10F6.02c	SPAC22H12.03	SPCC1223.14	SPAC26F1.04c	SPCC1223.11	SPBC1604.05	SPBC1604.07	SPAC4C5.04	SPAC1556.04c	SPAC10F6.03c	SPCC1620.14c	SPCC622.16c	SPBC1604.15	SPAP27G11.09c	SPBC18H10.02	SPBC1604.11	SPBC1778.10c	SPBC18H10.15	SPMIT.11	SPMIT.10	SPAC10F6.05c	SPAC1556.02c	SPMIT.04	SPMIT.03	SPCC1223.09	SPMIT.02	SPMIT.01	SPAC1142.06	SPAC16C9.06c	SPCC1223.01	SPAC144.04c	SPMIT.09	SPMIT.07	SPMIT.06	SPMIT.05	SPBC13G1.10c	SPAC1556.01c	SPBC3B8.03	SPBC146.12	SPBC115.02c	SPCC1450.13c	SPCC4F11.02	SPBC14C8.12	SPAC821.13c	SPBC14C8.15	SPCC622.12c	SPAC23G3.12c	SPBC342.03	SPBC342.02	SPCC1450.14c	SPBC115.01c	SPBC14C8.03	SPBC14C8.04	SPCC11E10.02c	SPAC13G7.01c	SPCC1020.13c	SPCC584.04	SPAC13G7.02c	SPBC146.04	SPAC10F6.01c	SPAC3G6.09c	SPAC1565.08	SPBC16C6.08c	SPCC1450.16c	SPBC56F2.12	SPAC821.10c	SPAC637.12c	SPBC56F2.11	SPCC584.01c	SPAC29A4.19c	SPBC16C6.07c	SPAC25G10.07c	SPAC23C11.09	SPAC23C11.05	SPCC1450.10c	SPCP1E11.05c	SPAC343.01c	SPAC26F1.03	SPAC26F1.06	SPAC26F1.07	SPAC25G10.05c	SPCC1450.11c	SPCC285.09c	SPBP18G5.02	SPBC1289.08	SPCC1906.01	SPBC839.17c	SPBC119.15	SPBC119.14	SPBC119.10	SPBC119.17	SPAC1952.03	SPAC1952.05	SPAC30D11.13	SPAC1952.01	SPBC119.02	SPAC2F3.11	SPBC119.08	SPBC119.07	SPAC2F3.15	SPAC7D4.15c	SPBC17D1.06	SPAC25A8.01c	SPBC839.14c	SPBC16C6.01c	SPBC4F6.06	SPCC1840.08c	SPBC725.14	SPCPB16A4.03c	SPBC725.15	SPAP14E8.04	SPBC800.05c	SPAC30D11.03	SPCPB16A4.04c	SPBC725.01	SPAC1952.13	SPAC30D11.07	SPAC30D11.08c	SPAC24C9.12c	SPAC4G9.10	SPAC6F12.09	SPAC4G9.12	SPAC869.02c	SPAC4G9.15	SPBC13E7.05	SPAC3C7.13c	SPBC13E7.04	SPACUNK4.07c	SPBC13E7.11	SPAC6G10.04c	SPCC1442.12	SPCC1840.05c	SPCC1494.04c	SPBC1105.05	SPBC1105.09	SPAC1F3.10c	SPBC13E7.02	SPACUNK4.06c	SPCC1442.09	SPAC4F8.14c	SPBPB8B6.03	SPAC6G10.03c	SPCC1442.06	SPAC19A8.03	SPAC19A8.04	SPAC1F5.02	SPAPB1E7.10	SPAC20H4.05c	SPBC17D11.05	SPAC2G11.07c	SPBC17D11.06	SPAC3C7.14c	SPAPB1E7.07	SPAC4F8.12c	SPAPB1E7.09	SPCC737.02c	SPAPB1E7.03	SPAC1F5.10	SPAPB1E7.05	SPCC1840.02c	SPAC1296.03c	SPBC17D11.01	SPAC23D3.10c	SPCC132.02	SPAC20G8.02	SPAC20G8.01	SPAC3A12.18	SPAC23C11.16	SPAC23C11.12	SPAC23C11.11	SPAC869.07c	SPAC29B12.05c	SPCC1183.06	SPCC1183.02	SPAC1782.08c	SPCC4B3.01	SPAC29B12.02c	SPAC6F6.15	SPAC1782.09c	SPAC9G1.10c	SPBC32H8.13c	SPAC3A12.02	SPAC3A12.07	SPAP19A11.05c	SPAC1527.01	SPAC6F6.05	SPAC26F1.10c	SPBC27B12.03c	SPCC737.07c	SPAC10F6.10	SPCC4B3.18	SPCC1682.12c	SPBC23E6.05	SPBC23E6.02	SPCC4B3.12	SPBC1815.01	SPBC16H5.10c	SPAC6F12.13c	SPBC146.13c	SPAP32A8.02	SPCC63.11	SPCC737.09c	SPBC21H7.07c	SPBC577.08c	SPAC27D7.04	SPAC30C2.02	SPAC30C2.05	SPAC1486.01	SPAC1486.05	SPAC1486.06	SPAC1486.09	SPBC646.07c	SPAC767.01c	SPBC106.09	SPAC19B12.05c	SPBC106.04	SPBC106.03	SPBC106.01	SPAC6F12.16c	SPBC646.06c	SPBC577.06c	SPCC63.02c	SPAC22G7.04	SPCC63.04	SPCC63.07	SPAC22G7.08	SPBC106.16	SPBC106.15	SPAC19B12.02c	SPBC106.10	SPBC646.05c	SPBC16H5.11c	SPBC577.03c	SPAC3H1.12c	SPCC737.06c	SPAC4G9.02	SPAC4G9.03	SPCC70.07c	SPCC4G3.08	SPBC29A10.01	SPAC2G11.12	SPBC1706.03	SPBC29A10.08	SPBC646.14c	SPBC29A10.05	SPAC2G11.06	SPAC23G3.08c	SPCC4G3.02	SPBC211.04c	SPAC13F5.01c	SPCC1020.04c	SPCC70.05c	SPCC63.08c	SPBC18H10.08c	SPAPB18E9.01	SPAC16C9.05	SPAC16C9.07	SPAC688.10	SPAC688.14	SPAC688.13	SPAC2E1P5.01c	SPBC28F2.12	SPAC458.05	SPBC146.09c	SPCC1020.06c	SPAC13F5.03c	SPAC1786.01c	SPAC2E1P5.04c	SPCC74.03c	SPBC26H8.03	SPBC17D11.07c	SPAC8C9.05	SPCC1020.01c	SPAC26F1.13c	SPAPYUG7.05	SPBC26H8.10	SPBC26H8.12	SPBC26H8.06	SPAC26F1.14c	SPAC17A5.13	SPAC17A5.11	SPAC17A5.14	SPAC23G3.02c	SPCC70.08c	SPAC13G7.12c	SPCC4G3.16	SPAC17A5.01	SPAC17A5.06	SPAC607.04	SPAC17G8.10c	SPAC17C9.08	SPAC17C9.07	SPBC646.16	SPAC3C7.08c	SPBC646.03	SPAC29A4.08c	SPBC17D11.02c	SPBC646.04	SPAC7D4.09c	SPAC20G4.07c	SPAC22A12.06c	SPBC839.08c	SPBC685.05	SPAC22A12.07c	SPBC685.02	SPAC1786.02	SPBC17D11.04c	SPAC7D4.07c	SPAC22A12.08c	SPBC1289.07c	SPAC19A8.14	SPAC644.05c	SPAC19A8.12	SPAC17G8.14c	SPBC31F10.15c	SPAC19A8.15	SPBC216.05	SPCC895.09c	SPAC19A8.10	SPAC22A12.01c	SPAC7D4.06c	SPAC1296.01c	SPBC1289.05c	SPAC17G8.13c	SPAC3C7.05c	SPCC1620.05	SPCC1620.08	SPAC24C9.16c	SPAC20G4.03c	SPCC1183.05c	SPCC285.03	SPAC23D3.14c	SPAC5H10.12c	SPCC5E4.04	SPAC15E1.08	SPBPB2B2.09c	SPAC15E1.06	SPAC15E1.04	SPAC30D11.01c	SPAC3C7.06c	SPAC15E1.09	SPBC28F2.05c	SPBC31F10.02	SPAC1F7.09c	SPAC17G8.11c	SPBC1289.03c	SPAC644.06c	SPAC5H10.13c	SPCC285.04	SPAC3C7.07c	SPBC29A10.15	SPBC29A10.13	SPAP8A3.05	SPAC22F3.06c	SPBC8E4.03	SPBC8E4.04	SPAC18B11.02c	SPBC887.13c	SPAC20G8.07c	SPAC17A2.12	SPAC11E3.04c	SPAC31A2.15c	SPAC22F3.07c	SPAC644.11c	SPBC1271.15c	SPAC922.07c	SPAC20G8.08c	SPAC20H4.11c	SPAC20G8.09c	SPBC887.15c	SPAC23H4.10c	SPAC9E9.12c	SPAC22F3.05c	SPCC364.07	SPBC887.14c	SPAC11E3.01c	SPAC644.14c	SPBC1703.05	SPBC1703.07	SPBC337.16	SPBC776.02c	SPBC337.14	SPAC4H3.03c	SPAC22F3.03c	SPBC3H7.03c	SPAC806.07	SPCC16A11.12c	SPAC186.03	SPAC20G8.04c	SPBC1703.12	SPBC17G9.05	SPAC186.09	SPBC337.04	SPBC1703.10	SPBC342.06c	SPAC22F8.11	SPAC22F8.06	SPAC22F8.05	SPBP35G2.05c	SPBC887.12	SPBC887.11	SPAC17A2.05	SPAC17H9.14c	SPCC320.04c	SPAC18B11.07c	SPBC1861.09	SPAC26H5.12	SPBC887.01	SPBC19C7.07c	SPCC16A11.17	SPAC18B11.09c	SPAC27E2.05	SPCC1682.02c	SPAC27E2.09	SPACUNK4.16c	SPBC211.08c	SPBC11B10.02c	SPBC1604.09c	SPBC2G2.11	SPAC26A3.17c	SPAPB1A10.11c	SPAC27E2.01	SPBC2G2.12	SPBC2G2.16	SPAC8C9.15c	SPBC19C7.09c	SPAC19E9.02	SPBC211.07c	SPAC15A10.11	SPAPB1A10.12c	SPAC15A10.13	SPBC18E5.12c	SPBC19C7.08c	SPAC3H5.06c	SPBC409.10	SPCC417.08	SPBC409.13	SPAC23C11.04c	SPBC409.18	SPAC1B2.03c	SPACUNK4.12c	SPBC1826.01c	SPAPB1A10.10c	SPCC1281.01	SPCC1281.04	SPAC9.03c	SPBC582.10c	SPAC1639.01c	SPAC22F3.08c	SPAC26A3.12c	SPCC1223.08c	SPAC9G1.08c	SPBC409.06	SPCC18.01c	SPBC1703.08c	SPAC806.02c	SPBC16H5.09c	SPCC16C4.06c	SPBC119.11c	SPAC4G9.09c	SPAC5H10.09c	SPCC794.01c	SPBC16H5.08c	SPAC4G9.08c	SPCC1223.07c	SPCC613.10	SPBC19C7.12c	SPCC1223.04c	SPCC338.08	SPAC5H10.06c	SPAC23H3.09c	SPBC947.11c	SPBC1604.14c	SPAC17G6.02c	SPBC18H10.17c	SPBC28E12.01c	SPCC338.14	SPCC338.15	SPCC613.09	SPAC56E4.03	SPAC1A6.09c	SPBC15D4.01c	SPAC5H10.08c	SPBC17F3.02	SPBC30D10.13c	SPBC4C3.07	SPBC2G2.02	SPBC215.08c	SPBC4C3.03	SPBC2G2.08	SPNCRNA.82	SPBC1773.05c	SPBC4C3.08	SPBC4C3.09	SPBC14C8.14c	SPCC1223.03c	SPBC16H5.03c	SPBC713.02c	SPAC23D3.02	SPBC16H5.07c	SPAC23D3.07	SPBC20F10.01	SPBC30D10.10c	SPAC23D3.11	SPAC2C4.13	SPBC215.09c	SPBC1703.01c	SPBC1773.02c	SPAC13A11.06	SPCC1753.04	SPBC16H5.05c	SPAC17H9.12c	SPCC1494.06c	SPAC22F3.10c	SPAC22A12.15c	SPAC9E9.07c	SPAC17H9.13c	SPCC1494.05c	SPCC1442.07c	SPAC9E9.06c	SPCC794.09c	SPBP19A11.03c	SPBC23E6.10c	SPCC1919.12c	SPAC688.04c	SPAC2C4.06c	SPBC2G5.06c	SPBC713.07c	SPCC1442.08c	SPAC9E9.09c	SPAC644.17c	SPBC651.08c	SPAC16E8.14c	SPAC2C4.07c	SPAC1039.08	SPBC2G5.07c	SPAC1039.06	SPAC688.06c	SPAC12G12.01c	SPCC1919.10c	SPBC337.07c	SPAC4H3.10c	SPAC17G6.04c	SPAC1F12.09	SPAC1F12.07	SPAC1F12.08	SPAC13G6.14	SPAC806.06c	SPAC167.01	SPAC167.02	SPAC3G6.11	SPAC6G9.10c	SPBC15D4.09c	SPAC1A6.03c	SPAC13G6.03	SPAC644.04	SPAC644.07	SPAC644.08	SPAC1A6.04c	SPBPJ4664.06	SPBPJ4664.01	SPBPJ4664.02	SPCC737.08	SPCC1322.12c	SPAC644.09	SPBC947.15c	SPAC3G6.08	SPAC1A6.05c	SPAC16E8.17c	SPAC3G6.01	SPAC4G8.09	SPBC31F10.06c	SPAC1F5.07c	SPAC29A4.20	SPAC29B12.01	SPAC9E9.03	SPBPB21E7.09	SPCC825.01	SPCC825.02	SPCC1442.10c	SPAC56E4.02c	SPCC1739.09c	SPAC27E2.10c	SPAC11E3.13c	SPAC29A4.15	SPBC25H2.10c	SPAC29A4.16	SPAC9E9.11	SPBC9B6.11c	SPAC23C4.08	SPAC16E8.07c	SPBC17A3.03c	SPBC1734.02c	SPAC23C4.03	SPAC23C4.12	SPAC23C4.11	SPCC1795.09	SPAC29A4.09	SPCC1795.11	SPBC25H2.13c	SPAC23C4.15	SPAC23C4.14	SPAC23C4.17	SPAC29B12.13	SPAC2C4.12c	SPCC338.05c	SPBC1271.03c	SPCP31B10.05	SPCP31B10.07	SPAC31A2.04c	SPAC3A12.04c	SPBC1347.08c	SPBC354.09c	SPBC3E7.15c	SPBC1271.04c	SPBC776.12c	SPAC3A12.03c	SPCC970.08	SPCC970.03	SPBC1921.05	SPCC970.01	SPCC970.02	SPAPB1A10.04c	SPCC1442.14c	SPBC16A3.06	SPAC22F8.12c	SPBC36B7.05c	SPAC26A3.06	SPBC21D10.11c	SPBC16A3.14	SPAC26A3.02	SPBC16A3.13	SPAC26A3.01	SPBC16A3.11	SPBC16A3.10	SPAC1805.09c	SPBC21H7.04	SPAC31A2.07c	SPAPB1A10.06c	SPCC1442.16c	SPBC16H5.02	SPBC3E7.16c	SPBC1271.07c	SPBC16H5.06	SPAC16C9.02c	SPCC320.13c	SPBC543.06c	SPCC18.06c	SPCC569.08c	SPCC777.09c	SPAC1805.06c	SPBC776.15c	SPAC1687.05	SPAC1687.02	SPAC1687.01	SPAC10F6.09c	SPAC23C4.16c	SPBC776.18c	SPAC16C9.04c	SPCC4B3.10c	SPAC1687.11	SPAC1687.15	SPCC18.09c	SPBC1347.01c	SPAP7G5.04c	SPBC8D2.10c	SPAC1805.03c	SPAC4A8.13c	SPAC56E4.06c	SPBC1683.11c	SPBC14F5.13c	SPBC1347.10	SPCC10H11.01	SPBC651.02	SPBC1347.09	SPBC1347.07	SPCC16A11.06c	SPBC543.03c	SPCC794.12c	SPAC4A8.11c	SPAP7G5.02c	SPAC1805.01c	SPAC31G5.16c	SPAC1F5.09c	SPAC25H1.09	SPAC25H1.02	SPBC1306.01c	SPBC18E5.02c	SPBC32C12.03c	SPAC56E4.04c	SPAC4C5.02c	SPAC1093.06c	SPAC23A1.03	SPAC23A1.07	SPBC21B10.11	SPAC10F6.12c	SPAC23A1.10	SPBP23A10.15c	SPBC365.20c	SPAC13G7.05	SPAC13G7.06	SPCC1322.05c	SPBC12C2.06	SPBC12C2.08	SPBC21B10.07	SPAC10F6.13c	SPBC725.06c	SPAC1002.14	SPAC23C11.13c	SPCC1322.13	SPBC725.05c	SPBC17A3.07	SPAC1002.11	SPBC17A3.06	SPBC17A3.08	SPCC306.04c	SPBC17A3.10	SPAC10F6.17c	SPBC1703.14c	SPAC1782.11	SPBC15D4.04	SPBC15D4.06	SPBP23A10.11c	SPCC1322.01	SPCC1322.04	SPCC1322.08	SPACUNK4.15	SPAC1006.07	SPAC1006.01	SPBP22H7.05c	SPBC15D4.15	SPAC23H4.06	SPACUNK4.10	SPAC23H4.02	SPBC8D2.18c	SPAC23H4.04	SPAC1565.06c	SPBC23G7.11	SPAC1002.17c	SPBC691.01	SPBP4H10.11c	SPACUNK4.08	SPCC1020.05	SPBC12C2.11	SPCC1020.08	SPAC16E8.13	SPAC10F6.14c	SPCC290.02	SPCC1450.06c	SPBC14F5.06	SPCC1020.10	SPBC14F5.07	SPAC821.04c	SPCC4F11.04c	SPAC3F10.09	SPAC3F10.04	SPAC3F10.03	SPAC16E8.03	SPAC1B2.04	SPAC1B2.05	SPAC4F10.02	SPBC11C11.10	SPAC4F10.04	SPBC83.14c	SPAC1B3.12c	SPCC162.11c	SPAC23H3.13c	SPBC14C8.05c	SPAC23H4.18c	SPBC691.04	SPAC23H3.11c	SPAC1F5.11c	SPBC1778.03c	SPBP16F5.08c	SPBC17A3.09c	SPAC12G12.13c	SPCC965.03	SPAC4D7.08c	SPAC1B3.11c	SPBC19F8.07	SPAC4F10.20	SPAC4G9.13c	SPAC1250.01	SPBC609.02	SPCC1919.15	SPAC12G12.16c	SPBC14C8.07c	SPAC1782.05	SPAC1782.07	SPBC30D10.07c	SPCC1919.01	SPCC1919.02	SPCC965.14c	SPAC23H4.17c	SPBCPT2R1.08c	SPAC4D7.06c	SPAC14C4.14	SPAC2C4.14c	SPAC14C4.13	SPBC1734.03	SPBC1734.06	SPBC16G5.02c	SPBC17A3.04c	SPAC14C4.09	SPAC11G7.02	SPAC11G7.03	SPAC14C4.03	SPBC1604.21c	SPBC30D10.05c	SPBC337.15c	SPCC777.10c	SPAC1556.03	SPCC11E10.01	SPBC1604.20c	SPCC645.02	SPBC25B2.01	SPBC342.01c	SPAC16E8.04c	SPAC1556.07	SPBC30D10.03c	SPCC645.13	SPBC1734.13	SPCC645.10	SPCC306.08c	SPAC8F11.09c	SPBC24C6.09c	SPBP8B7.18c	SPAC3A11.10c	SPBP8B7.17c	SPAC11D3.09	SPBC4F6.11c	SPAC1B3.06c	SPBC800.11	SPBC1711.12	SPAC21E11.05c	SPBC23G7.10c	SPAC694.02	SPAC5H10.10	SPCC18.10	SPAC513.06c	SPAC513.02	SPBPB2B2.05	SPBPB2B2.11	SPAC1952.11c	SPAC27F1.06c	SPBC30D10.14	SPBC119.03	SPAC17G6.03	SPBC215.11c	SPBC28F2.03	SPCC1620.13	SPAC1071.11	SPBC17G9.09	SPCC1739.08c	SPAC22A12.17c	SPCC663.06c	SPCC663.08c	SPAC1687.21	SPAC1F8.04c	SPBC1347.02	SPBC12C2.04	SPAC1002.19	SPACUNK4.17	SPCC965.06
GO:0003825	alpha,alpha-trehalose-phosphate synthase (UDP-forming) activity	3	SPAC328.03	SPAC22F8.05	SPACUNK4.16c
GO:0003838	sterol 24-C-methyltransferase activity	1	SPBC16E9.05
GO:0003840	gamma-glutamyltransferase activity	2	SPAC664.09	SPAC56E4.06c
GO:0003841	1-acylglycerol-3-phosphate O-acyltransferase activity	2	SPAC1851.02	SPBC16A3.10
GO:0003842	1-pyrroline-5-carboxylate dehydrogenase activity	1	SPBC24C6.04
GO:0003843	1,3-beta-glucan synthase activity	5	SPBC19G7.05c	SPAC24C9.07c	SPAC19B12.03	SPCC1840.02c	SPBP23A10.11c
GO:0003847	1-alkyl-2-acetylglycerophosphocholine esterase activity	1	SPBC106.11c
GO:0003848	2-amino-4-hydroxy-6-hydroxymethyldihydropteridine diphosphokinase activity	1	SPBC1734.03
GO:0003849	3-deoxy-7-phosphoheptulonate synthase activity	2	SPAC24H6.10c	SPAP8A3.07c
GO:0003852	2-isopropylmalate synthase activity	1	SPBC3E7.16c
GO:0003854	3-beta-hydroxy-delta5-steroid dehydrogenase activity	1	SPBC3F6.02c
GO:0003855	3-dehydroquinate dehydratase activity	1	SPAC1834.02
GO:0003856	3-dehydroquinate synthase activity	1	SPAC1834.02
GO:0003857	3-hydroxyacyl-CoA dehydrogenase activity	1	SPAC4H3.08
GO:0003860	3-hydroxyisobutyryl-CoA hydrolase activity	1	SPBC2D10.09
GO:0003861	3-isopropylmalate dehydratase activity	1	SPAC9E9.03
GO:0003862	3-isopropylmalate dehydrogenase activity	1	SPBC1A4.02c
GO:0003864	3-methyl-2-oxobutanoate hydroxymethyltransferase activity	1	SPAC5H10.09c
GO:0003865	3-oxo-5-alpha-steroid 4-dehydrogenase activity	1	SPAC9.08c
GO:0003866	3-phosphoshikimate 1-carboxyvinyltransferase activity	1	SPAC1834.02
GO:0003867	4-aminobutyrate transaminase activity	1	SPAC19D5.07
GO:0003869	4-nitrophenylphosphatase activity	1	SPBC15D4.15
GO:0003870	5-aminolevulinate synthase activity	1	SPAC2F3.09
GO:0003871	5-methyltetrahydropteroyltriglutamate-homocysteine S-methyltransferase activity	1	SPAC9.09
GO:0003872	6-phosphofructokinase activity	1	SPBC16H5.02
GO:0003873	6-phosphofructo-2-kinase activity	4	SPAPB17E12.14c	SPAC222.13c	SPAC144.17c	SPAC732.02c
GO:0003876	AMP deaminase activity	1	SPBC106.04
GO:0003878	ATP citrate synthase activity	3	SPAC22A12.16	SPBC1703.07	SPAC16E8.17c
GO:0003879	ATP phosphoribosyltransferase activity	1	SPAC25G10.05c
GO:0003880	protein C-terminal carboxyl O-methyltransferase activity	2	SPBP8B7.08c	SPAC10F6.12c
GO:0003881	CDP-diacylglycerol-inositol 3-phosphatidyltransferase activity	1	SPAC1D4.08
GO:0003882	CDP-diacylglycerol-serine O-phosphatidyltransferase activity	1	SPCC1442.12
GO:0003883	CTP synthase activity	1	SPAC10F6.03c
GO:0003884	D-amino-acid oxidase activity	1	SPCC1450.07c
GO:0003885	D-arabinono-1,4-lactone oxidase activity	1	SPAPB1A10.12c
GO:0003887	DNA-directed DNA polymerase activity	18	SPBC336.04	SPCC553.07c	SPCC553.09c	SPBC12D12.09	SPBP8B7.14c	SPAC17G8.03c	SPCC24B10.22	SPAC2F7.06c	SPBC3D6.09	SPBC12D12.02c	SPAC688.10	SPAC27E2.05	SPAC3H5.06c	SPBC14C8.14c	SPBC1734.02c	SPBC25H2.13c	SPBC16A3.11	SPBC1347.01c
GO:0003896	DNA primase activity	3	SPAC6B12.10c	SPBC17D11.06	SPBC1347.10
GO:0003899	DNA-directed RNA polymerase activity	37	SPAC6B12.10c	SPBC17D11.06	SPBC1347.10	SPBC1718.03	SPBC4C3.05c	SPBC11G11.05	SPAC23G3.01	SPBC3B9.07c	SPCC330.13	SPBC839.12	SPBP23A10.07	SPAC22A12.05	SPAPYUG7.04c	SPCC1259.03	SPCC18.07	SPAC2F7.06c	SPBC947.13	SPBC19C2.03	SPAC2F3.03c	SPBC14C8.12	SPACUNK4.06c	SPAPB1E7.10	SPAPB1E7.03	SPAC3A12.07	SPCC1020.04c	SPBC28F2.12	SPBC1289.07c	SPBC337.14	SPAC26H5.12	SPAC4G9.08c	SPBC651.08c	SPBC2G5.07c	SPCC1442.10c	SPAC23C4.15	SPAC1687.01	SPCC290.02	SPAC1B3.12c
GO:0003905	alkylbase DNA N-glycosylase activity	2	SPAPB24D3.04c	SPBC23G7.11
GO:0003906	DNA-(apurinic or apyrimidinic site) lyase activity	4	SPAC30D11.07	SPBC3D6.10	SPBC13G1.04c	SPCC622.17
GO:0003908	methylated-DNA-[protein]-cysteine S-methyltransferase activity	1	SPAC1250.04c
GO:0003910	DNA ligase (ATP) activity	3	SPBC713.06	SPAC20G8.01	SPCC1183.05c
GO:0003917	DNA topoisomerase type I activity	2	SPBC16G5.12c	SPBC1703.14c
GO:0003918	DNA topoisomerase (ATP-hydrolyzing) activity	2	SPBC1A4.03c	SPBC1703.14c
GO:0003919	FMN adenylyltransferase activity	1	SPCC1235.04c
GO:0003922	GMP synthase (glutamine-hydrolyzing) activity	2	SPAC22G7.06c	SPAP7G5.02c
GO:0003923	GPI-anchor transamidase activity	5	SPBC1604.15	SPCC11E10.02c	SPAC1952.01	SPAC1F12.09	SPAC1002.11
GO:0003924	GTPase activity	57	SPBC405.04c	SPAC18G6.03	SPBC660.10	SPAC110.03	SPBC9B6.04c	SPAC16A10.04	SPBC31E1.06	SPBC1718.06	SPAC56F8.03	SPCC553.08c	SPBC215.12	SPAC1B3.04c	SPBC3B9.03	SPAP8A3.11c	SPBC4F6.18c	SPAC9.07c	SPBC32F12.04	SPAC17H9.09c	SPCC188.06c	SPAC222.05c	SPBC428.16c	SPBC1539.08	SPAC16.01	SPBC16A3.15c	SPAC1F7.04	SPBC24C6.06	SPAC6F6.03c	SPBC25B2.04c	SPBC26H8.08c	SPBC26H8.07c	SPCC584.04	SPBC800.05c	SPAC6F6.15	SPAC767.01c	SPBC1706.03	SPBC1289.03c	SPAP8A3.05	SPBC1271.15c	SPAC20H4.11c	SPAC22F3.05c	SPBC1703.10	SPCC320.04c	SPAPB1A10.10c	SPAC9E9.07c	SPCC794.09c	SPBC31F10.06c	SPAC23C4.08	SPCP31B10.07	SPBC1306.01c	SPAC4C5.02c	SPAC23A1.10	SPBC12C2.08	SPAC1565.06c	SPAC23H3.13c	SPAC1B3.11c	SPBC25B2.01	SPBC17G9.09
GO:0003934	GTP cyclohydrolase I activity	1	SPAC17A5.13
GO:0003935	GTP cyclohydrolase II activity	2	SPAP27G11.09c	SPAC1002.19
GO:0003937	IMP cyclohydrolase activity	1	SPCPB16A4.03c
GO:0003938	IMP dehydrogenase activity	1	SPBC2F12.14c
GO:0003939	L-iditol 2-dehydrogenase activity	1	SPBC1773.05c
GO:0003942	N-acetyl-gamma-glutamyl-phosphate reductase activity	1	SPAC4G9.09c
GO:0003949	1-(5-phosphoribosyl)-5-[(5-phosphoribosylamino)methylideneamino]imidazole-4-carboxamide isomerase activity	1	SPAC3F10.09
GO:0003951	NAD+ kinase activity	4	SPAC323.01c	SPAC3H5.11	SPCC24B10.02c	SPAC1B1.02c
GO:0003952	NAD+ synthase (glutamine-hydrolyzing) activity	1	SPCC553.02
GO:0003954	NADH dehydrogenase activity	2	SPAC3A11.07	SPBC947.15c
GO:0003958	NADPH-hemoprotein reductase activity	3	SPAC1F12.10c	SPCC330.03c	SPBC29A10.01
GO:0003959	NADPH dehydrogenase activity	3	SPAC5H10.04	SPBC23G7.10c	SPAC5H10.10
GO:0003960	NADPH:quinone reductase activity	1	SPCC1442.16c
GO:0003961	O-acetylhomoserine aminocarboxypropyltransferase activity	1	SPBC428.11
GO:0003962	cystathionine gamma-synthase activity	1	SPBC15D4.09c
GO:0003964	RNA-directed DNA polymerase activity	3	SPNCRNA.214	SPBC29A3.14c	SPMIT.06
GO:0003968	RNA-directed RNA polymerase activity	1	SPAC6F12.09
GO:0003972	RNA ligase (ATP) activity	1	SPAC17G8.01c
GO:0003975	UDP-N-acetylglucosamine-dolichyl-phosphate N-acetylglucosaminephosphotransferase activity	1	SPBC15D4.04
GO:0003977	UDP-N-acetylglucosamine diphosphorylase activity	1	SPBC1289.08
GO:0003978	UDP-glucose 4-epimerase activity	2	SPBC365.14c	SPBPB2B2.12c
GO:0003980	UDP-glucose:glycoprotein glucosyltransferase activity	1	SPBPJ4664.06
GO:0003983	UTP:glucose-1-phosphate uridylyltransferase activity	2	SPCC794.10	SPCC1322.04
GO:0003984	acetolactate synthase activity	2	SPBP35G2.07	SPBC14C8.04
GO:0003985	acetyl-CoA C-acetyltransferase activity	1	SPBC215.09c
GO:0003986	acetyl-CoA hydrolase activity	1	SPAC1952.09c
GO:0003987	acetate-CoA ligase activity	1	SPCC191.02c
GO:0003989	acetyl-CoA carboxylase activity	1	SPAC56E4.04c
GO:0003991	acetylglutamate kinase activity	1	SPAC4G9.09c
GO:0003992	N2-acetyl-L-ornithine:2-oxoglutarate 5-aminotransferase activity	1	SPCC777.09c
GO:0003993	acid phosphatase activity	6	SPBC428.03c	SPBC4.06	SPBP4G3.02	SPBC21H7.03c	SPAC1071.12c	SPCC1672.06c
GO:0003994	aconitate hydratase activity	2	SPAC24C9.06c	SPBP4H10.15
GO:0003999	adenine phosphoribosyltransferase activity	1	SPAC23A1.03
GO:0004000	adenosine deaminase activity	4	SPBC1198.02	SPBC16D10.10	SPAP27G11.04c	SPBC16A3.06
GO:0004001	adenosine kinase activity	1	SPCC338.14
GO:0004003	ATP-dependent DNA helicase activity	40	SPAC4H3.05	SPBC1198.13c	SPCC330.01c	SPCP25A2.02c	SPAC1783.05	SPBC16D10.04c	SPCC126.02c	SPBC4.04c	SPCC1235.05c	SPBP35G2.10	SPBC15C4.05	SPBC25D12.03c	SPCC1620.14c	SPAC1556.01c	SPCC737.07c	SPBC23E6.02	SPBC211.04c	SPAC17A5.06	SPAC17A2.12	SPAC20G8.08c	SPAC11E3.01c	SPAC22F3.03c	SPCC16A11.17	SPCC1682.02c	SPAC3G6.11	SPAC3G6.01	SPBC543.03c	SPAC1B2.05	SPAC1250.01	SPBC336.01	SPAC9.05	SPAC23A1.19c	SPAC20H4.04	SPAC212.11	SPAC2G11.12	SPAC29B12.01	SPBCPT2R1.08c	SPAC1D4.12	SPBC887.14c	SPAC6G9.10c
GO:0004004	ATP-dependent RNA helicase activity	40	SPBC4F6.07c	SPAC17G6.14c	SPAC637.11	SPAC823.08c	SPBC29A10.10c	SPBP8B7.16c	SPAC1F7.02c	SPBC1711.17	SPAC2G11.11c	SPAC17H9.02	SPAC1093.05	SPBC24C6.02	SPBC776.09	SPAC20H4.09	SPBC15C4.05	SPBC19C2.01	SPAC10F6.02c	SPAC16C9.06c	SPBC13G1.10c	SPBC17D1.06	SPAC30D11.03	SPAC1F5.10	SPBC16H5.10c	SPCC63.11	SPAC6F12.16c	SPCC895.09c	SPCC285.03	SPAC9.03c	SPAC22F3.08c	SPCC1494.06c	SPCC1795.11	SPBC21H7.04	SPAC31A2.07c	SPAPB1A10.06c	SPBC543.06c	SPCC10H11.01	SPBC12C2.06	SPAC1006.07	SPBC691.04	SPAC6G9.10c
GO:0004008	copper-exporting ATPase activity	1	SPBC29A3.01
GO:0004012	phospholipid-translocating ATPase activity	6	SPAC24B11.12c	SPAC4F10.16c	SPAC6C3.06c	SPAC821.13c	SPBC887.12	SPAC17G6.02c
GO:0004013	adenosylhomocysteinase activity	1	SPBC8D2.18c
GO:0004014	adenosylmethionine decarboxylase activity	1	SPBP4H10.05c
GO:0004016	adenylate cyclase activity	1	SPBC19C7.03
GO:0004017	adenylate kinase activity	2	SPCC830.11c	SPAC4G9.03
GO:0004018	N6-(1,2-dicarboxyethyl)AMP AMP-lyase (fumarate-forming) activity	1	SPBC14F5.09c
GO:0004019	adenylosuccinate synthase activity	1	SPAC144.03
GO:0004020	adenylylsulfate kinase activity	1	SPAC1782.11
GO:0004021	L-alanine:2-oxoglutarate aminotransferase activity	1	SPBC582.08
GO:0004022	alcohol dehydrogenase (NAD) activity	7	SPCC13B11.01	SPCC13B11.04c	SPBC1773.06c	SPAC5H10.06c	SPBC337.11	SPBC16A3.02c	SPAC26F1.04c
GO:0004023	alcohol dehydrogenase activity, metal ion-independent	1	SPAC5H10.06c
GO:0004024	alcohol dehydrogenase activity, zinc-dependent	4	SPBC337.11	SPBC16A3.02c	SPAC26F1.04c	SPAC5H10.06c
GO:0004028	3-chloroallyl aldehyde dehydrogenase activity	1	SPAC922.07c
GO:0004029	aldehyde dehydrogenase (NAD) activity	1	SPAC9E9.09c
GO:0004030	aldehyde dehydrogenase [NAD(P)+] activity	1	SPAC9E9.09c
GO:0004032	aldehyde reductase activity	3	SPBC28F2.05c	SPAC2F3.05c	SPAP32A8.02
GO:0004033	aldo-keto reductase activity	8	SPBC28F2.05c	SPCC737.06c	SPBC8E4.04	SPAC2E1P3.01	SPAC2F3.05c	SPAP32A8.02	SPCC1281.04	SPAC9E9.11
GO:0004034	aldose 1-epimerase activity	1	SPBPB2B2.12c
GO:0004035	alkaline phosphatase activity	2	SPBC14F5.13c	SPBC15D4.15
GO:0004037	allantoicase activity	1	SPAC1F7.09c
GO:0004040	amidase activity	3	SPAC869.01	SPCC550.07	SPBPB8B6.03
GO:0004042	acetyl-CoA:L-glutamate N-acetyltransferase activity	3	SPBC1271.14	SPBC725.14	SPBC577.03c
GO:0004043	L-aminoadipate-semialdehyde dehydrogenase activity	2	SPCC162.02c	SPAP7G5.04c
GO:0004044	amidophosphoribosyltransferase activity	1	SPAC4D7.08c
GO:0004045	aminoacyl-tRNA hydrolase activity	3	SPBC2D10.15c	SPBC1105.18c	SPAC19A8.14
GO:0004047	aminomethyltransferase activity	2	SPBP19A11.01	SPAC31G5.14
GO:0004048	anthranilate phosphoribosyltransferase activity	1	SPBC16G5.08
GO:0004049	anthranilate synthase activity	2	SPBC1539.09c	SPCC1442.09
GO:0004053	arginase activity	2	SPAC3H1.07	SPBP26C9.02c
GO:0004055	argininosuccinate synthase activity	1	SPBC428.05c
GO:0004056	argininosuccinate lyase activity	2	SPBC1539.03c	SPBC1773.14
GO:0004057	arginyltransferase activity	1	SPAC3C7.07c
GO:0004059	aralkylamine N-acetyltransferase activity	1	SPAC9.02c
GO:0004061	arylformamidase activity	1	SPBC17D11.05
GO:0004065	arylsulfatase activity	1	SPBPB10D8.02c
GO:0004066	asparagine synthase (glutamine-hydrolyzing) activity	2	SPBC119.10	SPBC4F6.11c
GO:0004067	asparaginase activity	6	SPAC823.09c	SPAC977.12	SPBPB8B6.05c	SPAC186.03	SPBPB21E7.09	SPBC23E6.03c
GO:0004069	L-aspartate:2-oxoglutarate aminotransferase activity	2	SPBC725.01	SPAC10F6.13c
GO:0004070	aspartate carbamoyltransferase activity	1	SPAC22G7.06c
GO:0004072	aspartate kinase activity	1	SPBC19F5.04
GO:0004073	aspartate-semialdehyde dehydrogenase activity	1	SPCC1827.06c
GO:0004075	biotin carboxylase activity	1	SPAC56E4.04c
GO:0004076	biotin synthase activity	1	SPCC1235.02
GO:0004077	biotin-[acetyl-CoA-carboxylase] ligase activity	1	SPBC30D10.07c
GO:0004078	biotin-[methylcrotonoyl-CoA-carboxylase] ligase activity	1	SPBC30D10.07c
GO:0004079	biotin-[methylmalonyl-CoA-carboxytransferase] ligase activity	1	SPBC30D10.07c
GO:0004080	biotin-[propionyl-CoA-carboxylase (ATP-hydrolyzing)] ligase activity	1	SPBC30D10.07c
GO:0004081	bis(5'-nucleosyl)-tetraphosphatase (asymmetrical) activity	1	SPCC4G3.02
GO:0004084	branched-chain-amino-acid transaminase activity	1	SPBC428.02c
GO:0004088	carbamoyl-phosphate synthase (glutamine-hydrolyzing) activity	3	SPBC56F2.09c	SPAC22G7.06c	SPBC215.08c
GO:0004089	carbonate dehydratase activity	1	SPBP8B7.05c
GO:0004091	carboxylesterase activity	24	SPCC417.12	SPBP4H10.17c	SPCC16C4.10	SPCC4B3.04c	SPBC1348.10c	SPBC2D10.15c	SPCC1672.09	SPAC824.02	SPBC1105.18c	SPBC16A3.12c	SPBC106.11c	SPAC8E11.04c	SPCC1450.09c	SPBC14C8.15	SPCC1450.16c	SPAC6G10.03c	SPAC1786.01c	SPAC8C9.05	SPAC1786.02	SPAC19A8.14	SPAC1A6.03c	SPAC1A6.04c	SPAC1A6.05c	SPAC23C4.16c
GO:0004096	catalase activity	1	SPCC757.07c
GO:0004099	chitin deacetylase activity	1	SPAC19G12.03
GO:0004100	chitin synthase activity	2	SPAC13G6.12c	SPBC1709.01
GO:0004103	choline kinase activity	1	SPAC13G7.12c
GO:0004105	choline-phosphate cytidylyltransferase activity	1	SPCC1827.02c
GO:0004106	chorismate mutase activity	1	SPAC16E8.04c
GO:0004107	chorismate synthase activity	1	SPCC1223.14
GO:0004108	citrate (Si)-synthase activity	1	SPAC6C3.04
GO:0004109	coproporphyrinogen oxidase activity	1	SPAC222.11
GO:0004113	2',3'-cyclic-nucleotide 3'-phosphodiesterase activity	2	SPAC17G8.01c	SPACUNK4.15
GO:0004115	3',5'-cyclic-AMP phosphodiesterase activity	1	SPCC285.09c
GO:0004121	cystathionine beta-lyase activity	1	SPCC11E10.01
GO:0004124	cysteine synthase activity	3	SPAC3A12.17c	SPBC36.04	SPBC428.11
GO:0004126	cytidine deaminase activity	1	SPAC1556.04c
GO:0004128	cytochrome-b5 reductase activity	2	SPAC17H9.12c	SPCC970.03
GO:0004129	cytochrome-c oxidase activity	10	SPAC1296.02	SPCC1259.05c	SPCC338.10c	SPMIT.11	SPMIT.04	SPMIT.01	SPAC24C9.16c	SPCC1442.08c	SPCC1739.09c	SPAC1B2.04
GO:0004131	cytosine deaminase activity	1	SPCC965.14c
GO:0004132	dCMP deaminase activity	1	SPBC2G2.13c
GO:0004140	dephospho-CoA kinase activity	1	SPCC14G10.01
GO:0004142	diacylglycerol cholinephosphotransferase activity	1	SPAC22A12.10
GO:0004143	diacylglycerol kinase activity	1	SPAC4A8.07c
GO:0004144	diacylglycerol O-acyltransferase activity	1	SPCC1235.15
GO:0004145	diamine N-acetyltransferase activity	2	SPAC9.02c	SPAC1002.07c
GO:0004146	dihydrofolate reductase activity	1	SPCC1223.08c
GO:0004148	dihydrolipoyl dehydrogenase activity	1	SPAC1002.09c
GO:0004149	dihydrolipoyllysine-residue succinyltransferase activity	1	SPBC776.15c
GO:0004150	dihydroneopterin aldolase activity	1	SPBC1734.03
GO:0004151	dihydroorotase activity	2	SPAC16.03c	SPAC22G7.06c
GO:0004156	dihydropteroate synthase activity	1	SPBC1734.03
GO:0004158	dihydroorotate oxidase activity	1	SPAC57A10.12c
GO:0004160	dihydroxy-acid dehydratase activity	1	SPAC17G8.06c
GO:0004161	dimethylallyltranstransferase activity	2	SPBC36.06c	SPAC6F12.13c
GO:0004163	diphosphomevalonate decarboxylase activity	1	SPAC24C9.03
GO:0004164	diphthine synthase activity	1	SPCC576.14
GO:0004168	dolichol kinase activity	1	SPCC63.10c
GO:0004169	dolichyl-phosphate-mannose-protein mannosyltransferase activity	3	SPBC16C6.09	SPAPB1E7.09	SPAC22A12.07c
GO:0004170	dUTP diphosphatase activity	1	SPAC644.05c
GO:0004174	electron-transferring-flavoprotein dehydrogenase activity	1	SPAC20G8.04c
GO:0004175	endopeptidase activity	58	SPCC1840.04	SPAC19B12.08	SPCC11E10.02c	SPCC5E4.04	SPCC790.03	SPAC19B12.06c	SPAC22E12.09c	SPBC1685.05	SPCC1259.10	SPBP4H10.10	SPAC23G3.12c	SPAC22F3.06c	SPAC1006.01	SPACUNK4.08	SPAC25B8.17	SPCC576.10c	SPAC13C5.01c	SPAC3A11.12c	SPAC323.02c	SPBC4C3.10c	SPBC23G7.12c	SPCC1682.16	SPBC577.10	SPCC63.12c	SPCC1795.04c	SPBC16C6.07c	SPAC6G10.04c	SPCC1442.06	SPBC106.16	SPBC17D11.07c	SPBC646.16	SPAC22F8.06	SPAC23D3.07	SPBP19A11.03c	SPAC31A2.04c	SPAC4A8.13c	SPAC56F8.08	SPAC56F8.07	SPCC1795.09	SPAC26A3.01	SPAC17A5.04c	SPCC320.12	SPBC543.09	SPBC2D10.07c	SPBC336.13c	SPCC965.04c	SPAC3H1.05	SPBC16D10.03	SPAC3H1.02c	SPBC119.17	SPAP14E8.04	SPAC1F3.10c	SPBC18E5.12c	SPACUNK4.12c	SPCC613.10	SPAC1687.02	SPBP23A10.15c	SPAC823.09c
GO:0004176	ATP-dependent peptidase activity	3	SPBC14F5.10c	SPCC965.04c	SPAC22F3.06c
GO:0004177	aminopeptidase activity	7	SPAC13A11.05	SPBC3E7.10	SPBC14C8.03	SPBC1921.05	SPCC1322.05c	SPAC4F10.02	SPAC12B10.05
GO:0004180	carboxypeptidase activity	5	SPAC24C9.08	SPBC337.07c	SPBC16G5.09	SPAC19G12.10c	SPAC1296.03c
GO:0004181	metallocarboxypeptidase activity	1	SPBC337.07c
GO:0004185	serine-type carboxypeptidase activity	3	SPBC16G5.09	SPAC19G12.10c	SPAC1296.03c
GO:0004190	aspartic-type endopeptidase activity	5	SPAC25B8.17	SPAC56F8.08	SPAC56F8.07	SPCC1795.09	SPAC26A3.01
GO:0004197	cysteine-type endopeptidase activity	4	SPCC1840.04	SPAC19B12.08	SPCC11E10.02c	SPCC5E4.04
GO:0004221	ubiquitin thiolesterase activity	19	SPBP8B7.21	SPCC188.08c	SPBC19C2.04c	SPAC19B12.10	SPBC6B1.06c	SPAC13A11.04c	SPAC27F1.03c	SPAC328.06	SPAC6G9.08	SPBC577.07	SPCC1682.12c	SPAC22G7.04	SPAC23G3.08c	SPBC18H10.08c	SPCC16A11.12c	SPBC1703.12	SPBC409.06	SPBC713.02c	SPCC1494.05c
GO:0004222	metalloendopeptidase activity	18	SPAC17A5.04c	SPCC320.12	SPBC543.09	SPCC1259.10	SPBC2D10.07c	SPBC336.13c	SPCC965.04c	SPAC3H1.05	SPBC16D10.03	SPAC3H1.02c	SPBC119.17	SPAP14E8.04	SPAC1F3.10c	SPBC18E5.12c	SPACUNK4.12c	SPCC613.10	SPAC1687.02	SPBP23A10.15c
GO:0004252	serine-type endopeptidase activity	10	SPCC790.03	SPAC19B12.06c	SPAC22E12.09c	SPBC1685.05	SPCC1259.10	SPBP4H10.10	SPAC23G3.12c	SPAC22F3.06c	SPAC1006.01	SPACUNK4.08
GO:0004298	threonine-type endopeptidase activity	15	SPAC823.09c	SPAC13C5.01c	SPAC323.02c	SPBC4C3.10c	SPBC577.10	SPCC63.12c	SPCC1795.04c	SPAC6G10.04c	SPCC1442.06	SPBC106.16	SPBC646.16	SPAC22F8.06	SPAC23D3.07	SPAC31A2.04c	SPAC4A8.13c
GO:0004300	enoyl-CoA hydratase activity	1	SPAC4H3.08
GO:0004301	epoxide hydrolase activity	1	SPCC1322.05c
GO:0004306	ethanolamine-phosphate cytidylyltransferase activity	1	SPAC15E1.05c
GO:0004307	ethanolaminephosphotransferase activity	1	SPAC22A12.10
GO:0004309	exopolyphosphatase activity	1	SPAC2F3.11
GO:0004310	farnesyl-diphosphate farnesyltransferase activity	1	SPBC646.05c
GO:0004311	farnesyltranstransferase activity	3	SPBC646.05c	SPBC36.06c	SPBC365.02c
GO:0004313	[acyl-carrier-protein] S-acetyltransferase activity	1	SPAC926.09c
GO:0004314	[acyl-carrier-protein] S-malonyltransferase activity	2	SPAC926.09c	SPAC11G7.05c
GO:0004315	3-oxoacyl-[acyl-carrier-protein] synthase activity	2	SPBC887.13c	SPAC4A8.11c
GO:0004316	3-oxoacyl-[acyl-carrier-protein] reductase activity	3	SPAC3G9.02	SPAC922.06	SPAC4A8.11c
GO:0004317	3-hydroxypalmitoyl-[acyl-carrier-protein] dehydratase activity	1	SPAC926.09c
GO:0004318	enoyl-[acyl-carrier-protein] reductase (NADH) activity	1	SPAC926.09c
GO:0004320	oleoyl-[acyl-carrier-protein] hydrolase activity	1	SPAC926.09c
GO:0004321	fatty-acyl-CoA synthase activity	2	SPAC926.09c	SPAC4A8.11c
GO:0004322	ferroxidase activity	1	SPAC1F7.08
GO:0004324	ferredoxin-NADP+ reductase activity	1	SPBC3B8.01c
GO:0004325	ferrochelatase activity	2	SPCC320.09	SPAC4D7.06c
GO:0004326	tetrahydrofolylpolyglutamate synthase activity	2	SPBC1709.17	SPAC227.09
GO:0004328	formamidase activity	1	SPAC869.04
GO:0004329	formate-tetrahydrofolate ligase activity	2	SPBC839.16	SPBC2G2.08
GO:0004331	fructose-2,6-bisphosphate 2-phosphatase activity	2	SPAC144.17c	SPAC732.02c
GO:0004332	fructose-bisphosphate aldolase activity	1	SPBC19C2.07
GO:0004333	fumarate hydratase activity	1	SPCC18.18c
GO:0004335	galactokinase activity	1	SPBPB2B2.13
GO:0004337	geranyltranstransferase activity	2	SPBC36.06c	SPAC6F12.13c
GO:0004338	glucan 1,3-beta-glucosidase activity	4	SPAC12B10.11	SPAC26H5.08c	SPBC2D10.05	SPBC1105.05
GO:0004339	glucan 1,4-alpha-glucosidase activity	2	SPAC4H3.03c	SPBC14C8.05c
GO:0004340	glucokinase activity	2	SPAC24H6.04	SPAC4F8.07c
GO:0004343	glucosamine 6-phosphate N-acetyltransferase activity	1	SPAC16E8.03
GO:0004345	glucose-6-phosphate dehydrogenase activity	3	SPAC3C7.13c	SPAC3A12.18	SPCC794.01c
GO:0004347	glucose-6-phosphate isomerase activity	1	SPBC1604.05
GO:0004349	glutamate 5-kinase activity	1	SPAC17H9.13c
GO:0004350	glutamate-5-semialdehyde dehydrogenase activity	1	SPAC821.11
GO:0004352	glutamate dehydrogenase activity	1	SPCC132.04c
GO:0004354	glutamate dehydrogenase (NADP+) activity	1	SPCC622.12c
GO:0004355	glutamate synthase (NADPH) activity	1	SPAPB1E7.07
GO:0004356	glutamate-ammonia ligase activity	1	SPAC23H4.06
GO:0004357	glutamate-cysteine ligase activity	1	SPAC22F3.10c
GO:0004358	glutamate N-acetyltransferase activity	1	SPBC1271.14
GO:0004360	glutamine-fructose-6-phosphate transaminase (isomerizing) activity	1	SPBC12C2.11
GO:0004362	glutathione-disulfide reductase activity	1	SPBC17A3.07
GO:0004363	glutathione synthase activity	1	SPAC3F10.04
GO:0004364	glutathione transferase activity	7	SPCC191.09c	SPCC965.07c	SPCC1281.07c	SPCC1183.02	SPAC15E1.09	SPAC688.04c	SPAC4F10.20
GO:0004365	glyceraldehyde-3-phosphate dehydrogenase (phosphorylating) activity	2	SPBC354.12	SPBC32F12.11
GO:0004366	glycerol-3-phosphate O-acyltransferase activity	1	SPBC1718.04
GO:0004367	glycerol-3-phosphate dehydrogenase [NAD+] activity	2	SPBC215.05	SPAC23D3.04c
GO:0004368	glycerol-3-phosphate dehydrogenase activity	1	SPCC1223.03c
GO:0004371	glycerone kinase activity	2	SPAC977.16c	SPAC22A12.11
GO:0004372	glycine hydroxymethyltransferase activity	2	SPAC18G6.04c	SPAC24C9.12c
GO:0004375	glycine dehydrogenase (decarboxylating) activity	3	SPAC1002.09c	SPBP19A11.01	SPAC13G6.06c
GO:0004378	glycolipid 3-alpha-mannosyltransferase activity	1	SPBC11B10.01
GO:0004379	glycylpeptide N-tetradecanoyltransferase activity	1	SPBC2G2.11
GO:0004382	guanosine-diphosphatase activity	1	SPAC824.08
GO:0004385	guanylate kinase activity	1	SPBC1198.05
GO:0004386	helicase activity	92	SPBC11C11.11c	SPBC336.01	SPAC9.05	SPBC4F6.07c	SPAC15A10.03c	SPAC17G6.14c	SPAC4H3.05	SPBC1198.13c	SPAC637.11	SPAC823.08c	SPBC29A10.10c	SPAC13G6.01c	SPAC23A1.19c	SPBP8B7.16c	SPCC330.01c	SPAC1F7.02c	SPCP25A2.02c	SPAC144.05	SPBC1711.17	SPAC1D4.12	SPAC2G11.11c	SPAC1783.05	SPBC16D10.04c	SPAC17H9.02	SPCC188.13c	SPCC1739.03	SPAC1093.05	SPBC25D12.06	SPCC126.02c	SPBC24C6.02	SPBC776.09	SPBC83.08	SPCC550.03c	SPBC4.04c	SPAC20H4.09	SPAC20H4.04	SPAPB8E5.09	SPCC1235.05c	SPBP35G2.10	SPBC15C4.05	SPBC19C2.01	SPBC25D12.03c	SPAC212.11	SPAC10F6.02c	SPCC1620.14c	SPAC16C9.06c	SPBC13G1.10c	SPAC1556.01c	SPBC17D1.06	SPAC25A8.01c	SPAC30D11.03	SPAC1F5.10	SPCC737.07c	SPBC23E6.02	SPBC16H5.10c	SPCC63.11	SPAC6F12.16c	SPAC2G11.12	SPBC211.04c	SPAC17A5.06	SPCC895.09c	SPCC285.03	SPAC17A2.12	SPAC20G8.08c	SPBC887.14c	SPAC11E3.01c	SPAC22F3.03c	SPCC16A11.17	SPCC1682.02c	SPBC1826.01c	SPAC9.03c	SPBC582.10c	SPAC22F3.08c	SPCC1494.06c	SPAC3G6.11	SPAC6G9.10c	SPAC3G6.01	SPAC29B12.01	SPCC1795.11	SPBC21H7.04	SPAC31A2.07c	SPAPB1A10.06c	SPBC543.06c	SPCC10H11.01	SPBC543.03c	SPBC12C2.06	SPAC1006.07	SPAC1B2.05	SPBC691.04	SPAC1250.01	SPBCPT2R1.08c	SPAC694.02
GO:0004395	hexaprenyldihydroxybenzoate methyltransferase activity	2	SPCC162.05	SPBC1347.09
GO:0004396	hexokinase activity	2	SPAC24H6.04	SPAC4F8.07c
GO:0004399	histidinol dehydrogenase activity	1	SPBC1711.13
GO:0004400	histidinol-phosphate transaminase activity	1	SPBC11B10.02c
GO:0004401	histidinol-phosphatase activity	1	SPCC1672.01
GO:0004402	histone acetyltransferase activity	7	SPAC139.06	SPCC825.04c	SPAC637.12c	SPAC1952.05	SPAC17G8.13c	SPBC342.06c	SPAC29A4.20
GO:0004407	histone deacetylase activity	6	SPAC3G9.07c	SPBC800.03	SPBC36.05c	SPAC1783.04c	SPCC132.02	SPBC16D10.07c
GO:0004408	holocytochrome-c synthase activity	2	SPAC24C9.02c	SPBC26H8.12
GO:0004409	homoaconitate hydratase activity	1	SPAC343.16
GO:0004410	homocitrate synthase activity	1	SPBC1105.02c
GO:0004412	homoserine dehydrogenase activity	1	SPBC776.03
GO:0004413	homoserine kinase activity	1	SPBC4C3.03
GO:0004414	homoserine O-acetyltransferase activity	2	SPBC106.17c	SPBC56F2.11
GO:0004416	hydroxyacylglutathione hydrolase activity	2	SPCC13B11.03c	SPAC824.07
GO:0004417	hydroxyethylthiazole kinase activity	1	SPAC23H4.10c
GO:0004418	hydroxymethylbilane synthase activity	1	SPAC24B11.13
GO:0004420	hydroxymethylglutaryl-CoA reductase (NADPH) activity	1	SPCC162.09c
GO:0004421	hydroxymethylglutaryl-CoA synthase activity	1	SPAC4F8.14c
GO:0004422	hypoxanthine phosphoribosyltransferase activity	1	SPAC23C11.13c
GO:0004424	imidazoleglycerol-phosphate dehydratase activity	1	SPBC21H7.07c
GO:0004425	indole-3-glycerol-phosphate synthase activity	1	SPBC1539.09c
GO:0004427	inorganic diphosphatase activity	2	SPAC23C11.05	SPAC3A12.02
GO:0004428	inositol or phosphatidylinositol kinase activity	13	SPAC22E12.16c	SPBC216.07c	SPAC19G12.14	SPCC1672.06c	SPAC343.19	SPBC3E7.01	SPBC577.06c	SPAC458.05	SPAC607.04	SPBC30D10.10c	SPCC970.08	SPCC4B3.10c	SPAC1F5.11c
GO:0004430	1-phosphatidylinositol 4-kinase activity	3	SPAC22E12.16c	SPAC343.19	SPBC577.06c
GO:0004435	phosphoinositide phospholipase C activity	1	SPAC22F8.11
GO:0004437	inositol or phosphatidylinositol phosphatase activity	8	SPBC19F5.03	SPAC3C7.01c	SPBC577.13	SPAC19A8.03	SPAC9G1.10c	SPBC2G2.02	SPCC1753.04	SPBC609.02
GO:0004438	phosphatidylinositol-3-phosphatase activity	1	SPAC19A8.03
GO:0004439	phosphatidylinositol-4,5-bisphosphate 5-phosphatase activity	3	SPBC577.13	SPAC9G1.10c	SPBC2G2.02
GO:0004441	inositol-1,4-bisphosphate 1-phosphatase activity	1	SPCC1753.04
GO:0004445	inositol-polyphosphate 5-phosphatase activity	2	SPBC577.13	SPBC2G2.02
GO:0004449	isocitrate dehydrogenase (NAD+) activity	2	SPBC902.05c	SPAC11G7.03
GO:0004450	isocitrate dehydrogenase (NADP+) activity	1	SPAC6G10.08
GO:0004451	isocitrate lyase activity	1	SPBC1683.11c
GO:0004452	isopentenyl-diphosphate delta-isomerase activity	1	SPBC106.15
GO:0004455	ketol-acid reductoisomerase activity	1	SPBC56F2.12
GO:0004458	D-lactate dehydrogenase (cytochrome) activity	1	SPBC713.03
GO:0004459	L-lactate dehydrogenase activity	1	SPAC186.08c
GO:0004460	L-lactate dehydrogenase (cytochrome) activity	1	SPAPB1A11.03
GO:0004462	lactoylglutathione lyase activity	1	SPBC12C2.12c
GO:0004463	leukotriene-A4 hydrolase activity	1	SPCC1322.05c
GO:0004467	long-chain fatty acid-CoA ligase activity	2	SPBC18H10.02	SPBP4H10.11c
GO:0004470	malic enzyme activity	2	SPAC750.08c	SPCC794.12c
GO:0004475	mannose-1-phosphate guanylyltransferase activity	2	SPBC13G1.02	SPCC1906.01
GO:0004476	mannose-6-phosphate isomerase activity	1	SPBC2G2.16
GO:0004477	methenyltetrahydrofolate cyclohydrolase activity	2	SPBC839.16	SPBC2G2.08
GO:0004478	methionine adenosyltransferase activity	1	SPBC14F5.05c
GO:0004479	methionyl-tRNA formyltransferase activity	1	SPAC1805.09c
GO:0004481	methylene-fatty-acyl-phospholipid synthase activity	1	SPBC337.16
GO:0004482	mRNA (guanine-N7-)-methyltransferase activity	1	SPCC330.10
GO:0004484	mRNA guanylyltransferase activity	1	SPBC2F12.08c
GO:0004487	methylenetetrahydrofolate dehydrogenase (NAD+) activity	1	SPBC1711.04
GO:0004488	methylenetetrahydrofolate dehydrogenase (NADP+) activity	2	SPBC839.16	SPBC2G2.08
GO:0004489	methylenetetrahydrofolate reductase (NADPH) activity	2	SPAC56F8.10	SPAC343.10
GO:0004496	mevalonate kinase activity	1	SPAC13G6.11c
GO:0004497	monooxygenase activity	9	SPAPB1A11.03	SPBC713.12	SPAC23G3.03	SPAC13A11.02c	SPAC630.08c	SPBC146.12	SPAC19A8.04	SPAC30C2.02	SPBP16F5.08c
GO:0004499	flavin-containing monooxygenase activity	1	SPBP16F5.08c
GO:0004506	squalene monooxygenase activity	1	SPBC713.12
GO:0004516	nicotinate phosphoribosyltransferase activity	1	SPAC1486.06
GO:0004518	nuclease activity	99	SPBC19F8.04c	SPBC146.06c	SPCC962.05	SPBC577.12	SPBC609.01	SPBC30B4.08	SPBC336.04	SPCC16C4.09	SPCC16C4.05	SPAC17G6.16c	SPAC17A5.02c	SPAC1F3.01	SPBC3E7.08c	SPCC830.09c	SPBC3B9.14c	SPCC1840.11	SPAC637.09	SPBC1539.01c	SPAC139.01c	SPAC11H11.03c	SPAC3G9.10c	SPBC4F6.15c	SPAC6C3.09	SPCC18B5.06	SPBC17D1.03c	SPBC29A10.09c	SPAC1F12.06c	SPCC757.08	SPAC1D4.10	SPCC4G3.15c	SPAC959.10	SPBC16D10.04c	SPBC336.06c	SPBC16G5.10	SPCC188.13c	SPBC1105.16c	SPCC4G3.05c	SPBC1709.20	SPAP27G11.15	SPAC12B10.15c	SPCC24B10.15	SPAC2F7.06c	SPNCRNA.128	SPBC3D6.03c	SPAC2F3.18c	SPBC3D6.10	SPAPB17E12.07c	SPBC12D12.02c	SPAC13C5.07	SPCC31H12.08c	SPAC25G10.02	SPAPB1E7.06c	SPAC25B8.16	SPCC622.17	SPAC3G6.06c	SPMIT.03	SPMIT.02	SPMIT.06	SPAC1556.01c	SPBC115.01c	SPAC30D11.07	SPAC1782.08c	SPAC1486.09	SPAC22G7.04	SPAC4G9.02	SPBC29A10.05	SPAC688.13	SPBC26H8.10	SPAC17A5.11	SPAC17A5.14	SPAC17C9.08	SPBC685.02	SPAC22A12.01c	SPBC19C7.07c	SPAC27E2.05	SPBC211.08c	SPBC1604.09c	SPBC19C7.09c	SPAC26A3.12c	SPBC119.11c	SPCC338.08	SPCC613.09	SPNCRNA.82	SPBC1703.01c	SPAC2C4.07c	SPAC688.06c	SPAC167.01	SPBC9B6.11c	SPBC1734.02c	SPAC29A4.09	SPAC3A12.04c	SPBC1347.08c	SPCC970.01	SPAC26A3.02	SPCC18.06c	SPBC1347.07	SPBC17A3.08	SPCC1322.01	SPAC12G12.16c
GO:0004519	endonuclease activity	62	SPBC19F8.04c	SPBC577.12	SPCC16C4.05	SPAC17G6.16c	SPAC17A5.02c	SPBC3E7.08c	SPCC830.09c	SPBC3B9.14c	SPBC1539.01c	SPAC139.01c	SPAC11H11.03c	SPBC4F6.15c	SPAC6C3.09	SPCC18B5.06	SPAC1F12.06c	SPAC1D4.10	SPAC959.10	SPBC16D10.04c	SPBC336.06c	SPCC188.13c	SPBC1105.16c	SPCC4G3.05c	SPBC1709.20	SPAP27G11.15	SPAC12B10.15c	SPCC24B10.15	SPNCRNA.128	SPBC3D6.03c	SPAC2F3.18c	SPBC3D6.10	SPAPB17E12.07c	SPAC13C5.07	SPAC25G10.02	SPAPB1E7.06c	SPAC25B8.16	SPCC622.17	SPAC3G6.06c	SPMIT.03	SPMIT.02	SPMIT.06	SPAC30D11.07	SPAC4G9.02	SPBC29A10.05	SPAC688.13	SPAC17A5.11	SPAC17A5.14	SPAC17C9.08	SPBC19C7.07c	SPBC19C7.09c	SPBC119.11c	SPCC338.08	SPCC613.09	SPBC1703.01c	SPAC688.06c	SPAC167.01	SPBC9B6.11c	SPAC3A12.04c	SPBC1347.08c	SPCC970.01	SPAC26A3.02	SPBC17A3.08	SPAC12G12.16c
GO:0004520	endodeoxyribonuclease activity	14	SPBC4F6.15c	SPBC16D10.04c	SPCC4G3.05c	SPAC13C5.07	SPAC25G10.02	SPAPB1E7.06c	SPCC622.17	SPAC3G6.06c	SPBC29A10.05	SPAC688.13	SPAC17A5.11	SPAC17C9.08	SPCC970.01	SPBC17A3.08
GO:0004521	endoribonuclease activity	31	SPBC577.12	SPCC16C4.05	SPAC17G6.16c	SPAC17A5.02c	SPCC830.09c	SPBC3B9.14c	SPBC1539.01c	SPAC6C3.09	SPAC1D4.10	SPAC959.10	SPBC336.06c	SPCC188.13c	SPBC1105.16c	SPBC1709.20	SPAC12B10.15c	SPCC24B10.15	SPNCRNA.128	SPBC3D6.03c	SPAC2F3.18c	SPAPB17E12.07c	SPAC25B8.16	SPAC4G9.02	SPAC17A5.14	SPBC19C7.07c	SPBC119.11c	SPCC613.09	SPBC1703.01c	SPAC167.01	SPBC9B6.11c	SPAC3A12.04c	SPBC1347.08c
GO:0004523	ribonuclease H activity	5	SPBC336.06c	SPAC12B10.15c	SPAC4G9.02	SPAC17A5.14	SPBC1347.08c
GO:0004525	ribonuclease III activity	4	SPBC3B9.14c	SPBC1539.01c	SPCC188.13c	SPBC119.11c
GO:0004526	ribonuclease P activity	9	SPCC16C4.05	SPCC830.09c	SPAC6C3.09	SPBC1105.16c	SPBC1709.20	SPNCRNA.128	SPAC25B8.16	SPBC1703.01c	SPAC3A12.04c
GO:0004527	exonuclease activity	37	SPBC30B4.08	SPBC336.04	SPAC1F3.01	SPCC1840.11	SPAC637.09	SPAC3G9.10c	SPBC17D1.03c	SPCC757.08	SPCC4G3.15c	SPBC16D10.04c	SPBC16G5.10	SPAC2F7.06c	SPBC3D6.10	SPBC12D12.02c	SPAC13C5.07	SPCC31H12.08c	SPCC622.17	SPAC3G6.06c	SPBC115.01c	SPAC1782.08c	SPAC22G7.04	SPBC29A10.05	SPBC26H8.10	SPAC17A5.14	SPAC17C9.08	SPBC685.02	SPAC22A12.01c	SPAC27E2.05	SPBC211.08c	SPBC1604.09c	SPAC26A3.12c	SPBC1734.02c	SPAC29A4.09	SPCC18.06c	SPBC1347.07	SPBC17A3.08	SPCC1322.01
GO:0004528	phosphodiesterase I activity	1	SPBC3D6.10
GO:0004529	exodeoxyribonuclease activity	8	SPBC3D6.10	SPAC13C5.07	SPCC622.17	SPAC3G6.06c	SPAC17A5.14	SPAC17C9.08	SPBC685.02	SPBC17A3.08
GO:0004534	5'-3' exoribonuclease activity	1	SPAC26A3.12c
GO:0004535	poly(A)-specific ribonuclease activity	3	SPCC31H12.08c	SPAC22G7.04	SPCC18.06c
GO:0004540	ribonuclease activity	53	SPBC577.12	SPBC609.01	SPBC30B4.08	SPCC16C4.09	SPCC16C4.05	SPAC17G6.16c	SPAC17A5.02c	SPAC1F3.01	SPCC830.09c	SPBC3B9.14c	SPCC1840.11	SPBC1539.01c	SPAC3G9.10c	SPAC6C3.09	SPBC17D1.03c	SPBC29A10.09c	SPCC757.08	SPAC1D4.10	SPCC4G3.15c	SPAC959.10	SPBC336.06c	SPBC16G5.10	SPCC188.13c	SPBC1105.16c	SPBC1709.20	SPAC12B10.15c	SPCC24B10.15	SPNCRNA.128	SPBC3D6.03c	SPAC2F3.18c	SPAPB17E12.07c	SPCC31H12.08c	SPAC25B8.16	SPBC115.01c	SPAC1486.09	SPAC22G7.04	SPAC4G9.02	SPBC26H8.10	SPAC17A5.14	SPBC19C7.07c	SPBC211.08c	SPAC26A3.12c	SPBC119.11c	SPCC613.09	SPNCRNA.82	SPBC1703.01c	SPAC2C4.07c	SPAC167.01	SPBC9B6.11c	SPAC3A12.04c	SPBC1347.08c	SPCC18.06c	SPCC1322.01
GO:0004550	nucleoside diphosphate kinase activity	1	SPAC806.07
GO:0004551	nucleotide diphosphatase activity	5	SPBC1778.03c	SPCC4G3.02	SPAC824.08	SPBC725.05c	SPBC651.02
GO:0004553	hydrolase activity, hydrolyzing O-glycosyl compounds	48	SPBC2G2.17c	SPCC191.11	SPAC13G6.10c	SPAC1002.13c	SPAC2E1P3.05c	SPAC17G6.11c	SPBC660.07	SPBC1198.06c	SPBC1198.07c	SPAC1002.03c	SPAC1039.11c	SPAC6G10.09	SPCC757.12	SPAC821.09	SPAC23A1.04c	SPBC1683.07	SPBC1683.04	SPAC12B10.11	SPAC26H5.08c	SPAC8E11.01c	SPAC513.05	SPBC2D10.05	SPAPB24D3.10c	SPBC16D10.05	SPAPB1E7.04c	SPCC11E10.09c	SPBC1105.05	SPAC23D3.10c	SPAC869.07c	SPBC32H8.13c	SPBC646.06c	SPCC63.02c	SPAC2E1P5.01c	SPAC3C7.05c	SPAC23D3.14c	SPAC30D11.01c	SPAC4H3.03c	SPAC27E2.01	SPCC1281.01	SPCC18.01c	SPCC825.02	SPCC970.02	SPBC16A3.13	SPAC25H1.09	SPBC21B10.07	SPBC14C8.05c	SPAC23H3.11c	SPAC14C4.09
GO:0004555	alpha,alpha-trehalase activity	1	SPBC660.07
GO:0004556	alpha-amylase activity	10	SPCC757.12	SPBC16D10.05	SPCC11E10.09c	SPBC32H8.13c	SPCC63.02c	SPAC23D3.14c	SPAC27E2.01	SPCC1281.01	SPBC16A3.13	SPAC25H1.09
GO:0004557	alpha-galactosidase activity	1	SPAC869.07c
GO:0004558	alpha-glucosidase activity	7	SPAC1002.03c	SPAC1039.11c	SPAPB24D3.10c	SPAC30D11.01c	SPBC1683.07	SPBC646.06c	SPAC14C4.09
GO:0004559	alpha-mannosidase activity	5	SPAC513.05	SPBC1198.06c	SPBC1198.07c	SPAC3C7.05c	SPCC970.02
GO:0004564	beta-fructofuranosidase activity	2	SPCC191.11	SPAC8E11.01c
GO:0004568	chitinase activity	1	SPAPB1E7.04c
GO:0004571	mannosyl-oligosaccharide 1,2-alpha-mannosidase activity	2	SPAC23A1.04c	SPAC2E1P5.01c
GO:0004573	mannosyl-oligosaccharide glucosidase activity	2	SPAC6G10.09	SPCC825.02
GO:0004576	oligosaccharyl transferase activity	8	SPCC18.19c	SPAPB17E12.11	SPBC1271.02	SPCC553.06	SPAC27F1.07	SPAC7D4.15c	SPAC6F6.05	SPCC338.15
GO:0004577	N-acetylglucosaminyldiphosphodolichol N-acetylglucosaminyltransferase activity	2	SPAC5D6.06c	SPAC56E4.02c
GO:0004578	chitobiosyldiphosphodolichol beta-mannosyltransferase activity	1	SPAC23C4.14
GO:0004579	dolichyl-diphosphooligosaccharide-protein glycotransferase activity	8	SPCC18.19c	SPAPB17E12.11	SPBC1271.02	SPCC553.06	SPAC27F1.07	SPAC7D4.15c	SPAC6F6.05	SPCC338.15
GO:0004581	dolichyl-phosphate beta-glucosyltransferase activity	1	SPBC56F2.10c
GO:0004582	dolichyl-phosphate beta-D-mannosyltransferase activity	3	SPBC1677.02	SPAC31G5.16c	SPBC21B10.11
GO:0004583	dolichyl-phosphate-glucose-glycolipid alpha-glucosyltransferase activity	1	SPAC56F8.06c
GO:0004584	dolichyl-phosphate-mannose-glycolipid alpha-mannosyltransferase activity	3	SPAC18B11.05	SPAC7D4.06c	SPCC16A11.06c
GO:0004585	ornithine carbamoyltransferase activity	1	SPAC4G9.10
GO:0004586	ornithine decarboxylase activity	1	SPAC144.04c
GO:0004587	ornithine-oxo-acid transaminase activity	1	SPBC21C3.08c
GO:0004588	orotate phosphoribosyltransferase activity	1	SPBC725.15
GO:0004590	orotidine-5'-phosphate decarboxylase activity	1	SPCC330.05c
GO:0004591	oxoglutarate dehydrogenase (succinyl-transferring) activity	2	SPAC1002.09c	SPBC3H7.03c
GO:0004592	pantoate-beta-alanine ligase activity	1	SPAC5H10.08c
GO:0004594	pantothenate kinase activity	1	SPBC4B4.01c
GO:0004595	pantetheine-phosphate adenylyltransferase activity	1	SPAC1F12.08
GO:0004596	peptide alpha-N-acetyltransferase activity	5	SPBC418.02	SPCC16C4.12	SPCC825.04c	SPAC15E1.08	SPBC15D4.06
GO:0004601	peroxidase activity	8	SPBC32F12.03c	SPCC757.07c	SPCC576.03c	SPCC330.06c	SPAC15E1.09	SPBC1773.02c	SPAC688.04c	SPAC4F10.20
GO:0004602	glutathione peroxidase activity	4	SPBC32F12.03c	SPAC15E1.09	SPAC688.04c	SPAC4F10.20
GO:0004604	phosphoadenylyl-sulfate reductase (thioredoxin) activity	1	SPAC13G7.06
GO:0004605	phosphatidate cytidylyltransferase activity	2	SPBC13A2.03	SPBC3D6.05
GO:0004608	phosphatidylethanolamine N-methyltransferase activity	1	SPBC26H8.03
GO:0004609	phosphatidylserine decarboxylase activity	3	SPAC31G5.15	SPBC16E9.18	SPAC25B8.03
GO:0004610	phosphoacetylglucosamine mutase activity	2	SPAC13C5.05c	SPAC1296.01c
GO:0004614	phosphoglucomutase activity	2	SPBC32F12.10	SPCC1840.05c
GO:0004615	phosphomannomutase activity	1	SPAC1556.07
GO:0004616	phosphogluconate dehydrogenase (decarboxylating) activity	1	SPBC660.16
GO:0004617	phosphoglycerate dehydrogenase activity	1	SPCC364.07
GO:0004618	phosphoglycerate kinase activity	1	SPBC14F5.04c
GO:0004619	phosphoglycerate mutase activity	4	SPAC26F1.06	SPAC513.02	SPCC1620.13	SPAC1687.21
GO:0004620	phospholipase activity	16	SPBC32F12.01c	SPCC4B3.04c	SPBC1348.10c	SPAC2F7.16c	SPAC977.09c	SPAC8E11.04c	SPCC1450.09c	SPCC1020.13c	SPAC6G10.03c	SPAPB1E7.05	SPAC20G8.02	SPAC1786.02	SPAC22F8.11	SPAC9G1.08c	SPAC1A6.03c	SPAC1A6.04c
GO:0004622	lysophospholipase activity	6	SPCC4B3.04c	SPBC1348.10c	SPCC1450.09c	SPAC1786.02	SPAC1A6.03c	SPAC1A6.04c
GO:0004623	phospholipase A2 activity	1	SPAC6G10.03c
GO:0004629	phospholipase C activity	3	SPAC22F8.11	SPBC32F12.01c	SPAPB1E7.05
GO:0004630	phospholipase D activity	1	SPAC2F7.16c
GO:0004631	phosphomevalonate kinase activity	1	SPAC343.01c
GO:0004632	phosphopantothenate--cysteine ligase activity	1	SPCC4B3.18
GO:0004634	phosphopyruvate hydratase activity	2	SPBPB21E7.01c	SPBC1815.01
GO:0004635	phosphoribosyl-AMP cyclohydrolase activity	1	SPBC29A3.02c
GO:0004636	phosphoribosyl-ATP diphosphatase activity	1	SPBC29A3.02c
GO:0004637	phosphoribosylamine-glycine ligase activity	1	SPBC405.01
GO:0004638	phosphoribosylaminoimidazole carboxylase activity	1	SPCC1322.13
GO:0004639	phosphoribosylaminoimidazolesuccinocarboxamide synthase activity	1	SPBC409.10
GO:0004640	phosphoribosylanthranilate isomerase activity	1	SPBC1539.09c
GO:0004641	phosphoribosylformylglycinamidine cyclo-ligase activity	1	SPBC405.01
GO:0004642	phosphoribosylformylglycinamidine synthase activity	1	SPAC6F12.10c
GO:0004643	phosphoribosylaminoimidazolecarboxamide formyltransferase activity	1	SPCPB16A4.03c
GO:0004644	phosphoribosylglycinamide formyltransferase activity	1	SPCC569.08c
GO:0004647	phosphoserine phosphatase activity	1	SPBC3H7.07c
GO:0004648	O-phospho-L-serine:2-oxoglutarate aminotransferase activity	1	SPAC1F12.07
GO:0004651	polynucleotide 5'-phosphatase activity	1	SPAC644.04
GO:0004652	polynucleotide adenylyltransferase activity	6	SPBC1685.06	SPAC17H9.01	SPCC663.12	SPBC646.04	SPAC821.04c	SPAC12G12.13c
GO:0004655	porphobilinogen synthase activity	1	SPAC1805.06c
GO:0004657	proline dehydrogenase activity	1	SPCC70.03c
GO:0004659	prenyltransferase activity	14	SPAC19G12.12	SPBC365.02c	SPBC2A9.06c	SPAC56F8.04c	SPBC36.06c	SPAC4D7.04c	SPAC6F12.13c	SPBC646.05c	SPAC2E1P5.04c	SPCC1620.05	SPAC17G6.04c	SPAC167.02	SPBPJ4664.01	SPAPB1A10.04c
GO:0004660	protein farnesyltransferase activity	4	SPBC36.06c	SPAC6F12.13c	SPAC17G6.04c	SPAPB1A10.04c
GO:0004661	protein geranylgeranyltransferase activity	4	SPAC2E1P5.04c	SPAPB1A10.04c	SPCC1620.05	SPAC167.02
GO:0004662	CAAX-protein geranylgeranyltransferase activity	2	SPAC2E1P5.04c	SPAPB1A10.04c
GO:0004663	Rab geranylgeranyltransferase activity	4	SPAC2E1P5.04c	SPCC1620.05	SPAC167.02	SPAPB1A10.04c
GO:0004664	prephenate dehydratase activity	1	SPBC30D10.16
GO:0004665	prephenate dehydrogenase (NADP+) activity	1	SPCC1494.04c
GO:0004671	protein C-terminal S-isoprenylcysteine carboxyl O-methyltransferase activity	1	SPAC10F6.12c
GO:0004672	protein kinase activity	116	SPAC1006.09	SPAC110.01	SPCC777.14	SPAC1805.05	SPCC162.10	SPCC24B10.07	SPBC8D2.19	SPBC1347.06c	SPAC4G8.05	SPCC297.03	SPAC24B11.11c	SPCC16C4.11	SPAC22E12.14c	SPCC576.15c	SPAC31G5.09c	SPBC3H7.15	SPBC660.14	SPBC36B7.09	SPCC74.06	SPAC24B11.06c	SPBC543.07	SPCC18B5.03	SPBP23A10.10	SPCC23B6.03c	SPAC1D4.11c	SPAC890.03	SPBC409.07c	SPAC57A10.02	SPAC1D4.13	SPAC1B9.02c	SPCC1259.13	SPBC16E9.13	SPAC222.07c	SPAC821.12	SPBC21C3.18	SPBC21.07c	SPBC21.06c	SPAC1D4.06c	SPBC557.04	SPCC417.06c	SPAC9G1.02	SPAC9G1.09	SPAC23A1.06c	SPBC32H8.10	SPAC823.03	SPBC11B10.09	SPACUNK12.02c	SPAC2F7.03c	SPBC336.14c	SPAC12B10.14c	SPBC6B1.02	SPBC530.14c	SPCC18B5.11c	SPAC3H1.13	SPBC8D2.01	SPBC1D7.05	SPAPB18E9.02c	SPBC12D12.04c	SPCP1E11.02	SPBC19C2.05	SPAC1834.08	SPAP27G11.07c	SPAC1F3.02c	SPBC1778.10c	SPBC18H10.15	SPCC1450.11c	SPBC119.08	SPBC119.07	SPAC2F3.15	SPBC4F6.06	SPAC23C11.16	SPAC23C11.11	SPAC10F6.10	SPBC106.01	SPAC22G7.08	SPBC106.10	SPCC4G3.08	SPCC70.05c	SPCC63.08c	SPAC16C9.07	SPCC74.03c	SPAC17G8.14c	SPBC216.05	SPAC20G4.03c	SPAC3C7.06c	SPAC644.06c	SPAC644.11c	SPBC1703.05	SPBC337.04	SPBP35G2.05c	SPBC1861.09	SPAC27E2.09	SPAC19E9.02	SPAC15A10.13	SPBC1604.14c	SPBC17F3.02	SPAC167.01	SPCC1322.12c	SPAC29A4.16	SPAC23C4.03	SPAC23C4.12	SPBC776.12c	SPCC320.13c	SPAC1687.15	SPAC1805.01c	SPAC1F5.09c	SPBC32C12.03c	SPBC725.06c	SPCC1322.08	SPAC23H4.02	SPCC1020.10	SPBC19F8.07	SPCC1919.01	SPAC23H4.17c	SPAC2C4.14c	SPAC14C4.03
GO:0004673	protein histidine kinase activity	3	SPCC74.06	SPAC1834.08	SPAC27E2.09
GO:0004674	protein serine/threonine kinase activity	112	SPAC1006.09	SPAC110.01	SPCC777.14	SPAC1805.05	SPCC162.10	SPCC24B10.07	SPBC8D2.19	SPBC1347.06c	SPAC4G8.05	SPCC297.03	SPAC24B11.11c	SPCC16C4.11	SPAC22E12.14c	SPCC576.15c	SPAC31G5.09c	SPBC3H7.15	SPBC660.14	SPBC36B7.09	SPAC24B11.06c	SPBC543.07	SPCC18B5.03	SPBP23A10.10	SPCC23B6.03c	SPAC1D4.11c	SPAC890.03	SPBC409.07c	SPAC57A10.02	SPAC1D4.13	SPAC1B9.02c	SPCC1259.13	SPBC16E9.13	SPAC222.07c	SPAC821.12	SPBC21C3.18	SPBC21.07c	SPBC21.06c	SPAC1D4.06c	SPBC557.04	SPCC417.06c	SPAC9G1.02	SPAC9G1.09	SPAC23A1.06c	SPBC32H8.10	SPAC823.03	SPBC11B10.09	SPACUNK12.02c	SPAC2F7.03c	SPBC336.14c	SPAC12B10.14c	SPBC6B1.02	SPBC530.14c	SPCC18B5.11c	SPAC3H1.13	SPBC8D2.01	SPBC1D7.05	SPAPB18E9.02c	SPBC12D12.04c	SPCP1E11.02	SPBC19C2.05	SPAP27G11.07c	SPAC1F3.02c	SPBC1778.10c	SPBC18H10.15	SPCC1450.11c	SPBC119.08	SPBC119.07	SPAC2F3.15	SPBC4F6.06	SPAC23C11.16	SPAC23C11.11	SPAC10F6.10	SPBC106.01	SPAC22G7.08	SPBC106.10	SPCC4G3.08	SPCC70.05c	SPCC63.08c	SPAC16C9.07	SPCC74.03c	SPAC17G8.14c	SPBC216.05	SPAC20G4.03c	SPAC3C7.06c	SPAC644.06c	SPBC1703.05	SPBC337.04	SPBP35G2.05c	SPBC1861.09	SPAC19E9.02	SPAC15A10.13	SPBC1604.14c	SPBC17F3.02	SPAC167.01	SPCC1322.12c	SPAC29A4.16	SPAC23C4.03	SPAC23C4.12	SPBC776.12c	SPCC320.13c	SPAC1687.15	SPAC1805.01c	SPAC1F5.09c	SPBC32C12.03c	SPBC725.06c	SPCC1322.08	SPAC23H4.02	SPCC1020.10	SPBC19F8.07	SPCC1919.01	SPAC23H4.17c	SPAC2C4.14c	SPAC14C4.03
GO:0004676	3-phosphoinositide-dependent protein kinase activity	1	SPCC576.15c
GO:0004683	calmodulin-dependent protein kinase activity	3	SPAC23A1.06c	SPACUNK12.02c	SPCC1322.08
GO:0004691	cAMP-dependent protein kinase activity	1	SPBC106.10
GO:0004693	cyclin-dependent protein kinase activity	8	SPCC16C4.11	SPAC1D4.06c	SPBC32H8.10	SPBC11B10.09	SPAC2F3.15	SPCC4G3.08	SPBC19F8.07	SPAC23H4.17c
GO:0004694	eukaryotic translation initiation factor 2alpha kinase activity	3	SPBC36B7.09	SPAC222.07c	SPAC20G4.03c
GO:0004697	protein kinase C activity	2	SPBC12D12.04c	SPAC17G8.14c
GO:0004707	MAP kinase activity	3	SPAC31G5.09c	SPAC24B11.06c	SPBC119.08
GO:0004708	MAP kinase kinase activity	3	SPBC543.07	SPBC409.07c	SPAC1D4.13
GO:0004709	MAP kinase kinase kinase activity	4	SPAC1006.09	SPAC9G1.02	SPBC1D7.05	SPAC1F3.02c
GO:0004712	protein serine/threonine/tyrosine kinase activity	4	SPBC543.07	SPBC409.07c	SPAC1D4.13	SPAC1687.15
GO:0004713	protein tyrosine kinase activity	5	SPBC660.14	SPBC543.07	SPCC18B5.03	SPAC1D4.11c	SPAP27G11.07c
GO:0004715	non-membrane spanning protein tyrosine kinase activity	1	SPCC18B5.03
GO:0004719	protein-L-isoaspartate (D-aspartate) O-methyltransferase activity	1	SPAC869.08
GO:0004721	phosphoprotein phosphatase activity	37	SPBP8B7.31	SPAC4A8.03c	SPAC57A7.08	SPAC1071.12c	SPBC1685.01	SPAC24H6.05	SPAC22H10.04	SPBC19C2.15c	SPAC3G9.04	SPAC11E3.09	SPBC839.07	SPAC23A1.16c	SPBC3B8.10c	SPBC3F6.01c	SPCC1739.12	SPAC823.15	SPAC19D5.01	SPAC2F7.02c	SPBC26H8.05c	SPCC31H12.05c	SPBP4H10.04	SPCC1223.11	SPCC4F11.02	SPAC19A8.03	SPAC2G11.07c	SPAC1782.09c	SPAC26F1.10c	SPAC19B12.05c	SPBC776.02c	SPBC16H5.07c	SPBC17A3.03c	SPBC1271.03c	SPBC17A3.06	SPAC10F6.17c	SPCC1020.05	SPBC609.02	SPAC1556.03
GO:0004722	protein serine/threonine phosphatase activity	8	SPAC4A8.03c	SPAC57A7.08	SPAC22H10.04	SPBC3F6.01c	SPCC1223.11	SPCC4F11.02	SPAC2G11.07c	SPAC1556.03
GO:0004725	protein tyrosine phosphatase activity	11	SPBP8B7.31	SPBC1685.01	SPAC24H6.05	SPAC11E3.09	SPBC839.07	SPAC19D5.01	SPAC1782.09c	SPAC26F1.10c	SPBC17A3.03c	SPBC17A3.06	SPAC1071.12c
GO:0004726	non-membrane spanning protein tyrosine phosphatase activity	1	SPAC1071.12c
GO:0004729	oxygen-dependent protoporphyrinogen oxidase activity	1	SPAC1F5.07c
GO:0004730	pseudouridylate synthase activity	1	SPAC29A4.04c
GO:0004731	purine-nucleoside phosphorylase activity	1	SPAC1805.16c
GO:0004733	pyridoxamine-phosphate oxidase activity	3	SPAC1093.02	SPAC15A10.05c	SPAC1952.08c
GO:0004735	pyrroline-5-carboxylate reductase activity	1	SPAPYUG7.05
GO:0004736	pyruvate carboxylase activity	1	SPBC17G9.11c
GO:0004737	pyruvate decarboxylase activity	4	SPAC1F8.07c	SPAC3G9.11c	SPAC186.09	SPAC13A11.06
GO:0004739	pyruvate dehydrogenase (acetyl-transferring) activity	3	SPAC1002.09c	SPAC26F1.03	SPBC30D10.13c
GO:0004740	pyruvate dehydrogenase (acetyl-transferring) kinase activity	1	SPAC644.11c
GO:0004741	[pyruvate dehydrogenase (lipoamide)] phosphatase activity	1	SPAC10F6.17c
GO:0004742	dihydrolipoyllysine-residue acetyltransferase activity	1	SPCC794.07
GO:0004743	pyruvate kinase activity	1	SPAC4H3.10c
GO:0004746	riboflavin synthase activity	2	SPCC1450.13c	SPBC409.13
GO:0004747	ribokinase activity	1	SPBC16G5.02c
GO:0004748	ribonucleoside-diphosphate reductase activity	2	SPAC1F7.05	SPBC25D12.04
GO:0004749	ribose phosphate diphosphokinase activity	3	SPBC3D6.06c	SPAC4A8.14	SPCC1620.06c
GO:0004750	ribulose-phosphate 3-epimerase activity	1	SPAC31G5.05c
GO:0004751	ribose-5-phosphate isomerase activity	1	SPAC144.12
GO:0004754	saccharopine dehydrogenase (NAD+, L-lysine-forming) activity	1	SPAC227.18
GO:0004755	saccharopine dehydrogenase (NADP+, L-glutamate-forming) activity	1	SPBC3B8.03
GO:0004757	sepiapterin reductase activity	1	SPBC30D10.05c
GO:0004758	serine C-palmitoyltransferase activity	2	SPAC21E11.08	SPBC18E5.02c
GO:0004764	shikimate 5-dehydrogenase activity	1	SPAC1834.02
GO:0004765	shikimate kinase activity	2	SPAC1834.02	SPAC4G9.12
GO:0004766	spermidine synthase activity	1	SPBC12C2.07c
GO:0004767	sphingomyelin phosphodiesterase activity	1	SPBC32F12.01c
GO:0004768	stearoyl-CoA 9-desaturase activity	1	SPCC1281.06c
GO:0004771	sterol esterase activity	3	SPCC1672.09	SPBC16A3.12c	SPBC14C8.15
GO:0004774	succinate-CoA ligase activity	2	SPCC1620.08	SPAC16E8.17c
GO:0004775	succinate-CoA ligase (ADP-forming) activity	1	SPAC16E8.17c
GO:0004776	succinate-CoA ligase (GDP-forming) activity	2	SPCC1620.08	SPAC16E8.17c
GO:0004777	succinate-semialdehyde dehydrogenase activity	1	SPAC1002.12c
GO:0004781	sulfate adenylyltransferase (ATP) activity	1	SPBC27.08c
GO:0004783	sulfite reductase (NADPH) activity	2	SPAC10F6.01c	SPCC584.01c
GO:0004784	superoxide dismutase activity	4	SPBC3H7.04	SPAC821.10c	SPAC1486.01	SPBC16A3.14
GO:0004788	thiamin diphosphokinase activity	1	SPAC6F12.05c
GO:0004789	thiamin-phosphate diphosphorylase activity	1	SPAC23H4.10c
GO:0004791	thioredoxin-disulfide reductase activity	1	SPBC3F6.03
GO:0004792	thiosulfate sulfurtransferase activity	1	SPCC4B3.01
GO:0004793	threonine aldolase activity	1	SPAC23H3.09c
GO:0004794	L-threonine ammonia-lyase activity	1	SPBC1677.03c
GO:0004795	threonine synthase activity	1	SPAC9E9.06c
GO:0004798	thymidylate kinase activity	1	SPCC70.07c
GO:0004799	thymidylate synthase activity	1	SPAC15E1.04
GO:0004801	transaldolase activity	1	SPCC1020.06c
GO:0004802	transketolase activity	1	SPBC2G5.05
GO:0004805	trehalose-phosphatase activity	2	SPAC19G12.15c	SPAC3G6.09c
GO:0004806	triglyceride lipase activity	4	SPCC1450.16c	SPAC1786.01c	SPAC1A6.05c	SPAC23C4.16c
GO:0004807	triose-phosphate isomerase activity	1	SPCC24B10.21
GO:0004808	tRNA (5-methylaminomethyl-2-thiouridylate)-methyltransferase activity	1	SPAC23H4.04
GO:0004809	tRNA (guanine-N2-)-methyltransferase activity	2	SPBC25D12.05	SPBC16D10.02
GO:0004810	tRNA adenylyltransferase activity	2	SPAC1093.04c	SPCC645.10
GO:0004813	alanine-tRNA ligase activity	1	SPAC23C11.09
GO:0004814	arginine-tRNA ligase activity	1	SPBC25B2.09c
GO:0004815	aspartate-tRNA ligase activity	2	SPCC736.06	SPCC1223.07c
GO:0004816	asparagine-tRNA ligase activity	2	SPBC1198.10c	SPBC1773.10c
GO:0004817	cysteine-tRNA ligase activity	1	SPAC29E6.06c
GO:0004818	glutamate-tRNA ligase activity	2	SPAC17A5.15c	SPAPB1A10.11c
GO:0004819	glutamine-tRNA ligase activity	1	SPBC342.02
GO:0004820	glycine-tRNA ligase activity	1	SPAC3F10.03
GO:0004821	histidine-tRNA ligase activity	1	SPBC2G2.12
GO:0004822	isoleucine-tRNA ligase activity	2	SPCC18B5.08c	SPBC8D2.06
GO:0004823	leucine-tRNA ligase activity	2	SPAC26F1.13c	SPAC4G8.09
GO:0004824	lysine-tRNA ligase activity	2	SPBC17G9.03c	SPCC18.08
GO:0004825	methionine-tRNA ligase activity	2	SPAC27E2.06c	SPBC17A3.04c
GO:0004826	phenylalanine-tRNA ligase activity	3	SPAC3G9.06	SPAC23A1.12c	SPCC736.03c
GO:0004827	proline-tRNA ligase activity	2	SPBC19C7.06	SPBC24C6.03
GO:0004828	serine-tRNA ligase activity	2	SPAC25B8.06c	SPAC29A4.15
GO:0004829	threonine-tRNA ligase activity	2	SPAC24C9.09	SPBC25H2.02
GO:0004830	tryptophan-tRNA ligase activity	2	SPAC3G9.13c	SPAC2F7.13c
GO:0004831	tyrosine-tRNA ligase activity	2	SPCC576.06c	SPCC1672.05c
GO:0004832	valine-tRNA ligase activity	2	SPAC4A8.08c	SPBC1709.02c
GO:0004834	tryptophan synthase activity	1	SPAC19A8.15
GO:0004835	tubulin-tyrosine ligase activity	1	SPAC12B10.04
GO:0004842	ubiquitin-protein ligase activity	83	SPBC16E9.11c	SPAC2F3.16	SPCC4G3.12c	SPBP4H10.07	SPAP32A8.03c	SPBC14F5.10c	SPAC1250.03	SPAC1805.15c	SPBC19C7.02	SPAPB17E12.03	SPCC970.10c	SPAC27D7.05c	SPBC32F12.07c	SPCC1259.15c	SPAC13G6.01c	SPBC1A4.01	SPCC330.01c	SPBP23A10.04	SPAC167.07c	SPAC11E3.05	SPAC3A11.08	SPAC17C9.01c	SPAC959.09c	SPAC144.05	SPBC4.05	SPBC2A9.04c	SPAC12B10.01c	SPBC16G5.03	SPAC343.18	SPAC343.03	SPBC1198.09	SPAC823.12	SPAC16A10.03c	SPAC19D5.04	SPCC18.03	SPCC550.05	SPCC126.07c	SPBC29A3.03c	SPAC328.02	SPBC3D6.11c	SPCC790.02	SPAC20H4.10	SPBC2D10.20	SPBC947.10	SPBP16F5.04	SPBC15C4.06c	SPBC21D10.09c	SPCC548.05c	SPAC6B12.07c	SPAC10F6.05c	SPCC1223.01	SPBC119.02	SPBC1105.09	SPBC13E7.02	SPAC23C11.12	SPBC23E6.02	SPBC106.09	SPAC17G8.10c	SPAC29A4.08c	SPBC17D11.02c	SPAC19A8.10	SPAC17A2.12	SPAC11E3.04c	SPAC18B11.07c	SPBC211.07c	SPAC15A10.11	SPBC28E12.01c	SPAC12G12.01c	SPCC338.05c	SPAC3A12.03c	SPAC22F8.12c	SPBC36B7.05c	SPBC776.18c	SPAC16C9.04c	SPAC23A1.07	SPAC1002.14	SPBC17A3.10	SPAC16E8.13	SPBC14F5.07	SPAC23H4.18c	SPCC1919.15	SPBC1734.06	SPAC11G7.02
GO:0004843	ubiquitin-specific protease activity	27	SPAC1687.13c	SPBP8B7.21	SPCC188.08c	SPAC31G5.13	SPBC19C2.04c	SPAC19B12.10	SPAC821.05	SPBC6B1.06c	SPCC1682.10	SPAC13A11.04c	SPAC27F1.03c	SPAC328.06	SPAC6G9.08	SPAC24C9.14	SPBC577.07	SPAC1952.03	SPAC4F8.12c	SPCC1682.12c	SPAC22G7.04	SPAC23G3.08c	SPBC18H10.08c	SPCC16A11.12c	SPBC1703.12	SPBC409.06	SPBC4C3.07	SPBC713.02c	SPCC1494.05c
GO:0004844	uracil DNA N-glycosylase activity	2	SPCC965.05c	SPCC1183.06
GO:0004845	uracil phosphoribosyltransferase activity	4	SPAC1B3.01c	SPAC1399.04c	SPAC1002.17c	SPCC162.11c
GO:0004846	urate oxidase activity	1	SPCC1223.09
GO:0004848	ureidoglycolate hydrolase activity	1	SPAC19G12.04
GO:0004849	uridine kinase activity	2	SPAC227.14	SPCC162.11c
GO:0004851	uroporphyrin-III C-methyltransferase activity	1	SPCC1739.06c
GO:0004852	uroporphyrinogen-III synthase activity	1	SPAC31G5.08
GO:0004853	uroporphyrinogen decarboxylase activity	1	SPCC4B3.05c
GO:0004856	xylulokinase activity	1	SPCPJ732.02c
GO:0004857	enzyme inhibitor activity	18	SPBC577.14c	SPAC343.09	SPAC27D7.03c	SPAC6B12.13	SPBC32F12.09	SPAC17A5.09c	SPAC8E11.02c	SPAC140.03	SPCC736.15	SPAC17A2.13c	SPAC3C7.02c	SPBP16F5.02	SPCC70.02c	SPAC1782.09c	SPAC15E1.10	SPCC338.12	SPAC29B12.03	SPBC14C8.01c
GO:0004860	protein kinase inhibitor activity	6	SPAC27D7.03c	SPCC736.15	SPAC17A2.13c	SPAC3C7.02c	SPBC32F12.09	SPBP16F5.02
GO:0004861	cyclin-dependent protein kinase inhibitor activity	2	SPBC32F12.09	SPBP16F5.02
GO:0004864	phosphoprotein phosphatase inhibitor activity	4	SPAC6B12.13	SPAC17A5.09c	SPAC8E11.02c	SPAC1782.09c
GO:0004866	endopeptidase inhibitor activity	3	SPAC15E1.10	SPCC338.12	SPAC343.09
GO:0004869	cysteine-type endopeptidase inhibitor activity	1	SPAC343.09
GO:0004871	signal transducer activity	28	SPAC1006.09	SPAC31G5.09c	SPBC21C3.20c	SPAC3F10.10c	SPCC1753.02c	SPCC74.06	SPAC24B11.06c	SPBC215.04	SPAC11H11.04	SPAC9G1.02	SPBC32H8.07	SPAC26H5.07c	SPBC24C6.06	SPBC1D7.05	SPAPB18E9.02c	SPAC1834.08	SPAC1F3.02c	SPBC18A7.02c	SPBC119.08	SPBC725.02	SPBC30B4.01c	SPAC8C9.14	SPAC17C9.10	SPAC22F8.11	SPBC887.10	SPAC27E2.09	SPCC1020.09	SPAC23H3.13c
GO:0004872	receptor activity	7	SPAC3F10.10c	SPCC1753.02c	SPAC11H11.04	SPAC26H5.07c	SPBC18A7.02c	SPBC30B4.01c	SPAC17C9.10
GO:0004888	transmembrane receptor activity	5	SPAC3F10.10c	SPCC1753.02c	SPAC11H11.04	SPBC30B4.01c	SPAC17C9.10
GO:0004930	G-protein coupled receptor activity	4	SPAC3F10.10c	SPCC1753.02c	SPAC11H11.04	SPAC17C9.10
GO:0004932	mating-type factor pheromone receptor activity	2	SPAC3F10.10c	SPAC11H11.04
GO:0005047	signal recognition particle binding	5	SPBC3B9.03	SPAC6B12.12	SPAC17H9.16	SPAC6F12.07	SPAC23H4.07c
GO:0005048	signal sequence binding	7	SPCC320.10	SPBP8B7.22	SPBC16C6.06	SPAC17D4.01	SPAC19B12.09	SPBC725.07	SPCC1682.05c
GO:0005080	protein kinase C binding	1	SPAC6B12.15
GO:0005083	small GTPase regulator activity	66	SPBC354.13	SPAC4G8.04	SPAC11E3.11c	SPBC336.03	SPAC22E12.17c	SPAC630.05	SPAC1F3.03	SPBC29A3.17	SPBC3F6.05	SPBC1718.05	SPBC21B10.04c	SPBC17F3.01c	SPAC24H6.09	SPBC11G11.04	SPBC3B9.12	SPAC824.09c	SPAC3G9.16c	SPBC17G9.08c	SPBC215.01	SPAC19A8.01c	SPCC645.06c	SPBC23G7.08c	SPAC22E12.07	SPAC22H10.12c	SPAC23D3.03c	SPBC1778.09	SPCC1259.11c	SPAC13A11.01c	SPAC30.01c	SPAC6F6.08c	SPAC6G9.04	SPAC227.06	SPAC4D7.01c	SPCC4G3.09c	SPCC61.04c	SPCC622.14	SPBC557.03c	SPBC21D10.05c	SPCC1620.12c	SPAC31A2.16	SPAC26F1.09	SPAC26F1.01	SPAC1952.17c	SPAC26A3.09c	SPAC6F12.06	SPAC4F8.13c	SPBC211.03c	SPAC2E1P5.02c	SPBC646.12c	SPBC530.01	SPCC285.14	SPCC364.05	SPAC644.13c	SPBC28E12.03	SPAC644.18c	SPBC651.03c	SPAC26A3.10	SPAC29A4.11	SPCC306.02c	SPAC1565.02c	SPAC23H4.14	SPAC1006.06	SPAC16E8.09	SPCC645.07	SPBC15C4.03	SPAC57A10.04
GO:0005085	guanyl-nucleotide exchange factor activity	36	SPBC3E7.04c	SPBC4C3.04c	SPAC11E3.11c	SPBC29A10.11c	SPBC3H7.01	SPBC4F6.10	SPBC800.07c	SPCC1442.01	SPCC1183.12	SPAC23D3.13c	SPAC8C9.15c	SPAC23C4.10	SPAC4A8.15c	SPAC19A8.01c	SPAC30.01c	SPAC6G9.04	SPAC4D7.01c	SPAC26F1.01	SPBC211.03c	SPBC557.03c	SPBC336.03	SPBC29A3.17	SPAC24H6.09	SPCC645.06c	SPAC31A2.16	SPAC1006.06	SPAC16E8.09	SPCC645.07	SPAC57A10.04	SPBC1718.05	SPBC11G11.04	SPBC3B9.12	SPAC3G9.16c	SPCC285.14	SPAC644.18c	SPAC23H4.14
GO:0005086	ARF guanyl-nucleotide exchange factor activity	7	SPAC11E3.11c	SPAC19A8.01c	SPAC30.01c	SPAC6G9.04	SPAC4D7.01c	SPAC26F1.01	SPBC211.03c
GO:0005087	Ran guanyl-nucleotide exchange factor activity	1	SPBC557.03c
GO:0005088	Ras guanyl-nucleotide exchange factor activity	17	SPBC557.03c	SPBC336.03	SPBC29A3.17	SPAC24H6.09	SPCC645.06c	SPAC31A2.16	SPAC1006.06	SPAC16E8.09	SPCC645.07	SPAC57A10.04	SPBC1718.05	SPBC11G11.04	SPBC3B9.12	SPAC3G9.16c	SPCC285.14	SPAC644.18c	SPAC23H4.14
GO:0005089	Rho guanyl-nucleotide exchange factor activity	8	SPBC29A3.17	SPAC24H6.09	SPCC645.06c	SPAC31A2.16	SPAC1006.06	SPAC16E8.09	SPCC645.07	SPAC57A10.04
GO:0005092	GDP-dissociation inhibitor activity	3	SPBC15C4.03	SPAC22H10.12c	SPAC6F12.06
GO:0005093	Rab GDP-dissociation inhibitor activity	1	SPAC22H10.12c
GO:0005094	Rho GDP-dissociation inhibitor activity	1	SPAC6F12.06
GO:0005096	GTPase activator activity	42	SPAC4G8.04	SPAC18B11.11	SPAC328.08c	SPBC17G9.08c	SPAC22E12.07	SPCC162.07	SPAC2F7.05c	SPAC6F6.08c	SPBC776.04	SPAC22F3.13	SPCC31H12.07	SPAC630.13c	SPCC622.14	SPAC1952.16	SPAC22F3.12c	SPAC26A3.10	SPBC725.09c	SPAC630.05	SPBC215.01	SPAC23D3.03c	SPBC1778.09	SPCC1259.11c	SPCC4G3.09c	SPCC1620.12c	SPAC26F1.09	SPAC1952.17c	SPBC530.01	SPBC651.03c	SPAC4F8.13c	SPBC646.12c	SPBC354.13	SPBC3F6.05	SPBC17F3.01c	SPBC23G7.08c	SPAC13A11.01c	SPAC26A3.09c	SPBC28E12.03	SPAC29A4.11	SPAC1565.02c	SPAC22E12.17c	SPAC824.09c	SPBC21D10.05c
GO:0005097	Rab GTPase activator activity	13	SPAC4G8.04	SPAC630.05	SPBC215.01	SPAC23D3.03c	SPBC1778.09	SPCC1259.11c	SPAC6F6.08c	SPCC4G3.09c	SPCC1620.12c	SPAC26F1.09	SPAC1952.17c	SPBC530.01	SPBC651.03c
GO:0005098	Ran GTPase activator activity	1	SPAC22E12.07
GO:0005099	Ras GTPase activator activity	25	SPAC4G8.04	SPAC630.05	SPBC215.01	SPAC23D3.03c	SPBC1778.09	SPCC1259.11c	SPAC6F6.08c	SPCC4G3.09c	SPCC1620.12c	SPAC26F1.09	SPAC1952.17c	SPBC530.01	SPBC651.03c	SPAC22E12.07	SPAC4F8.13c	SPBC646.12c	SPBC354.13	SPBC3F6.05	SPBC17F3.01c	SPBC23G7.08c	SPAC13A11.01c	SPAC26A3.09c	SPBC28E12.03	SPAC29A4.11	SPAC1565.02c
GO:0005100	Rho GTPase activator activity	9	SPBC354.13	SPBC3F6.05	SPBC17F3.01c	SPBC23G7.08c	SPAC13A11.01c	SPAC26A3.09c	SPBC28E12.03	SPAC29A4.11	SPAC1565.02c
GO:0005198	structural molecule activity	278	SPAC1805.11c	SPAC1805.12c	SPBC16G5.14c	SPBC4F6.08c	SPCC16C4.15	SPAC22E12.13c	SPCC736.10c	SPAPB17E12.05	SPCC330.14c	SPCC4B3.09c	SPAC5D6.01	SPAP7G5.05	SPAC1687.06c	SPBC3B9.14c	SPAPB17E12.13	SPCC1840.06	SPBC3B9.13c	SPBC29A3.04	SPCC74.05	SPBC29A3.12	SPAC3F10.18c	SPBC409.14c	SPBP8B7.03c	SPBC1539.01c	SPAC2F7.15	SPBC1685.09	SPAC24H6.07	SPBC19G7.03c	SPBC1685.10	SPAC13G6.02c	SPBC354.06	SPAC521.05	SPBP8B7.06	SPBC21C3.04c	SPAC3G9.03	SPAC22H12.04c	SPBC16C6.11	SPCC18B5.04	SPAC12G12.08	SPAC11E3.15	SPBC839.04	SPAC6G9.09c	SPAC328.10c	SPCC576.08c	SPAC23A1.18c	SPBC365.03c	SPAC13G6.07c	SPAC3H5.07	SPAC1071.07c	SPAC3H5.10	SPAC890.08	SPAC144.11	SPBC1711.06	SPAC23A1.08c	SPBC29A3.15c	SPCC1259.01c	SPAC3H8.03	SPAC31G5.03	SPBC106.05c	SPBC1921.01c	SPBC2F12.07c	SPAC959.08	SPAC959.07	SPBC649.02	SPAC19B12.04	SPBC2D10.08c	SPBC16G5.04	SPBC2F12.02c	SPBC23G7.15c	SPBC21C3.13	SPAC343.02	SPCC613.05c	SPBC16D10.11c	SPAPB8E5.06c	SPBC9B6.06	SPAC29A4.03c	SPBC1271.13	SPAC1783.08c	SPCC576.09	SPCC1682.04	SPCC576.11	SPBC16A3.15c	SPCC1682.14	SPAC18G6.14c	SPBC11C11.09c	SPAC4F8.06	SPCC126.05c	SPBC3H7.04	SPAC1486.07c	SPAC6F6.07c	SPBC2F12.04	SPCC24B10.09	SPBC776.01	SPBC2F12.10	SPBC776.11	SPCC663.04	SPBC3D6.15	SPCC4G3.06c	SPAC1805.13	SPAC589.10c	SPBC405.07	SPBC13G1.01c	SPAPJ698.02c	SPBC26H8.07c	SPAC4F8.02c	SPAC25G10.06	SPAC664.04c	SPBC1105.03c	SPAC4F8.05c	SPAC6G10.11c	SPBP22H7.08	SPBC577.02	SPBC19C2.12	SPBC211.01	SPBP4H10.15	SPBP4H10.13	SPAC1610.02c	SPCC31H12.04c	SPAC664.05	SPAC664.06	SPCC622.18	SPBC56F2.02	SPBC18H10.13	SPBC18H10.14	SPMIT.07	SPAC343.08c	SPRRNA.10	SPRRNA.11	SPRRNA.12	SPRRNA.07	SPRRNA.06	SPRRNA.03	SPRRNA.05	SPRRNA.04	SPBC14C8.10	SPAC31A2.08	SPAC31A2.03	SPCP1E11.09c	SPBC56F2.14	SPRRNA.48	SPRRNA.49	SPRRNA.46	SPRRNA.47	SPRRNA.52	SPRRNA.51	SPRRNA.50	SPRRNA.39	SPRRNA.35	SPRRNA.36	SPRRNA.37	SPRRNA.38	SPRRNA.43	SPBC685.07c	SPRRNA.42	SPRRNA.45	SPRRNA.44	SPRRNA.41	SPRRNA.40	SPRRNA.26	SPRRNA.27	SPRRNA.24	SPRRNA.28	SPRRNA.29	SPRRNA.30	SPBC83.06c	SPRRNA.34	SPRRNA.33	SPRRNA.32	SPRRNA.31	SPRRNA.13	SPRRNA.14	SPRRNA.15	SPRRNA.16	SPRRNA.17	SPRRNA.18	SPRRNA.19	SPRRNA.20	SPAC30D11.12	SPAC1952.14c	SPCP31B10.08c	SPBC4F6.04	SPBC800.04c	SPBC83.02c	SPBC839.13c	SPBC800.05c	SPAC24C9.13c	SPAC24C9.10c	SPAPB1E7.12	SPAC3A12.19	SPAC694.05c	SPAC1F7.13c	SPAP19A11.05c	SPAC3A12.10	SPAC17G6.06	SPBC106.18	SPAC26A3.07c	SPCC285.13c	SPCC285.15c	SPAC8C9.08	SPCC1393.11	SPBC839.09c	SPCC1393.03	SPAC17A5.03	SPAC17C9.03	SPCC1183.08c	SPBC839.05c	SPBC685.06	SPCC5E4.07	SPAC15E1.03	SPBC244.01c	SPAC22A12.04c	SPBC29A10.13	SPBC18E5.04	SPBC18E5.06	SPAC22F3.07c	SPAC1071.08	SPCC364.03	SPAC9G1.03c	SPBC17G9.10	SPBC17G9.07	SPCC16A11.04	SPBC887.07	SPCC16A11.11	SPBC27B12.10c	SPAC26A3.15c	SPBC11B10.04c	SPCC962.04	SPAC3H5.05c	SPAC23C11.02c	SPBC30D10.12c	SPAC806.03c	SPBC2G2.07c	SPCC613.10	SPAC30C2.06c	SPCC613.06	SPCC1223.05c	SPBC1604.13c	SPAC3H5.12c	SPBC2G2.05	SPAC23H3.07c	SPAC16E8.10c	SPAC4H3.11c	SPAC644.17c	SPBC14C8.16c	SPCC1739.02c	SPBC18H10.12c	SPBC30D10.18c	SPAC644.15	SPCC1795.07	SPCC970.05	SPBC16A3.04	SPAC26A3.05	SPAC26A3.04	SPBC16A3.14	SPAC8F11.04	SPAC31G5.17c	SPBC21B10.10	SPAC23A1.11	SPCC1919.08c	SPAC1B3.18c	SPCC1322.15	SPBC29B5.03c	SPCC1322.11	SPBC1685.02c	SPAC10F6.11c	SPCC777.17c	SPCC1739.11c	SPAC3G6.13c	SPBC19F8.08	SPAC1250.05	SPBC11C11.07	SPAC11G7.04	SPAC2C4.16c	SPAC1751.02c	SPAC4G9.17c	SPCC645.09	SPAC4G9.16c	SPCC18.14c
GO:0005200	structural constituent of cytoskeleton	4	SPBC16A3.15c	SPBC26H8.07c	SPBC800.05c	SPCC16A11.04
GO:0005215	transporter activity	333	SPCC23B6.04c	SPBC30B4.05	SPCC1884.02	SPBC14F5.03c	SPAC9.10	SPBC1348.14c	SPAC2E1P3.02c	SPAC24B11.12c	SPAC823.10c	SPAC17G6.15c	SPCC576.17c	SPBC19C7.11	SPAPB1A11.01	SPCC663.14c	SPBC405.03c	SPBC19F8.06c	SPAC1296.02	SPAC4H3.09	SPAC3A12.16c	SPCC1235.13	SPCC1235.14	SPBC3E7.06c	SPBC3B9.18c	SPCC330.07c	SPAC5D6.04	SPAP7G5.06	SPAC3F10.11c	SPAC1071.10c	SPAC5D6.09c	SPCC320.08	SPCC1840.12	SPCC1840.03	SPCC1840.06	SPCC320.05	SPBC29A3.01	SPCC74.04	SPAPB17E12.12c	SPAC17C9.16c	SPAC1635.01	SPBC9B6.09c	SPCC569.05c	SPBC409.19c	SPAC328.01c	SPCPB1C11.02	SPCPB1C11.03	SPCPB1C11.01	SPCC777.04	SPAC19G12.05	SPBC713.10	SPAC139.02c	SPAC869.11	SPBC359.03c	SPBC1685.16	SPBC11G11.07	SPAC11D3.05	SPAC15A10.01	SPAC15A10.06	SPAC22H10.03c	SPAC521.04c	SPAC6B12.12	SPAC977.17	SPAC977.10	SPAC1F7.07c	SPAC17C9.09c	SPAC1399.01c	SPAC7D4.10	SPBC4B4.08	SPAPB2B4.04c	SPBC947.06c	SPAC11E3.07	SPAC3A11.09	SPBP23A10.06	SPAC12G12.12	SPBC839.06	SPCC794.03	SPCC794.06	SPAC732.01	SPBC1773.15	SPAC144.18	SPAC144.06	SPCC757.13	SPAC1F8.01	SPAC4G8.02c	SPCC1259.05c	SPBC12D12.05c	SPAC3H8.10	SPAC222.03c	SPAC3H8.02	SPBC106.05c	SPBC1652.02	SPBC29A3.11c	SPAC17H9.08	SPBC29A3.10c	SPBPB8B6.02c	SPAC17H9.16	SPAC4F10.16c	SPAC824.06	SPAC22E12.01	SPAC343.05	SPBC23G7.13c	SPBC1271.09	SPCC1672.11c	SPBPB10D8.01	SPBC1271.11	SPAC9G1.04	SPAC1B3.14	SPCC1682.01	SPCC18B5.01c	SPBC365.01	SPBPB2B2.16c	SPBC27B12.13	SPBC16A3.17c	SPBC1683.12	SPAC222.12c	SPAC1F7.03	SPAC4F8.15	SPBC1683.05	SPBC1683.01	SPCC18.02	SPBC1683.08	SPCC550.11	SPBC359.01	SPBC359.05	SPAPB2B4.05	SPAC12B10.09	SPAC25H1.10c	SPBC3H7.02	SPAC6F6.04c	SPAPB1E7.08c	SPAC17A2.03c	SPCC24B10.05	SPAC328.09	SPAPB24D3.02c	SPAC30.04c	SPBC83.13	SPBC83.11	SPBC36.01c	SPBC1683.03c	SPAC3F10.02c	SPBC36.02c	SPBC530.10c	SPBC31E1.02c	SPBC776.05	SPAC27F1.08	SPBPB2B2.01	SPBC25B2.02c	SPAPB24D3.09c	SPCC663.03	SPBC36.03c	SPAC1B1.03c	SPBC530.15c	SPCC126.09	SPAC750.02c	SPBPB10D8.04c	SPAC1805.17	SPBC19G7.17	SPBPB10D8.05c	SPAC6C3.06c	SPBPB10D8.06c	SPBC12C2.13c	SPBPB10D8.07c	SPBC16E9.14c	SPAPB8E5.03	SPBC947.02	SPAC29B12.10c	SPCC1795.02c	SPAC2F3.08	SPAC29B12.14c	SPCC548.06c	SPBC16D10.06	SPCC548.07c	SPAC2F3.06c	SPAC17D4.03c	SPCC338.10c	SPBP4H10.03	SPAP27G11.06c	SPBP4H10.08	SPAC637.05c	SPAC664.14	SPAC869.10c	SPBP26C9.03c	SPCC31H12.02c	SPBC15C4.04c	SPCC61.01c	SPBC1604.04	SPBC1604.07	SPCC962.03c	SPAC343.06c	SPBC1604.11	SPBC18H10.16	SPMIT.11	SPMIT.10	SPMIT.04	SPAC1142.05	SPMIT.01	SPAC1399.03	SPMIT.09	SPMIT.07	SPMIT.05	SPAC3H1.06c	SPAC1399.02	SPAC821.13c	SPBC14C8.02	SPAC3H1.09c	SPBC16C6.08c	SPCC584.13	SPAC29A4.19c	SPBC685.04c	SPBC4F6.09	SPAC30D11.05	SPAC6F12.07	SPBC13E7.04	SPACUNK4.07c	SPAC869.03c	SPCC1442.03	SPBC839.11c	SPAC869.05c	SPCC737.02c	SPAC20G8.03	SPCC1183.11	SPAC23C11.14	SPBC27B12.09c	SPAC6F6.01	SPAC17G6.09	SPCC1682.11c	SPCC737.09c	SPCC2H8.02	SPAC22G7.02	SPAC2G11.13	SPAC688.09	SPBC530.02	SPCC1020.01c	SPCC1393.10	SPBC8E4.01c	SPAC23G3.02c	SPBC31F10.15c	SPBC1289.05c	SPAC24C9.16c	SPCC285.05	SPBC29A10.13	SPAP8A3.03	SPCC757.11c	SPAC17A2.14	SPAC589.09	SPAC22F3.07c	SPCC1529.01	SPAC9E9.12c	SPAC922.05c	SPAC11D3.18c	SPAC22F8.04	SPCC1682.09c	SPBC887.17	SPAC8C9.12c	SPBC887.19	SPBC887.12	SPAC17A2.01	SPBC887.02	SPBC1604.08c	SPBC27B12.12c	SPBC25H2.08c	SPBC1685.07c	SPBC27B12.10c	SPCC417.10	SPBC25H2.04c	SPAC1639.02c	SPBC409.08	SPAC1B2.02c	SPBC2G2.06c	SPCC794.04c	SPCC613.10	SPAC17G6.02c	SPCC613.01	SPCC613.02	SPAC23D3.12	SPAC2C4.13	SPCC1442.08c	SPBC2G2.01c	SPAC1039.09	SPAC1039.04	SPAC1039.01	SPBC2G2.03c	SPAC13G6.04	SPBC354.02c	SPAC4G8.08	SPBC17A3.01c	SPCC1739.09c	SPAC11D3.08c	SPAC16E8.07c	SPAC23C4.11	SPCC1795.03	SPCC1442.15c	SPAC3A12.06c	SPAC4G9.20c	SPCC965.11c	SPBC16H5.06	SPCC16A11.09c	SPBC1348.05	SPBC1683.10c	SPAP7G5.04c	SPAC1F8.03c	SPBC1347.04	SPBC543.05c	SPBC691.03c	SPBC21B10.09	SPBC691.05c	SPBC29B5.02c	SPAC227.03c	SPAC1002.16c	SPCC1322.03	SPCC1322.06	SPBC1703.13c	SPBC23G7.16	SPCC1020.03	SPAC1B2.04	SPAC105.01c	SPCC965.03	SPBC609.04	SPCC965.13	SPBC13A2.04c	SPAC1782.07	SPAC14C4.14	SPBC1734.09	SPAC14C4.07	SPAC1B3.16c	SPAC1B3.15c	SPBC1271.10c	SPAC2C4.17c	SPBC1734.13	SPAC24H6.11c	SPBC3B8.04c	SPAC323.07c	SPAC11D3.06	SPCC4B3.13
GO:0005216	ion channel activity	9	SPBC19C7.11	SPAC1635.01	SPBC27B12.13	SPAC1F7.03	SPCC31H12.02c	SPCC1183.11	SPAC6F6.01	SPBC887.02	SPAC2C4.17c
GO:0005247	voltage-gated chloride channel activity	2	SPBC19C7.11	SPBC887.02
GO:0005262	calcium channel activity	2	SPAC1F7.03	SPAC6F6.01
GO:0005290	L-histidine transmembrane transporter activity	1	SPBC1685.07c
GO:0005302	L-tyrosine transmembrane transporter activity	1	SPBC1685.07c
GO:0005313	L-glutamate transmembrane transporter activity	1	SPBC1685.07c
GO:0005315	inorganic phosphate transmembrane transporter activity	5	SPBC1683.01	SPCC2H8.02	SPBC8E4.01c	SPAC23D3.12	SPBC1703.13c
GO:0005338	nucleotide-sugar transmembrane transporter activity	5	SPAC144.18	SPBC839.11c	SPCC1795.03	SPBC1734.09	SPAC12G12.12
GO:0005342	organic acid transmembrane transporter activity	38	SPAC9.10	SPAC17G6.15c	SPBC19F8.06c	SPBC3E7.06c	SPAP7G5.06	SPAC5D6.09c	SPCC74.04	SPCPB1C11.02	SPCPB1C11.03	SPCC777.04	SPAC19G12.05	SPAC139.02c	SPAC869.11	SPBC359.03c	SPCC794.03	SPBC1652.02	SPBC29A3.11c	SPBPB10D8.01	SPBC359.01	SPAC12B10.09	SPAC328.09	SPAPB24D3.02c	SPBC83.13	SPBPB2B2.01	SPBC12C2.13c	SPAPB8E5.03	SPAC869.10c	SPBC15C4.04c	SPBC18H10.16	SPAC3H1.09c	SPCC584.13	SPAC2G11.13	SPBC1685.07c	SPCC794.04c	SPAC1039.09	SPAC1039.01	SPAC11D3.08c	SPCC965.11c
GO:0005365	myo-inositol transmembrane transporter activity	1	SPAC20G8.03
GO:0005371	tricarboxylate secondary active transmembrane transporter activity	3	SPAC17G6.15c	SPAC19G12.05	SPBC83.13
GO:0005375	copper ion transmembrane transporter activity	4	SPBC29A3.01	SPAC1142.05	SPCC1393.10	SPBC23G7.16
GO:0005381	iron ion transmembrane transporter activity	10	SPAC15A10.01	SPAC1F7.07c	SPBP26C9.03c	SPCC61.01c	SPBC4F6.09	SPAC8C9.12c	SPAC4G8.08	SPBC1683.10c	SPAC1F8.03c	SPCC1020.03
GO:0005384	manganese ion transmembrane transporter activity	3	SPBC31E1.02c	SPBP23A10.06	SPAC27F1.08
GO:0005385	zinc ion transmembrane transporter activity	7	SPCC126.09	SPBC16E9.14c	SPBC16D10.06	SPAC17D4.03c	SPBP26C9.03c	SPAC23C11.14	SPAP8A3.03
GO:0005388	calcium-transporting ATPase activity	6	SPAPB2B4.04c	SPBC839.06	SPBC31E1.02c	SPAC6C3.06c	SPAC29A4.19c	SPACUNK4.07c
GO:0005452	inorganic anion exchanger activity	1	SPBC543.05c
GO:0005459	UDP-galactose transmembrane transporter activity	2	SPBC839.11c	SPCC1795.03
GO:0005462	UDP-N-acetylglucosamine transmembrane transporter activity	1	SPBC1734.09
GO:0005471	ATP:ADP antiporter activity	1	SPBC530.10c
GO:0005483	soluble NSF attachment protein activity	1	SPAC959.02
GO:0005484	SNAP receptor activity	19	SPBC13G1.11	SPBC36B7.07	SPBC31E1.04	SPAC823.05c	SPBC3B9.10	SPAC23A1.15c	SPCC825.03c	SPAC6F12.03c	SPBC2A9.08c	SPCC594.06c	SPAC6G9.11	SPBC26H8.02c	SPAP14E8.03	SPCC895.04c	SPAC31A2.13c	SPAC17G6.07c	SPAC4G8.10	SPAC23C4.13	SPBC8D2.14c
GO:0005496	steroid binding	9	SPAC25B8.01	SPCC285.04	SPCC23B6.01c	SPBC2F12.05c	SPBC1271.12	SPBC646.08c	SPAC23H4.01c	SPBC354.07c	SPBC3B9.15c
GO:0005506	iron ion binding	30	SPAC1296.06	SPCC191.07	SPAC227.13c	SPBC29A3.18	SPAC19G12.08	SPCC757.07c	SPAC1687.16c	SPBC947.05c	SPBC1709.19c	SPBC6B1.08c	SPAC13A11.02c	SPAC630.08c	SPBC1683.09c	SPCC1281.06c	SPAC10F6.01c	SPAC869.02c	SPCC1183.03c	SPAC19A8.04	SPAPB1E7.07	SPBC27B12.03c	SPBC29A10.01	SPBC887.15c	SPCC1020.08	SPAC1F12.10c	SPCC330.03c	SPBP23A10.16	SPBC29A10.16c	SPAC25B8.01	SPMIT.11	SPCC16A11.10c
GO:0005507	copper ion binding	14	SPAC2E1P3.04	SPAC1420.04c	SPBC1289.16c	SPAC19B12.13	SPCC1672.04c	SPAC1F7.08	SPBC21D10.07	SPMIT.11	SPCC584.02	SPBC119.06	SPAC31A2.11c	SPAC22E12.04	SPBC1709.10c	SPBC26H8.14c
GO:0005509	calcium ion binding	49	SPBC557.05	SPCC613.03	SPAC18B11.04	SPBC660.07	SPBC19G7.08c	SPAC15A10.08	SPAPB2B4.04c	SPBC17D1.07c	SPBC839.02	SPBC215.01	SPCC757.12	SPBC12D12.05c	SPAPYUK71.03c	SPCC1682.04	SPAC23A1.04c	SPAC23A1.06c	SPBC31E1.02c	SPBC83.01	SPBC2D10.04	SPCP1E11.03	SPAC25G10.09c	SPCC11E10.09c	SPCC830.06	SPBC1604.01	SPAC31A2.12	SPAC926.03	SPCC1183.11	SPAC3A12.14	SPAC3C7.11c	SPCC4B3.08	SPCC63.02c	SPAC2E1P5.01c	SPCC584.15c	SPBC800.10c	SPAC23D3.14c	SPAP8A3.08	SPAC22F8.11	SPCC320.04c	SPAC27E2.01	SPBC11G11.02c	SPCC737.08	SPAC29A4.05	SPBC16A3.13	SPAC1687.09	SPAC25H1.09	SPBP4H10.19c	SPBC1778.06c	SPAC2C4.17c	SPAC1687.14c
GO:0005515	protein binding	790	SPAC1006.09	SPAC27D7.12c	SPCC24B10.13	SPBC1703.06	SPAC19G12.15c	SPBC3D6.02	SPBC3H7.06c	SPCC24B10.07	SPAC343.09	SPAC4G9.19	SPBC25B2.06c	SPCC63.13	SPAC12B10.03	SPBC30B4.03c	SPCC63.03	SPAPB8E5.05	SPAC12G12.11c	SPBC25B2.11	SPBPJ4664.03	SPBP8B7.09c	SPBC336.01	SPBC336.08	SPBC336.04	SPAC227.11c	SPAC18B11.10	SPAC630.03	SPAC24B11.11c	SPBC16G5.12c	SPCC16C4.11	SPBC19C7.03	SPAC13D6.05	SPAC22E12.16c	SPBC19C7.10	SPBC365.07c	SPAC18G6.15	SPAC23E2.03c	SPAC13G6.11c	SPAC19G12.01c	SPCC576.15c	SPAC4A8.05c	SPCC736.12c	SPBC23E6.07c	SPBC21C3.16c	SPAC57A7.12	SPCC1235.06	SPCC1235.03	SPAC57A7.11	SPAC2E1P3.04	SPAPB17E12.02	SPAC1F3.03	SPBC3E7.02c	SPAC926.04c	SPCC830.08c	SPAC17G6.14c	SPBC19F8.03c	SPCC830.07c	SPAC926.05c	SPAC4H3.01	SPBC13G1.11	SPAC4D7.05	SPAC4D7.03	SPAC27D7.03c	SPAC1420.03	SPAC3A12.11c	SPBC660.07	SPBC3H7.11	SPAC5D6.08c	SPCC1906.02c	SPAC5D6.05	SPBC2G5.03	SPBC36B7.03	SPBC36B7.07	SPAC110.03	SPCC5E4.03c	SPBC29A3.08	SPBC3E7.11c	SPAC13D6.04c	SPBC3B9.16c	SPBC36B7.09	SPCC74.01	SPBC29A3.13	SPAC637.07	SPAC16A10.02	SPAC110.02	SPAC24B11.06c	SPAC17C9.13c	SPAC1002.06c	SPBC365.13c	SPAPB1A10.09	SPAPB1A10.03	SPBC216.07c	SPAPB1A10.02	SPCC162.09c	SPBC365.12c	SPAC13G6.15c	SPAPB1A10.14	SPBC409.12c	SPBC31E1.03	SPBC31E1.05	SPBC31E1.04	SPBC3F6.03	SPAC24H6.12c	SPAC2F7.11	SPBC216.06c	SPBC21B10.06c	SPBC1718.03	SPBC1718.01	SPBC336.15	SPBC1718.06	SPBC21B10.05c	SPAC56F8.08	SPBC1685.15c	SPBC2D10.14c	SPBC1685.08	SPAC823.05c	SPBC1685.01	SPCC553.07c	SPBC409.09c	SPAC24H6.09	SPAC24H6.03	SPAC24H6.06	SPAC24H6.05	SPBC17G9.04c	SPCC970.04c	SPCC576.03c	SPBC2D10.11c	SPAC3A11.14c	SPBC1A4.01	SPCC1672.10	SPBC1685.11	SPCC553.09c	SPBP8B7.11	SPBC3B9.21	SPBP8B7.19	SPAC3G9.13c	SPAC15A10.08	SPCC330.01c	SPBC582.07c	SPAC22H10.07	SPBC3B9.10	SPBC3B9.19	SPBC21C3.07c	SPBC582.06c	SPCC757.09c	SPAC27D7.13c	SPAC23G3.01	SPBC4F6.15c	SPBC582.03	SPAC22H10.10	SPAC3G9.08	SPAC6B12.15	SPAC3G9.05	SPAC6B12.11	SPBC4F6.17c	SPBC800.09	SPAC3G9.12	SPAC6B12.08	SPAC1687.18c	SPAC1F7.07c	SPBP23A10.04	SPCC330.11	SPAC1420.02c	SPBC19C2.13c	SPBC1A4.08c	SPBC12D12.03	SPBC12D12.01	SPCC330.02	SPBC16C6.10	SPBC16C6.14	SPCC18B5.03	SPBC16C6.09	SPBC1773.09c	SPAC3A11.13	SPAC9.12c	SPBP23A10.16	SPAC3A11.08	SPBC32F12.04	SPAC7D4.04	SPBC32F12.06	SPAC9.13c	SPAC17C9.05c	SPAC12G12.15	SPAPJ760.02c	SPCC1223.10c	SPCC23B6.03c	SPAC890.02c	SPAC23A1.16c	SPCC970.07c	SPAC23E2.01	SPAC23E2.02	SPBC21B10.13c	SPAC24H6.02c	SPBC32F12.11	SPBC1773.01	SPAC17C9.01c	SPAC15F9.03c	SPAC17H9.03c	SPAC23A1.15c	SPAC6G9.06c	SPAC890.07c	SPBC29A10.03c	SPBC215.02	SPBC215.04	SPAC1071.09c	SPBC215.05	SPAC959.09c	SPBC409.04c	SPBC409.07c	SPAC144.03	SPAC6G9.03c	SPAC144.08	SPAC57A10.02	SPAC57A10.03	SPBC1711.08	SPBC12D12.07c	SPBP8B7.28c	SPCC188.08c	SPAC1D4.04	SPAC1D4.13	SPAPYUG7.02c	SPCC1259.13	SPAC17D4.02	SPNCRNA.214	SPCC645.06c	SPCC24B10.08c	SPAC17G8.05	SPCC825.03c	SPBC106.02c	SPCC188.04c	SPBC428.13c	SPBC29A3.14c	SPCC645.05c	SPAC2E1P5.03	SPBC19C2.04c	SPAC1783.03	SPAC1783.05	SPAC222.07c	SPAC4F10.14c	SPAC959.02	SPAC821.06	SPBC649.05	SPAC4F10.15c	SPAC17H9.11	SPAC21E11.03c	SPAC6F6.16c	SPAC821.12	SPBC16D10.04c	SPBC428.16c	SPBC2F12.09c	SPBC2F12.08c	SPAC17H9.05	SPAC824.06	SPAC3H8.07c	SPAC17G8.03c	SPBC6B1.09c	SPCC1672.08c	SPBC16D10.08c	SPAC19A8.05c	SPAC22H10.11c	SPBC1539.04	SPAC343.18	SPAC6F12.03c	SPBC336.09c	SPAC3C7.12	SPCC1672.02c	SPAC23D3.06c	SPCC613.04c	SPAC15E1.07c	SPBC21.06c	SPAC16.01	SPCC553.04	SPAC343.03	SPAC23D3.04c	SPBC1105.11c	SPAC1783.04c	SPBC1778.02	SPBC9B6.10	SPBC2A9.08c	SPCC162.07	SPCC1259.12c	SPAC13A11.01c	SPAC9G1.09	SPCC417.07c	SPAPB8E5.02c	SPCC1739.03	SPAC13A11.02c	SPCC1739.07	SPBC16A3.15c	SPBC16E9.02c	SPCC1739.12	SPCC1739.13	SPAC16A10.06c	SPBC27B12.08	SPAC16A10.07c	SPAC1783.07c	SPBC365.15	SPAC23A1.06c	SPBC365.06	SPBC16E9.12c	SPBC32H8.10	SPAC19G12.13c	SPAC222.09	SPAC222.11	SPAC222.15	SPAC27F1.04c	SPAC19D5.01	SPAC1F7.08	SPAC1834.11c	SPAC1F7.05	SPCC645.14c	SPAC1F7.03	SPAC1F7.04	SPBC25D12.04	SPAC27F1.02c	SPBC1198.12	SPAC222.10c	SPCC126.02c	SPCC18.04	SPCC550.05	SPBC428.01c	SPBC1709.05	SPBC24C6.07	SPCC4G3.05c	SPBC1709.01	SPCC550.13	SPCC61.02	SPBC1718.07c	SPBC11C11.04c	SPBC1709.12	SPAC343.11c	SPBC11B10.09	SPBC11B10.06	SPAPB2B4.03	SPACUNK12.02c	SPAC12B10.07	SPAC19G12.10c	SPAP27G11.15	SPCC188.07	SPCC188.11	SPBC336.12c	SPAC2F7.03c	SPCC24B10.12	SPAC57A10.05c	SPAC17A2.04c	SPAC30.03c	SPAC6F6.08c	SPBC428.08c	SPCC191.09c	SPBC3D6.04c	SPAC328.03	SPAC328.06	SPCC965.07c	SPAP27G11.02	SPAC4G8.11c	SPBC21D10.12	SPCC594.06c	SPBC83.17	SPBC12C2.10c	SPBC409.20c	SPAC24C9.14	SPCC613.12c	SPAC22F3.02	SPAC8E11.02c	SPAC6G9.11	SPBC3D6.11c	SPAC513.03	SPCC594.07c	SPBC2F12.13	SPAC22F3.13	SPBC83.01	SPAC8E11.03c	SPBC16A3.07c	SPAC227.05	SPAC227.06	SPBC36.05c	SPCC736.09c	SPAC227.10	SPBC36.06c	SPBC530.14c	SPBC1215.01	SPBC1709.11c	SPAC1142.03c	SPBC3D6.09	SPAC14C4.02c	SPBC1709.10c	SPAC8E11.07c	SPCC18B5.11c	SPAC1B1.03c	SPCC126.06	SPBC1921.03c	SPBC1D7.01	SPBC1D7.05	SPBC1D7.04	SPCC550.06c	SPBC16A3.05c	SPAC20H4.07	SPAC13D6.01	SPBC2D10.13	SPBC2D10.12	SPBC12D12.04c	SPBC4.07c	SPBC405.06	SPAC13C5.07	SPAC1805.04	SPAC1805.08	SPCC736.11	SPCC736.14	SPAC18G6.02c	SPBC16E9.14c	SPAC3C7.03c	SPBC947.02	SPAPJ698.02c	SPBC25H2.05	SPAC17A2.13c	SPCC1827.06c	SPBC947.12	SPCC1795.01c	SPAC15F9.02	SPBC30D10.04	SPBC30D10.02	SPAC25G10.03	SPBP16F5.03c	SPAC664.07c	SPBC1105.04c	SPBC16D10.09	SPCC338.17c	SPCP1E11.06	SPAC16.02c	SPCC1827.08c	SPBC16D10.10	SPBC26H8.02c	SPBP22H7.07	SPBC19C2.05	SPBC19C2.03	SPBP16F5.07	SPBP16F5.02	SPAC664.01c	SPAP27G11.04c	SPBC25D12.02c	SPAC17D4.03c	SPAC1F3.06c	SPAPB1E7.02c	SPBC19C2.09	SPAC25B8.14	SPCC61.04c	SPBC577.15c	SPBP4H10.04	SPAP27G11.06c	SPBC21D10.06c	SPAC1834.07	SPBC146.03c	SPAC664.15	SPAC630.13c	SPAC664.11	SPBC21D10.05c	SPAC25B8.01	SPAC630.14c	SPAC1F3.02c	SPAC3G6.06c	SPAC22H12.02	SPBC56F2.01	SPCC962.03c	SPCC622.16c	SPAC1142.05	SPCC1223.06	SPBC725.17c	SPCC622.13c	SPAC1834.06c	SPAC31A2.14	SPBC14C8.12	SPAC637.10c	SPBC14C8.06	SPCC584.05	SPCC584.04	SPAC13G7.02c	SPAC1565.08	SPAC637.12c	SPAC25G10.07c	SPAC6F6.02c	SPCP1E11.04c	SPBC119.14	SPAC1952.07	SPAC30D11.10	SPAC30D11.13	SPBC119.08	SPBC4F6.12	SPAC2F3.15	SPAC4F8.10c	SPAC25A8.01c	SPBC800.05c	SPAP14E8.03	SPBC83.03c	SPBC725.02	SPAC1952.13	SPAC6F12.02	SPBC1105.17	SPBC13E7.09	SPBC13E7.06	SPAC4F8.13c	SPBC1105.10	SPAC20H4.03c	SPBC1105.12	SPAC6F12.14	SPACUNK4.06c	SPAC926.03	SPAC19A8.04	SPBC17D11.05	SPAC20G4.02c	SPAC3C7.14c	SPBC887.04c	SPAPB1E7.09	SPBC17D11.01	SPCC132.02	SPCC1183.12	SPAC20G8.01	SPAC3A12.14	SPAC23C11.16	SPAC23C11.15	SPAC23C11.12	SPCC1840.01c	SPAC694.06c	SPAC9G1.11c	SPAC3C7.11c	SPBC20F10.04c	SPCC4B3.07	SPAC6F6.17	SPAC17G6.17	SPAC1782.09c	SPAC17G6.12	SPAC3A12.07	SPCC4B3.15	SPBC342.05	SPBC23E6.09	SPAC6F12.13c	SPBC146.13c	SPBC646.09c	SPAC6F12.15c	SPAC1486.05	SPAC13F5.06c	SPBC428.20c	SPAC19B12.05c	SPBC106.06	SPBC31A8.01c	SPBC106.10	SPBC646.05c	SPBC16H5.11c	SPBC106.20	SPCC737.06c	SPAC2G11.03c	SPBC29A10.04	SPAC2G11.12	SPBC1706.01	SPAC7D4.02c	SPAC2G11.14	SPBC1289.02c	SPBC21.01	SPBC21.04	SPBC1289.01c	SPAC2E1P5.02c	SPBC530.04	SPBC18H10.08c	SPAC688.11	SPAC458.07	SPBC28F2.12	SPAC458.03	SPBC28F2.07	SPAC2E1P5.04c	SPCC74.03c	SPCC1393.14	SPCC1393.10	SPBC26H8.10	SPBC651.11c	SPBC902.06	SPCC16C4.18c	SPAC17A5.12	SPAC17A5.16	SPCC4G3.14	SPAC607.05	SPBC646.11	SPBC646.13	SPAC17C9.03	SPCC285.17	SPAC29A4.08c	SPBC17D11.02c	SPBC685.06	SPAC22A12.07c	SPAC1786.03	SPAC7D4.07c	SPCC895.04c	SPBC1289.07c	SPAC19A8.12	SPAC17G8.14c	SPBC216.05	SPCC895.09c	SPAC19A8.10	SPBC216.02	SPAC20G4.04c	SPBC31F10.14c	SPBC530.13	SPAC30D11.04c	SPAC20G4.03c	SPBC28F2.04c	SPAC29E6.01	SPAC15E1.10	SPCC5E4.06	SPCC5E4.04	SPBC31F10.13c	SPAC20G4.06c	SPBC244.01c	SPBC1289.03c	SPBC29A10.14	SPBC18E5.06	SPAP8A3.08	SPAC31A2.13c	SPAC11E3.04c	SPAC9E9.10c	SPCC364.02c	SPAC17H9.19c	SPCC364.06	SPAC1687.20c	SPAC644.14c	SPBP35G2.06c	SPBC337.14	SPBC1703.12	SPAC22F8.11	SPAC20G8.05c	SPAC644.13c	SPBC887.18c	SPBC1861.02	SPAC26H5.03	SPBC28E12.03	SPAC26H5.06	SPCC16A11.14	SPBC1604.08c	SPAC27E2.05	SPAC19E9.03	SPAC19E9.02	SPAC15A10.16	SPAC3H5.06c	SPBC11B10.05c	SPBC1826.01c	SPBC409.05	SPBC409.03	SPAC22F3.09c	SPCC338.08	SPBC1604.14c	SPCC338.16	SPAC23H3.08c	SPBC28E12.01c	SPBC15D4.01c	SPAC4G9.06c	SPBC17F3.02	SPBC215.07c	SPBC14C8.14c	SPAC23D3.01	SPBC20F10.06	SPAC13A11.03	SPBC1604.17c	SPAC22A12.15c	SPAC22F8.07c	SPAC4H3.11c	SPBP19A11.04c	SPAC17G6.07c	SPBP19A11.03c	SPAC688.04c	SPBC14C8.17c	SPAC1A6.01c	SPAC688.06c	SPCC1919.10c	SPAC644.04	SPBC31F10.04c	SPBC337.05c	SPBPJ4664.01	SPAC19E9.01c	SPCC1322.12c	SPAC4G8.10	SPCC16C4.08c	SPAC644.12	SPAC688.02c	SPAC3G6.02	SPAC3G6.01	SPBC1215.02c	SPAC6G9.13c	SPAC1F12.05	SPBC25H2.12c	SPAC29B12.03	SPCC1442.10c	SPBC1734.05c	SPAC26A3.16	SPBC36B7.08c	SPAC9E9.13	SPBC1271.01c	SPAC29A4.16	SPAC29A4.18	SPAC4D7.10c	SPAC23C4.08	SPBC1734.02c	SPAC23C4.13	SPCC1795.06	SPBC651.10	SPAC29A4.05	SPCC1795.11	SPAC23C4.19	SPAC23C4.15	SPCC338.05c	SPCC970.12	SPBC776.12c	SPCC970.09	SPAC31A2.05c	SPBC1921.02	SPCC970.01	SPBC16A3.01	SPAPB1A10.04c	SPAC1F5.04c	SPAC26A3.02	SPBC16A3.11	SPBC1347.05c	SPCC320.13c	SPCC895.07	SPCC895.05	SPAC1687.01	SPAC10F6.09c	SPBC776.18c	SPCC1235.10c	SPAC23C4.18c	SPBC8D2.10c	SPBC543.02c	SPBC1347.10	SPCC10H11.02	SPAC23C4.02	SPBC543.03c	SPAC4A8.15c	SPBC1683.13c	SPAC1F5.09c	SPBC18E5.03c	SPCC306.02c	SPBP22H7.09c	SPBC8D2.14c	SPCC306.05c	SPBC14F5.12c	SPBC15D4.03	SPAC10F6.11c	SPAC1565.07c	SPAC23H4.12	SPCC1322.08	SPAC1006.06	SPAC1565.06c	SPCC1020.02	SPAC16E8.09	SPCC1739.11c	SPCC1020.09	SPCC1020.10	SPAC3F10.04	SPAC3F10.03	SPAC3F10.13	SPBP23A10.14c	SPAC1565.04c	SPAC1B2.05	SPBC1778.01c	SPAC1B3.12c	SPAC23H3.13c	SPAC821.07c	SPAC23H4.18c	SPAC4F10.11	SPAC1F5.11c	SPBC29B5.01	SPBC609.05	SPBC18H10.20c	SPBC11C11.03	SPBC11C11.02	SPCC663.05c	SPBC11C11.08	SPAC821.08c	SPBC83.18c	SPBC354.14c	SPBC1778.06c	SPAC631.01c	SPAC2C4.15c	SPBC17A3.05c	SPAC8F11.07c	SPBC725.09c	SPBC1604.20c	SPAC11E3.08c	SPCC306.09c	SPAC16E8.04c	SPCC645.04	SPCC645.07	SPCC663.01c	SPAC23A1.17	SPBC1734.11
GO:0005516	calmodulin binding	10	SPBC2D10.14c	SPBC1773.01	SPAC6G9.06c	SPCC645.05c	SPCC417.07c	SPAC23A1.06c	SPACUNK12.02c	SPBP4H10.04	SPAC4F8.13c	SPCC1919.10c
GO:0005519	cytoskeletal regulatory protein binding	1	SPAC3G9.05
GO:0005524	ATP binding	547	SPBC1685.06	SPAC1006.09	SPAC110.01	SPBC11C11.11c	SPCC777.14	SPAC1805.05	SPCC162.10	SPCC24B10.07	SPBC8D2.19	SPBC1861.05	SPAC630.09c	SPBC577.12	SPBC15D4.05	SPAC1093.04c	SPBC1347.06c	SPAC1250.03	SPAC4G8.05	SPBC336.01	SPAC9.05	SPBC14F5.04c	SPCC297.03	SPAC630.03	SPAC24B11.11c	SPBC16G5.12c	SPCC16C4.11	SPBC4F6.07c	SPAC24B11.12c	SPAC15A10.03c	SPBC19C7.03	SPBC19C7.06	SPAC19G12.02c	SPAC4A8.07c	SPAC13G6.11c	SPAC22E12.14c	SPCC576.15c	SPAC4A8.05c	SPBC14F5.05c	SPBC1198.10c	SPBC23E6.07c	SPAC57A7.12	SPAC926.04c	SPAC17G6.14c	SPAC4H3.05	SPCC576.10c	SPAC1687.03c	SPBC1198.13c	SPAC31G5.09c	SPBC3H7.15	SPBC3B9.18c	SPBC660.14	SPAC29E6.06c	SPCPJ732.02c	SPCC830.11c	SPAC3F10.11c	SPAC1071.10c	SPCC18.16c	SPBP4H10.06c	SPBC2G5.03	SPAC27E2.06c	SPBC29A3.01	SPAC637.11	SPBC36B7.09	SPCC74.06	SPAC637.08	SPAC24B11.06c	SPAPB17E12.14c	SPBC216.07c	SPBC9B6.09c	SPAC4A8.08c	SPBC31E1.06	SPAC24H6.12c	SPBC543.07	SPAC823.08c	SPBC543.09	SPBC17G9.03c	SPBC1685.15c	SPBC2D10.14c	SPAC323.06c	SPBC29A10.10c	SPBC713.06	SPCC1259.15c	SPCC14G10.01	SPAC24H6.04	SPAC3A11.12c	SPAC3A11.14c	SPAC13G6.01c	SPCC576.06c	SPAC17A5.15c	SPAC23A1.19c	SPBP8B7.16c	SPAC19G12.14	SPAC15A10.01	SPAC3G9.13c	SPBC19F5.04	SPCC330.01c	SPAC22H10.05c	SPAC3G9.06	SPBC1773.10c	SPBC4F6.17c	SPAC1420.02c	SPAC7D4.10	SPBC1A4.08c	SPBC12D12.03	SPAPB2B4.04c	SPBC839.16	SPCC18B5.03	SPAC12G12.04	SPAC11E3.07	SPBP23A10.13	SPBP23A10.10	SPAC1F7.02c	SPBC839.06	SPCC23B6.03c	SPAC1D4.11c	SPAC732.01	SPBC19G7.01c	SPCP25A2.02c	SPAC23A1.12c	SPBC1A4.03c	SPAC890.03	SPBC409.07c	SPAC57A10.02	SPAC144.05	SPAC144.14	SPBC1711.17	SPBC56F2.07c	SPCC18B5.05c	SPAC1D4.08	SPAC1D4.04	SPAC1D4.12	SPAC1D4.13	SPAC3H8.05c	SPAC1B9.02c	SPBC17G9.11c	SPAC31G5.19	SPCC1259.13	SPBC56F2.09c	SPAC11H11.06	SPAC2G11.11c	SPCC18B5.08c	SPBC106.02c	SPBC29A3.15c	SPBC16E9.13	SPAC2G11.10c	SPCC645.05c	SPCC1672.05c	SPAC1783.05	SPAC222.07c	SPCC1672.06c	SPAC14C4.05c	SPAC977.16c	SPAC821.12	SPBC16D10.04c	SPAC6F12.10c	SPAC4F10.16c	SPAC17H9.02	SPAC2F7.13c	SPBC16D10.08c	SPAC343.13	SPAC343.15	SPAC343.05	SPAC17G8.01c	SPBC21C3.18	SPAC20G4.01	SPAC6F12.05c	SPBC21.07c	SPBC21.06c	SPCC553.03	SPCC553.02	SPCC1672.11c	SPAC22A12.16	SPAC22A12.11	SPBC23G7.12c	SPAC1D4.06c	SPCC188.13c	SPBC557.04	SPCC417.06c	SPAC9G1.02	SPAC9G1.09	SPCC18B5.01c	SPCC1739.03	SPCC1682.16	SPAC323.04	SPCC1739.13	SPAC22G7.06c	SPAC23A1.06c	SPBC1198.05	SPBC1198.09	SPAC222.13c	SPBC32H8.10	SPAC222.12c	SPAC1093.05	SPAC823.03	SPBC25D12.06	SPBC16E9.10c	SPAC1834.11c	SPAC1F7.05	SPCC18.08	SPCC126.02c	SPBC1709.05	SPBC29A3.02c	SPBC359.05	SPBC1709.17	SPBC24C6.02	SPBC24C6.03	SPBC11B10.09	SPAPB2B4.05	SPACUNK12.02c	SPBC3E7.01	SPBC428.05c	SPAC2F7.03c	SPBC902.02c	SPCC191.02c	SPBC1709.02c	SPCC736.03c	SPBC336.14c	SPCC965.04c	SPBC3D6.06c	SPAC17A2.03c	SPAC30.02c	SPAC4A8.14	SPBC25B2.09c	SPAC328.04	SPAC12B10.14c	SPAC30.04c	SPBC6B1.02	SPBC31E1.02c	SPAC24C9.09	SPBC776.09	SPBC2F12.13	SPAC8E11.03c	SPBC83.08	SPAC144.17c	SPAC12B10.08c	SPAC227.09	SPAC24C9.03	SPBC25B2.02c	SPAC227.14	SPAPB24D3.09c	SPBPB2B2.13	SPAC6F6.11c	SPBC530.14c	SPCC663.03	SPCC663.12	SPAC14C4.02c	SPCC18B5.11c	SPAC26H5.02c	SPAC3H1.13	SPBC8D2.01	SPCC550.03c	SPBC8D2.06	SPCC24B10.16c	SPBC29A3.09c	SPBC1D7.05	SPCC550.06c	SPBC4.04c	SPAC6C3.06c	SPAC20H4.07	SPAPB18E9.02c	SPCC24B10.10c	SPAC20H4.09	SPAC20H4.04	SPBC12D12.04c	SPAPB8E5.09	SPBC4.07c	SPAC25B8.06c	SPCC736.06	SPBC405.01	SPBC2D10.20	SPAC3C7.03c	SPBC947.01	SPBC25H2.02	SPAC110.04c	SPCC1235.05c	SPBP35G2.10	SPBC27.08c	SPCP1E11.02	SPBC16D10.10	SPBC15C4.05	SPCC1235.04c	SPBP22H7.06	SPAC4F8.07c	SPBC19C2.01	SPBC19C2.05	SPBP16F5.04	SPBC25D12.03c	SPCC11E10.05c	SPCC1620.06c	SPBC428.15	SPAC144.07c	SPCC1795.05c	SPAC732.02c	SPAC1834.02	SPAC1834.07	SPAC1834.08	SPBC146.03c	SPAC664.10	SPAC664.11	SPAP27G11.07c	SPAC212.11	SPAC1F3.02c	SPBC4B4.01c	SPAC10F6.02c	SPCPB16A4.05c	SPAC10F6.03c	SPCC1620.14c	SPBC18H10.02	SPBC1778.10c	SPBC18H10.15	SPAC10F6.05c	SPAC1142.06	SPAC16C9.06c	SPBC13G1.10c	SPAC1556.01c	SPBC115.02c	SPAC821.13c	SPBC342.02	SPBC14C8.02	SPAC13G7.02c	SPAC1565.08	SPAC29A4.19c	SPBC16C6.07c	SPAC25G10.07c	SPAC23C11.09	SPAC343.01c	SPAC25G10.05c	SPCC1450.11c	SPBP18G5.02	SPBC119.10	SPAC30D11.13	SPBC119.02	SPBC119.08	SPBC119.07	SPAC2F3.15	SPBC17D1.06	SPAC25A8.01c	SPBC4F6.06	SPAC30D11.03	SPAC4G9.12	SPACUNK4.07c	SPBC1105.09	SPAC1F5.06	SPAC1F5.10	SPAC20G8.01	SPAC23C11.16	SPAC23C11.11	SPBC32H8.12c	SPCC737.07c	SPAC10F6.10	SPBC23E6.02	SPBC16H5.10c	SPBC146.13c	SPCC63.11	SPCC737.09c	SPBC106.06	SPBC106.01	SPAC6F12.16c	SPBC577.06c	SPAC22G7.08	SPBC106.10	SPAC4G9.03	SPCC70.07c	SPBC29A10.04	SPCC4G3.08	SPAC2G11.12	SPBC646.14c	SPAC2G11.06	SPBC211.04c	SPAC13F5.01c	SPCC70.05c	SPCC63.08c	SPAC16C9.07	SPAC458.05	SPCC74.03c	SPCC1020.01c	SPAC26F1.13c	SPAC17A5.11	SPAC13G7.12c	SPCC4G3.14	SPAC17A5.01	SPAC17A5.06	SPBC646.11	SPAC3C7.08c	SPBC646.03	SPBC646.04	SPAC19A8.12	SPAC17G8.14c	SPBC216.05	SPCC895.09c	SPBC1289.05c	SPCC1620.08	SPCC285.16c	SPAC20G4.03c	SPCC1183.05c	SPCC285.03	SPCC5E4.06	SPAC3C7.06c	SPAC644.06c	SPBC29A10.15	SPAC22F3.06c	SPAC17A2.12	SPAC11E3.04c	SPAC644.11c	SPAC20G8.08c	SPAC20G8.09c	SPAC23H4.10c	SPAC9E9.12c	SPBC887.14c	SPAC11E3.01c	SPAC644.14c	SPBC1703.04	SPBC1703.05	SPBC1703.07	SPAC22F3.03c	SPAC806.07	SPBC337.04	SPBP35G2.05c	SPBC887.12	SPAC18B11.07c	SPBC1861.09	SPCC16A11.17	SPCC1682.02c	SPAC27E2.09	SPAPB1A10.11c	SPBC2G2.12	SPAC19E9.02	SPBC211.07c	SPAC15A10.13	SPBC409.10	SPCC417.08	SPAC23C11.04c	SPBC1826.01c	SPAC9.03c	SPBC582.10c	SPAC22F3.08c	SPCC1223.08c	SPBC1703.08c	SPAC806.02c	SPAC4G9.09c	SPBC16H5.08c	SPCC1223.07c	SPBC947.11c	SPBC1604.14c	SPCC338.14	SPBC15D4.01c	SPAC5H10.08c	SPBC17F3.02	SPBC215.08c	SPBC4C3.03	SPBC2G2.08	SPBC16H5.03c	SPAC23D3.02	SPBC30D10.10c	SPAC2C4.13	SPCC1494.06c	SPAC22F3.10c	SPAC22A12.15c	SPAC17H9.13c	SPCC1919.10c	SPAC4H3.10c	SPAC806.06c	SPAC167.01	SPAC3G6.11	SPAC6G9.10c	SPAC644.07	SPBC337.05c	SPCC737.08	SPCC1322.12c	SPAC3G6.01	SPAC4G8.09	SPBC25H2.12c	SPAC29B12.01	SPCC825.01	SPAC27E2.10c	SPAC29A4.15	SPAC29A4.16	SPAC16E8.07c	SPAC23C4.03	SPAC23C4.12	SPCC1795.11	SPBC776.12c	SPBC21H7.04	SPAC31A2.07c	SPAPB1A10.06c	SPAC8F11.03	SPBC16H5.02	SPCC320.13c	SPBC543.06c	SPAC10F6.09c	SPCC4B3.10c	SPAC1687.15	SPCC10H11.01	SPBC543.03c	SPAP7G5.02c	SPAC1805.01c	SPAC1F5.09c	SPBC32C12.03c	SPAC56E4.04c	SPAC1093.06c	SPBC12C2.06	SPBC725.06c	SPCC1322.13	SPBC1703.14c	SPAC1782.11	SPCC1322.08	SPAC1006.07	SPBP22H7.05c	SPAC23H4.06	SPAC23H4.02	SPAC23H4.04	SPBP4H10.11c	SPBC14F5.06	SPCC1020.10	SPAC821.04c	SPBC1703.15c	SPAC3F10.04	SPAC3F10.03	SPAC1B2.05	SPBC83.14c	SPCC162.11c	SPBC691.04	SPBC17A3.09c	SPAC12G12.13c	SPCC965.03	SPBC19F8.07	SPAC1250.01	SPBC14C8.07c	SPBC30D10.07c	SPCC1919.01	SPAC23H4.17c	SPBCPT2R1.08c	SPAC14C4.14	SPAC2C4.14c	SPAC14C4.13	SPBC1734.03	SPBC16G5.02c	SPBC17A3.04c	SPAC14C4.03	SPBC1604.21c	SPCC777.10c	SPBC1604.20c	SPCC645.10	SPBC1734.11	SPBP8B7.18c	SPBP8B7.17c	SPAC694.02	SPCC18.10
GO:0005525	GTP binding	114	SPAC27E2.03c	SPBC354.01	SPBC19F8.01c	SPCC188.12	SPAC4D7.12c	SPBC30B4.05	SPBP8B7.09c	SPBC405.04c	SPAC18G6.03	SPBC13G1.02	SPBC660.10	SPCC1840.03	SPAC110.03	SPBC9B6.04c	SPAC16A10.04	SPAC3F10.16c	SPBC31E1.06	SPAC328.01c	SPBC1718.06	SPAC56F8.03	SPCC777.05	SPCC553.08c	SPBC215.12	SPAC1B3.04c	SPAC1B3.01c	SPBC11G11.07	SPBC3B9.03	SPAP8A3.11c	SPAC22H10.03c	SPBC4F6.18c	SPAC9.07c	SPAC1399.04c	SPBC32F12.04	SPBC1773.07c	SPAC17H9.09c	SPAC144.03	SPCC188.06c	SPAC222.05c	SPAC821.06	SPBC428.16c	SPBC2F12.08c	SPBC1539.08	SPAC16.01	SPAPYUG7.03c	SPBC16A3.15c	SPAC513.01c	SPAC1F7.04	SPBC24C6.06	SPCC550.11	SPAC222.14c	SPAC6F6.03c	SPAC2F7.05c	SPBC25B2.04c	SPAC1B1.03c	SPAC1805.17	SPBC26H8.08c	SPBC26H8.07c	SPAC2F3.06c	SPBC428.15	SPAC144.07c	SPCPB16A4.05c	SPCC962.03c	SPAP27G11.09c	SPAC31A2.10	SPCC584.03c	SPCC584.04	SPCC1450.16c	SPCC1906.01	SPBC119.15	SPBC800.07c	SPBC800.05c	SPAC9G1.11c	SPAC6F6.15	SPAC767.01c	SPAC22G7.02	SPBC1706.03	SPCC4G3.02	SPAC1786.01c	SPAC17A5.13	SPCC1620.08	SPAC24C9.15c	SPBC1289.03c	SPAP8A3.05	SPBC1271.15c	SPAC20H4.11c	SPAC22F3.05c	SPBC1703.10	SPCC320.04c	SPBC1604.08c	SPACUNK4.13c	SPAPB1A10.10c	SPBC651.01c	SPAC9E9.07c	SPCC794.09c	SPAC23H4.07c	SPAC1A6.05c	SPAC16E8.17c	SPBC31F10.06c	SPAC23C4.08	SPCP31B10.07	SPBC16A3.01	SPBC1306.01c	SPAC4C5.02c	SPAC23A1.10	SPBC12C2.08	SPBC337.13c	SPAC1565.06c	SPAC1002.17c	SPAC23H3.13c	SPAC4F10.11	SPAC1B3.11c	SPBC25B2.01	SPBC17G9.09	SPAC1002.19
GO:0005529	sugar binding	6	SPAC227.11c	SPBC4F6.05c	SPAC2F3.01	SPAC3C7.11c	SPBC16H5.02	SPBC12C2.11
GO:0005537	mannose binding	1	SPAC2F3.01
GO:0005543	phospholipid binding	42	SPCPB16A4.02c	SPCC663.15c	SPBC9B6.03	SPBC16E9.11c	SPCC1682.15	SPCC1450.12	SPAC823.16c	SPBC19F8.03c	SPAC22H10.07	SPBC17G9.08c	SPAC3A11.06	SPBC1711.11	SPAC31G5.15	SPAPYUK71.03c	SPCPJ732.01	SPAC2F7.16c	SPBC2F12.05c	SPAC19A8.05c	SPAC589.07c	SPCC162.07	SPBC3E7.01	SPCC594.06c	SPAC637.13c	SPBC887.06c	SPAC6F6.12	SPAC17G6.08	SPBC146.13c	SPAC688.11	SPAC458.06	SPCC16A11.08	SPCC16A11.04	SPCC962.01	SPBC28E12.06c	SPAC23H4.01c	SPCP31B10.06	SPBC36B7.05c	SPAC1687.09	SPAPJ696.01c	SPCC794.11c	SPBC14F5.11c	SPBC83.18c	SPAC11G7.02
GO:0005545	phosphatidylinositol binding	3	SPBC19F8.03c	SPBC2F12.05c	SPAC23H4.01c
GO:0005546	phosphatidylinositol-4,5-bisphosphate binding	5	SPBC19F8.03c	SPCC162.07	SPAC688.11	SPAC1687.09	SPCC794.11c
GO:0005575	cellular_component	5221	SPBC6B1.03c	SPCC1906.04	SPCC285.07c	SPAC1952.15c	SPCC1840.07c	SPCC285.06c	SPBC17D1.05	SPAC227.01c	SPBC651.04	SPAC8C9.09c	SPAC212.04c	SPBP4H10.18c	SPCC306.10	SPAC5D6.10c	SPBC405.02c	SPAC823.13c	SPBC24C6.08c	SPBC32F12.12c	SPBC36B7.02	SPAC22E12.05c	SPBC713.08	SPAC3G9.15c	SPAC11D3.13	SPBC4F6.13c	SPAP8A3.12c	SPBC16G5.13	SPBC13A2.02	SPCPB16A4.02c	SPAC3G6.03c	SPBC20F10.02c	SPBC13E7.07	SPAC29A4.12c	SPAC4H3.14c	SPAC2G11.05c	SPAC30D11.06c	SPBC25B2.10	SPBC21B10.02	SPBC25B2.08	SPAC8F11.05c	SPCC777.12c	SPCC1450.08c	SPAC27D7.02c	SPAC1296.06	SPBC3E7.04c	SPAC1296.04	SPAC19D5.06c	SPBC3E7.12c	SPBC713.05	SPBC713.09	SPBC1685.06	SPBPB2B2.19c	SPCC569.06	SPBC21C3.06	SPCC594.03	SPBPB2B2.14c	SPAC1782.06c	SPCC1795.10c	SPAC17G6.13	SPBC26H8.11c	SPAC1006.09	SPBC14F5.02	SPAC23H4.21	SPAC19G12.07c	SPBC3E7.05c	SPCC1235.09	SPAC3F10.15c	SPBC29A3.06	SPBC29A3.05	SPAC17C9.15c	SPBC1685.04	SPAC323.08	SPAC694.03	SPAC1B3.20	SPAC9G1.07	SPCC1739.01	SPCC1682.06	SPCC576.02	SPCC1739.15	SPBPB2B2.17c	SPBC1711.01c	SPAC607.06c	SPCC4B3.17	SPAC10F6.15	SPAP27G11.14c	SPAC30C2.03	SPAC30C2.08	SPAC22G7.10	SPBC19F8.05	SPAC1250.02	SPBC1778.05c	SPCC1919.04	SPAC14C4.11	SPBC83.19c	SPCC1235.01	SPAC926.07c	SPBC21C3.17c	SPCC74.09	SPAC29E6.03c	SPAC11H11.05c	SPAC57A10.14	SPCC14G10.04	SPCC14G10.02	SPAC1D4.09c	SPCC162.02c	SPAC212.03	SPAC212.02	SPBC27B12.14	SPAC1834.10c	SPAC823.02	SPAC5H10.03	SPAC212.01c	SPBC11C11.06c	SPAC22G7.03	SPBC106.19	SPCC70.12c	SPAC4G9.07	SPBC16H5.12c	SPBC29A10.07	SPBC31F10.16	SPCC4G3.03	SPAC688.16	SPAC2G11.02	SPCC306.06c	SPBC29B5.04c	SPCC1919.06c	SPCC11E10.04	SPBCPT2R1.04c	SPCC16C4.22	SPCC830.05c	SPAC1F3.09	SPAPB17E12.08	SPBC19F8.04c	SPBC29A3.16	SPAC1039.07c	SPBC4C3.04c	SPAC11H11.02c	SPAC24H6.08	SPAC869.01	SPCC16C4.04	SPBC2A9.02	SPBC2A9.03	SPBC2A9.10	SPCC970.11c	SPAC4A8.06c	SPAC23C4.04c	SPBC1861.06c	SPAC23C4.06c	SPAC57A7.05	SPBC32H8.09	SPBC32H8.06	SPCC550.12	SPCC61.05	SPBC11B10.08	SPCC24B10.19c	SPAC8C9.04	SPBC651.12c	SPAPYUG7.06	SPAC607.02c	SPBC685.08	SPAC17A5.10	SPBC8E4.02c	SPAC1751.04	SPBC17D11.03c	SPBC646.02	SPMTR.01	SPCC1884.01	SPCC191.10	SPCC16C4.19	SPCC16C4.17	SPAC1F3.05	SPAPB17E12.06	SPAC637.04	SPAC110.01	SPAC637.03	SPCC4B3.02c	SPCC777.13	SPCC777.11	SPCC757.02c	SPBC215.10	SPBC215.13	SPAC926.06c	SPCC1235.07	SPAPB17E12.09	SPAC4H3.06	SPAC57A10.11c	SPBC13G1.12	SPBC3E7.07c	SPBC660.06	SPAC17A2.07c	SPAC607.10	SPAC29A4.06c	SPBPB2B2.07c	SPCC1620.02	SPBC31F10.08	SPAC4A8.02c	SPAC630.15	SPAC630.11	SPBC16G5.11c	SPBC12C2.01c	SPBC21B10.03c	SPAC25A8.02	SPBC365.14c	SPBP8B7.01c	SPCC777.03c	SPBPB21E7.04c	SPAC27E2.03c	SPBC6B1.12c	SPBC215.15	SPBCPT2R1.03	SPBC354.04	SPBC3H7.14	SPBC216.01c	SPBC21B10.08c	SPCC320.06	SPCC1840.09	SPBC83.12	SPAPB24D3.06c	SPAC1782.12c	SPBC31F10.05	SPBC28F2.06c	SPCC16A11.15c	SPBC18E5.01	SPAC4H3.07c	SPBC337.11	SPAC630.10	SPCC191.01	SPCC191.08	SPBC13G1.05	SPBC21C3.12c	SPAPB1A10.08	SPAC17C9.11c	SPAC4A8.09c	SPAC24B11.08c	SPBC354.03	SPBC354.01	SPBC359.04c	SPAC16A10.01	SPAC227.19c	SPCC777.06c	SPAPB1A10.05	SPAC24B11.07c	SPCC162.06c	SPAC27F1.10	SPAC18G6.09c	SPBC119.09c	SPBC3H7.05c	SPAC11D3.16c	SPAC27E2.14	SPAC26H5.11	SPBC887.08	SPCC191.06	SPAC24B11.10c	SPAC9.11	SPAC4D7.11	SPCC1235.16	SPCC553.12c	SPBC1685.13	SPBC1A4.05	SPBC1A4.04	SPAC22E12.03c	SPBC409.16c	SPBPB21E7.02c	SPCC757.03c	SPBC19G7.07c	SPCC1259.14c	SPAC869.09	SPBC8D2.11	SPAC25B8.04c	SPAC750.04c	SPAC1006.04c	SPCC126.14	SPBC11C11.11c	SPAC20H4.02	SPACUNK4.11c	SPCC16C4.01	SPBC365.08c	SPBC2A9.09	SPAC15A10.09c	SPBC21C3.14c	SPCC1235.11	SPAC5D6.13	SPAC5D6.12	SPBC12C2.02c	SPAPB1A10.16	SPBC11G11.03	SPBC11G11.01	SPCC777.14	SPBCPT2R1.02	SPAPJ695.01c	SPAC323.03c	SPCC757.05c	SPAC27D7.12c	SPBC16E9.16c	SPAC25B8.07c	SPCC736.05	SPAC13C5.04	SPBC947.09	SPBC25H2.15	SPAC56E4.07	SPBC21C3.15c	SPBC660.05	SPBC3H7.10	SPBC3H7.12	SPBC660.09	SPBC3H7.13	SPBC660.08	SPAPB1A10.15	SPAPB1A10.13	SPCC4B3.06c	SPCC569.02c	SPAC3A11.11c	SPBC354.10	SPAC11D3.10	SPAC22H10.08	SPCC23B6.02c	SPBC3B9.04	SPBP8B7.31	SPBC1198.03c	SPBC32H8.01c	SPAC16.03c	SPBP22H7.03	SPBC577.11	SPCC548.03c	SPBC1604.18c	SPAC23H4.05c	SPBC2A9.13	SPBC29A3.21	SPCC13B11.02c	SPAC27D7.09c	SPBC32F12.05c	SPAC19G12.11	SPBC354.13	SPCC1672.07	SPBC1773.11c	SPAC977.15	SPBC4B4.06	SPAC977.06	SPAC977.01	SPAC977.02	SPAC11G7.06c	SPAC6C3.07	SPBP4H10.12	SPBC428.04	SPAC688.07c	SPAC2C4.04c	SPCC663.15c	SPBC19C7.01	SPAC23C4.05c	SPBC19C7.05	SPCC1902.02	SPAC5D6.07c	SPAC19D5.02c	SPAP7G5.03	SPBC32F12.08c	SPAC56F8.12	SPBP8B7.13	SPBP23A10.08	SPBC4B4.11	SPAC11E3.14	SPAP8A3.04c	SPAC29E6.10c	SPBC1604.03c	SPCC622.21	SPCC737.04	SPBC947.14c	SPCC1442.11c	SPAC1F8.07c	SPBC19F8.01c	SPBC1861.08c	SPAPB1A11.02	SPCC18.17c	SPAC328.07c	SPCC1753.03c	SPBC336.11	SPBC543.04	SPBC409.17c	SPAC1B3.07c	SPAC15A10.07	SPBC1604.02c	SPAC1F12.04c	SPAC22H12.01c	SPAC57A10.06	SPBC1711.14	SPAC7D4.13c	SPAC9E9.05	SPAC29B12.08	SPCP20C8.01c	SPCC16A11.03c	SPCP20C8.02c	SPAC1F5.05c	SPAC11D3.02c	SPAC18G6.10	SPAC18G6.13	SPAC27D7.08c	SPAC227.17c	SPBC543.10	SPCC4B3.03c	SPAC56F8.02	SPAC22H10.02	SPAC22H10.09	SPAC521.03	SPAC27D7.11c	SPBP8B7.02	SPAC750.06c	SPAC31G5.06	SPAC31G5.02	SPAC17G8.09	SPBC13G1.15c	SPAC11D3.04c	SPCC663.09c	SPBC16H5.04	SPBC1348.02	SPBC1348.03	SPBC1348.07	SPAC1687.07	SPBC4B4.12c	SPBP4H10.14c	SPBC1348.13	SPBC2G5.01	SPCC320.14	SPBC3E7.13c	SPAC227.16c	SPCC569.01c	SPBC543.08	SPCC162.04c	SPBP8B7.04	SPAC5D6.02c	SPAC27D7.14c	SPBC16E9.07	SPBC16E9.08	SPAC1D4.01	SPAC24C9.05c	SPBC17G9.12c	SPCC553.10	SPAC589.02c	SPAC222.17	SPAC1093.01	SPAC823.07	SPAC823.04	SPCC188.03	SPAC1486.04c	SPCC24B10.13	SPBC428.03c	SPAC227.04	SPBPB2B2.08	SPAC1952.10c	SPBC405.05	SPCC736.02	SPAC6B12.03c	SPBC577.04	SPBC18H10.05	SPAC7D4.11c	SPBC18H10.09	SPAC13G7.04c	SPBC1604.12	SPCC1906.03	SPAC25G10.04c	SPBC119.12	SPBC17D1.02	SPBC17D1.01	SPBC1289.15	SPCC4E9.01c	SPBC106.13	SPBC27B12.01c	SPBC887.09c	SPAC607.08c	SPAC6C3.02c	SPMTR.02	SPMTR.03	SPAC17C9.14	SPMTR.04	SPAC17C9.12	SPBC1703.09	SPAC186.01	SPBC337.12	SPAC17H9.17c	SPBC1703.06	SPAC9.02c	SPBC11B10.07c	SPAC7D4.05	SPAC1071.01c	SPBC32F12.02	SPAC3A11.04	SPBC1711.16	SPBC4.01	SPBC4.06	SPAC17H9.01	SPAC222.08c	SPAPB8E5.07c	SPBC16E9.06c	SPAC1610.04	SPAC1610.01	SPAC589.03c	SPAC1952.04c	SPAC57A10.08c	SPAC5H10.04	SPAC1093.02	SPAC5H10.07	SPAC4F8.08	SPAC5H10.01	SPBC36.08c	SPCC1393.07c	SPBPB2B2.02	SPAC24C9.04	SPAC227.12	SPBPB2B2.18	SPCC24B10.11c	SPAPB8E5.10	SPAC13C5.03	SPAC18G6.01c	SPAC13C5.02	SPBC19C2.10	SPAC3H1.04c	SPCC622.15c	SPBC18H10.19	SPBC16C6.03c	SPBC119.18	SPAC26F1.08c	SPBC1289.11	SPCC1183.10	SPBC887.03c	SPCC132.03	SPAC20G8.06	SPAC869.06c	SPAC3A12.15	SPAC607.09c	SPAC13F5.07c	SPAP11E10.02c	SPAC29E6.09	SPCC1183.09c	SPBC31F10.17c	SPBC26H8.16	SPBC685.03	SPAC8C9.10c	SPAC806.05	SPAP14E8.05c	SPBC21C3.01c	SPAC23G3.04	SPBC2D10.19c	SPBC23G7.04c	SPAC3A11.03	SPAC12G12.17	SPBC947.08c	SPBC23G7.06c	SPBC16G5.01	SPAC18G6.12c	SPCC4G3.13c	SPAC824.05	SPBC16G5.19	SPAC17G8.04c	SPCC126.11c	SPBC9B6.03	SPBC557.05	SPAC1D4.05c	SPBC9B6.07	SPBC9B6.08	SPBC8E4.12c	SPAC4F8.01	SPAC4F8.03	SPAC19G12.15c	SPAC1F7.06	SPAC977.05c	SPAC6F6.06c	SPCC191.03c	SPAC1142.07c	SPBC776.17	SPBC776.16	SPBC776.13	SPAC8E11.05c	SPBPB2B2.15	SPBC16A3.03c	SPBC1921.07c	SPAC1805.05	SPBC19C2.08	SPAC21E11.07	SPAC7D4.14c	SPBC577.14c	SPBC8D2.05c	SPBC1604.25	SPBC26H8.09c	SPBC119.04	SPBC16C6.02c	SPAC2F3.10	SPAC3A12.12	SPAC23C11.17	SPAC23C11.10	SPBC1711.10c	SPAC1786.04	SPAC688.12c	SPBC16C6.13c	SPAC22F8.02c	SPAC186.06	SPBC337.09	SPBC337.03	SPBC1703.11	SPBC21C3.02c	SPBC17G9.06c	SPBC582.09	SPAC12G12.10	SPAC11E3.10	SPAC11E3.12	SPBC3B9.02c	SPCC23B6.04c	SPAC8E11.06	SPBC23G7.07c	SPAC31G5.10	SPAC31G5.11	SPCC126.13c	SPAC824.04	SPBC2F12.03c	SPBC16G5.06	SPCC162.03	SPCC417.05c	SPAPB8E5.04c	SPBC16E9.09c	SPCC18.15	SPCC18.13	SPAC630.04c	SPBC16E9.11c	SPCC1494.07	SPCC1494.01	SPAC140.04	SPBC3D6.02	SPAC144.15c	SPCC663.02	SPCC790.03	SPCC736.13	SPAPB18E9.04c	SPBC27.06c	SPBC211.05	SPBC21D10.08c	SPBC428.07	SPAC1142.04	SPCC290.03c	SPAC2F3.16	SPCC1183.01	SPAC29A4.17c	SPBC800.12c	SPAC2G11.09	SPBC146.06c	SPCC1620.10	SPCC1620.11	SPBC1289.06c	SPBP35G2.04c	SPAC11D3.14c	SPAC4H3.02c	SPBC3H7.06c	SPCC1442.05c	SPAC22F8.09	SPAC1B3.09c	SPAC6B12.16	SPBC582.05c	SPAC1071.03c	SPBC2G2.10c	SPBC1306.02	SPCC4G3.12c	SPCC18B5.07c	SPAC4F10.10c	SPAC12B10.02c	SPCC162.12	SPCC162.10	SPAC4F8.11	SPBC32H8.05	SPBC32H8.03	SPAC56F8.05c	SPAC343.17c	SPAC1F7.10	SPAC186.02c	SPCC1494.03	SPAC977.07c	SPAC14C4.01c	SPCC736.07c	SPBC1E8.03c	SPBC947.04	SPAC664.08c	SPBC947.07	SPBC25H2.09	SPBC146.05c	SPAC6B12.06c	SPAC13G7.09c	SPAC25B8.17	SPBC211.06	SPAP27G11.05c	SPAC25B8.18	SPBC27.01c	SPAC1142.01	SPCC1223.02	SPMIT.08	SPBC17D1.04	SPBC26H8.13c	SPBC21.02	SPBC646.15c	SPCC1183.04c	SPBC16C6.12c	SPBC2A9.11c	SPAC18B11.08c	SPAC3G9.01	SPAC6B12.18	SPBC24C6.10c	SPAC32A11.02c	SPCC794.02	SPAC17H9.04c	SPAC31G5.21	SPBC106.08c	SPAC11H11.01	SPAC22E12.18	SPBPB8B6.06c	SPAC9G1.05	SPAC13C5.06c	SPAC22G7.09c	SPBC530.03c	SPAC589.05c	SPBC1683.02	SPCC550.07	SPCC550.08	SPAC19G12.16c	SPCC1393.06c	SPAC17A2.02c	SPCC663.11	SPAC1142.02c	SPAC977.14c	SPAC6F6.13c	SPBC25H2.03	SPBC1734.10c	SPCC1281.03c	SPAPB1E7.01c	SPAC1834.09	SPAC17A2.10c	SPBP4H10.07	SPCC1620.07c	SPBC3B8.08	SPBC3B8.05	SPBC3B8.06	SPBC725.10	SPBC725.12	SPAC6F6.19	SPAC694.04c	SPAC29A4.14c	SPAC6F6.09	SPAC3A12.08	SPAC16C9.03	SPBC800.14c	SPCC1620.03	SPAC22A12.02c	SPBC31F10.11c	SPAC1687.23c	SPCC1442.04c	SPAP8A3.10	SPAC683.03	SPCC13B11.01	SPAC23G3.11	SPCC330.04c	SPAC17A5.05c	SPBP4G3.03	SPBP4G3.02	SPAC15F9.01c	SPBC1604.06c	SPBC2A9.05c	SPBC19C2.06c	SPCC594.02c	SPAC1D4.03c	SPAC1D4.02c	SPBP8B7.24c	SPCC550.09	SPBC24C6.05	SPBC1709.03	SPCC24B10.04	SPCC24B10.06	SPCC24B10.07	SPCC24B10.03	SPAPJ691.02	SPAPJ691.03	SPAC750.03c	SPBC8D2.19	SPCC126.08c	SPBC8D2.13	SPAC1B1.04c	SPCC1827.07c	SPAC29B12.11c	SPBC26H8.04c	SPAC2E12.03c	SPBC25H2.14	SPBC36.11	SPBC428.18	SPAC13G7.08c	SPBC146.10	SPAC343.04c	SPBC725.04	SPAC1527.02	SPAC29E6.04	SPAC29E6.02	SPAC29E6.07	SPCC364.04c	SPBC8D2.20c	SPCC16A11.01	SPBC1861.05	SPAC1687.12c	SPAC824.03c	SPAC57A7.15c	SPBP8B7.26	SPCC1223.12c	SPBC29A10.06c	SPCC5E4.10c	SPCC794.08	SPCC18B5.09c	SPAC17G8.07	SPAC31G5.07	SPAC750.05c	SPBC21.03c	SPAC343.12	SPBC1539.05	SPCC576.13	SPBC16E9.03c	SPAC1B3.17	SPAC16A10.05c	SPBC24C6.11	SPAC458.04c	SPAC630.06c	SPAP27G11.03	SPBC428.06c	SPBC13G1.03c	SPAC18G6.07c	SPCC550.01c	SPBC36.10	SPAC25G10.01	SPBC557.02c	SPBC428.10	SPCC1281.02c	SPBC14C8.13	SPCP1E11.07c	SPBC725.03	SPAC30D11.09	SPAC6F12.04	SPAP27G11.10c	SPBC146.11c	SPAC8C9.19	SPCC70.04c	SPBPB2B2.06c	SPAC2G11.04	SPBC1289.04c	SPAC22A12.03c	SPBC646.17c	SPBC1861.03	SPBC28E12.04	SPBC776.06c	SPAC2H10.02c	SPCC1682.03c	SPBC215.03c	SPBC582.04c	SPAC6G9.01c	SPBC2G2.17c	SPAC977.11	SPBC3B9.08c	SPBC19C2.11c	SPAC3H5.04	SPAC23A1.14c	SPBC1773.04	SPCC1223.15c	SPAC3H8.04	SPBC1539.02	SPAC343.09	SPAPJ696.02	SPBC36.12c	SPCC1259.07	SPCC1259.04	SPCC1259.08	SPCC1682.15	SPBC11B10.03	SPCC61.03	SPBC359.02	SPCC645.11c	SPBC21D10.10	SPAC186.05c	SPCC18B5.10c	SPCC24B10.14c	SPCC1235.08c	SPAC2F3.02	SPBC36.07	SPCC31H12.03c	SPAC31A2.06	SPBC342.04	SPBC28F2.08c	SPCC4B3.14	SPBC8E4.05c	SPBC215.14c	SPAC23G3.05c	SPCC16C4.13c	SPCC285.11	SPAC26H5.05	SPAC26H5.04	SPBC18E5.11c	SPBC28E12.02	SPAC1556.06.2	SPAC1556.06.1	SPBC1A4.06c	SPAC57A7.10c	SPBC947.03c	SPBP23A10.02	SPAC6G9.07c	SPAC17G8.12	SPBC16E9.15	SPBC16E9.19	SPBC1539.10	SPAC3C7.10	SPAC22G7.01c	SPBC21C3.11	SPBPB7E8.02	SPAC6F12.08c	SPCC576.04	SPCC576.05	SPCC1739.10	SPCC576.07	SPBC359.06	SPAC222.16c	SPBC2F12.12c	SPAC144.13c	SPAC2F3.14c	SPBC83.10	SPBC6B1.10	SPBC83.15	SPAC18G6.05c	SPAC3H1.14	SPBC4.02c	SPAC6G10.10c	SPBP35G2.14	SPAC24B11.09	SPAC664.13	SPAC3H1.08c	SPBP23A10.03c	SPCP25A2.03	SPAC6G10.05c	SPAC4G9.14	SPAC4G9.19	SPCC1442.19	SPBC23E6.08	SPAC607.07c	SPAC10F6.04	SPAP27G11.13c	SPBC26H8.01	SPAC8C9.07	SPCC16C4.16c	SPBC31F10.07	SPBC31F10.03	SPAC30D11.02c	SPAC7D4.03c	SPCC895.08c	SPBC29A10.17	SPAC9G1.06c	SPAC27E2.07	SPAC19B12.11c	SPAC167.03c	SPBP23A10.05	SPAC4F10.19c	SPCC330.09	SPAC13G6.05c	SPAC144.16	SPAC222.04c	SPBC2A9.07c	SPBC428.12c	SPAC750.07c	SPBC2D10.03c	SPBC16D10.01c	SPBC1709.15c	SPBPB7E8.01	SPAC922.04	SPBC21C3.19	SPAC20G4.08	SPAC20G4.09	SPBC23G7.17c	SPAC589.06c	SPAC1B3.08	SPCC1739.14	SPBC530.09c	SPCC132.01c	SPCC126.04c	SPAPB2B4.07	SPAPB2B4.06	SPAC25H1.08c	SPBC25B2.06c	SPBC6B1.07	SPBC6B1.04	SPBC25B2.07c	SPBC16A3.09c	SPAC458.02c	SPCC126.12	SPBC13G1.06c	SPCC622.11	SPBC4B4.02c	SPCC1620.04c	SPBC8D2.02c	SPAC1565.03	SPBC146.02	SPAC1565.01	SPCC622.10c	SPAC683.02c	SPAC1705.02	SPCC1795.12c	SPAP32A8.03c	SPCC63.13	SPCC63.14	SPAC10F6.16	SPBC20F10.08c	SPCC1020.11c	SPAC8C9.11	SPCC1393.13	SPCC1393.12	SPBC18H10.06c	SPBC646.10c	SPAC20G4.05c	SPCC285.08	SPBC3H7.08c	SPAC27E2.12	SPAC3H5.09c	SPAC8C9.16c	SPAC3H5.08c	SPAC22H12.05c	SPAC1687.17c	SPAC977.08	SPAC24H6.13	SPCC757.06	SPAC4F10.13c	SPAC17G8.08c	SPAC23H3.14	SPAC1486.02c	SPAC4F10.07c	SPCC569.03	SPCC569.04	SPBC27B12.05	SPBC27B12.02	SPBC1105.13c	SPBC27B12.07	SPAC17A5.18c	SPAC12B10.03	SPAC12B10.10	SPAC12B10.13	SPAC1006.03c	SPAC24C9.11	SPAC22G7.11c	SPAC3H1.03	SPAC1805.14	SPAC1805.10	SPCC1450.12	SPAC1952.12c	SPBP35G2.02	SPAC2F3.07c	SPCP1E11.08	SPAC6B12.05c	SPCC1827.01c	SPAC25B8.08	SPAC56F8.14c	SPAC630.09c	SPAC1556.05c	SPAC1565.05	SPCC584.12	SPBC1105.06	SPBC1105.08	SPAC6F12.17	SPBC27B12.04c	SPCC2H8.04	SPBC30B4.02c	SPAC27D7.06	SPAC30C2.07	SPBC21H7.06c	SPCC1393.04	SPAC17A2.11	SPAC19B12.12c	SPBC2G2.14	SPAC23C11.06c	SPBC18A7.01	SPBC12D12.06	SPAC977.03	SPAPJ760.03c	SPAC890.06	SPBC713.11c	SPAC1420.01c	SPBC1709.16c	SPCC569.09	SPBC21C3.03	SPBC365.16	SPBC365.10	SPBC365.11	SPAC2F7.09c	SPAC630.07c	SPAC1952.06c	SPAC6B12.14c	SPAC19A8.11c	SPBC106.14c	SPBC3E7.09	SPAC22F3.04	SPAC6F6.10c	SPAC2F3.12c	SPAC6G9.12	SPBC776.03	SPBC19G7.15	SPAC664.02c	SPBC1734.16c	SPAP27G11.08c	SPAC25B8.02	SPBC27.02c	SPBC1E8.02	SPBC1E8.05	SPCC1020.12c	SPCC584.14	SPAC23C11.03	SPAC23C11.01	SPBC1711.15c	SPBC13E7.01	SPCC1442.02	SPCC737.03c	SPBC577.05c	SPAC1486.08	SPCC1393.05	SPBC902.04	SPCC70.09c	SPBC21H7.03c	SPBC3H7.07c	SPBP35G2.03c	SPAC8C9.17c	SPAC15A10.10	SPAC15A10.15	SPBC119.05c	SPBC215.06c	SPAC17H9.06c	SPAC1F12.03c	SPAC890.04c	SPCC553.01c	SPAPB15E9.01c	SPAC144.01	SPAC17H9.20	SPAC15E1.02c	SPCPJ732.03	SPBC660.12c	SPAC589.08c	SPAC25B8.12c	SPAC4F10.09c	SPBC1198.01	SPAC3A11.05c	SPBC530.07c	SPAC16A10.08c	SPAC17A2.08c	SPAP27G11.16	SPAP27G11.12	SPBC776.07	SPAPB1E7.11c	SPAC513.04	SPAC3F10.08c	SPAPB17E12.04c	SPBC3B9.22c	SPCC1450.02	SPCC1450.03	SPAC32A11.01	SPCP1E11.10	SPBC32H8.04c	SPBP22H7.04	SPBC8D2.07c	SPAC7D4.12c	SPCC962.02c	SPAC25A8.03c	SPAC23C11.07	SPAPB24D3.03	SPAC926.02	SPBC1105.01	SPAC9G1.15c	SPAC19A8.02	SPBC30B4.03c	SPAC13F5.04c	SPAC20H4.06c	SPCC285.10c	SPCC4G3.18	SPCC4G3.19	SPBC211.02c	SPCC4G3.17	SPCC16A11.16c	SPAC589.12	SPAC1071.05	SPAC1071.02	SPBC409.11	SPBC409.15	SPAC6C3.08	SPAC6C3.05	SPAC12G12.02	SPAC57A10.07	SPAC1F8.06	SPAC1F8.08	SPAC1F12.02c	SPCC757.15	SPBC428.17c	SPBC649.04	SPCC594.01	SPBC1711.09c	SPAC1782.02c	SPAC23H3.04	SPAC222.06	SPCC126.01c	SPAC186.07c	SPBC660.17c	SPCC188.12	SPCC24B10.20	SPCC297.06c	SPCC1393.09c	SPCC24B10.18	SPBC31E1.01c	SPAC22F3.15	SPAPB24D3.07c	SPCC613.11c	SPCC31H12.06	SPBC19C2.02	SPAC6B12.02c	SPAC1F3.07c	SPCC11E10.06c	SPBC725.13c	SPBC83.09c	SPBC28F2.10c	SPAC26F1.02	SPAC26F1.05	SPAC6G10.02c	SPAC19A8.06	SPAC19B12.06c	SPAPB1E7.14	SPAC19A8.09	SPAC19A8.08	SPBC146.14c	SPCC63.03	SPAC26F1.12c	SPCC4G3.11	SPCC584.16c	SPAC17A5.08	SPAC6C3.03c	SPAC17C9.06	SPCC364.01	SPAC11E3.02c	SPBC25H2.06c	SPCC962.05	SPCC417.02	SPAC26A3.14c	SPBC409.21	SPBC18E5.14c	SPCC417.12	SPAC12G12.09	SPBP23A10.12	SPCC830.04c	SPCC757.10	SPAC1F8.05	SPBC1711.07	SPCC188.09c	SPAC19B12.01	SPCC1672.12c	SPAC23H3.06	SPBC1778.07	SPAC823.11	SPAC823.14	SPCC24B10.17	SPAC12B10.16c	SPCC1827.04	SPBC83.04	SPAC3F10.05c	SPAPB8E5.05	SPCC14G10.03c	SPBC577.09	SPBC577.12	SPBC56F2.03	SPCPB16A4.06c	SPAC4C5.01	SPBC56F2.06	SPAC4C5.03	SPCC338.07c	SPAPB2C8.01	SPBP18G5.03	SPBC1289.09	SPBC17D11.08	SPCC63.05	SPBC16H5.14c	SPCC63.06	SPAC22G7.05	SPCC584.11c	SPAC18B11.03c	SPBC18E5.07	SPBC18E5.08	SPAC4H3.04c	SPAC589.04	SPCC1281.05	SPCC1281.08	SPBC16C6.04	SPAC11E3.03	SPAC167.06c	SPAC7D4.08	SPBP23A10.09	SPBC17G9.13c	SPBC106.07c	SPBC1711.03	SPBC1711.05	SPAC27E2.11c	SPAC9E9.08	SPAC29B12.04	SPBPB21E7.07	SPBC25H2.11c	SPAC212.08c	SPCC70.10	SPCC777.08c	SPBC1604.19c	SPBC15D4.05	SPCC4B3.11c	SPBC14F5.01	SPBC19F5.05c	SPBC1734.08	SPAC16E8.12c	SPCC1919.13c	SPAC29B12.07	SPAC9E9.04	SPBPB21E7.05	SPAC26A3.11	SPAC1687.10	SPBC1348.12	SPAC11D3.01c	SPAC10F6.07c	SPCC1322.02	SPBC15C4.01c	SPAC1006.08	SPCC1322.09	SPCC306.07c	SPBC14C8.09c	SPBC1734.04	SPAC14C4.08	SPBC337.02c	SPAC20G8.10c	SPAC23H3.02c	SPCC1739.04c	SPAC1F5.08c	SPAC2C4.10c	SPCC16A11.05c	SPBC4B4.10c	SPBC23G7.09	SPACUNK4.14	SPACUNK4.19	SPAC1705.03c	SPAC11G7.01	SPAC14C4.04	SPBC14C8.11c	SPCC1322.14c	SPAC1A6.06c	SPAC6G9.15c	SPBC1685.14c	SPCC1494.08c	SPAC806.08c	SPAC9E9.14	SPAC9E9.15	SPCC1442.13c	SPBC1347.12	SPBC1347.11	SPCC330.19c	SPBC18E5.05c	SPBC25H2.16c	SPAC23H4.09	SPAC23H4.08	SPAC1006.02	SPCC2H8.05c	SPBC19G7.14c	SPAC16E8.05c	SPAC3G6.10c	SPBC18H10.18c	SPCC1742.01	SPAC31A2.09c	SPBP19A11.02c	SPAP8A3.13c	SPBC18H10.10c	SPBC337.08c	SPBC651.06	SPAC23C4.07	SPAPB21F2.02	SPAC1805.02c	SPBP4H10.17c	SPAC1093.04c	SPBC1347.03	SPBC23G7.14	SPCC4F11.03c	SPCC1020.07	SPACUNK4.09	SPAC1A6.02	SPCC11E10.03	SPBC1778.08c	SPAC23H4.11c	SPAC6G9.16c	SPCC338.04	SPAC1A6.08c	SPAP11E10.01	SPAC22F8.03c	SPAC22A12.14c	SPCC338.06c	SPBC776.10c	SPAP4C9.02	SPCC1235.12c	SPBC13E7.10c	SPBC8D2.12c	SPAC1A6.07	SPAC3F10.17	SPAC16E8.18	SPAC631.02	SPCC338.18	SPCC613.03	SPAP8A3.14c	SPAC1039.03	SPAC1039.02	SPCP31B10.02	SPAC664.12c	SPBC119.16c	SPAC1F8.02c	SPAC25H1.06	SPAC25H1.05	SPAC25H1.07	SPBC15D4.12c	SPAC8F11.08c	SPAC1751.01c	SPBC15C4.02	SPAC105.02c	SPCC613.07	SPCC613.08	SPCC338.13	SPBC2G2.09c	SPBC2G5.04c	SPAC13G6.13	SPCP31B10.04	SPBC354.08c	SPBP35G2.16c	SPAC25H1.04	SPAC25H1.03	SPBC1734.07c	SPBC691.02c	SPCC1322.07c	SPAC16E8.01	SPAC16E8.02	SPBC1734.15	SPAC23H4.13c	SPAC12G12.11c	SPAC56E4.05	SPBC4C3.06	SPAC167.04	SPBP35G2.11c	SPBC15D4.07c	SPCC1494.09c	SPAC1F5.03c	SPCC18.05c	SPAC13G7.11	SPAC13G7.10	SPCC18.11c	SPAC23A1.05	SPCC306.03c	SPAC16E8.08	SPBC15D4.11c	SPBC16G5.07c	SPAC4F10.06	SPBC1604.16c	SPAC23D3.16	SPAC4G9.04c	SPAC13G6.08	SPAC13G6.09	SPCC970.06	SPAC11D3.03c	SPBC21B10.12	SPBC14F5.10c	SPCC306.11	SPAC4F10.08	SPAC12G12.14c	SPAC4D7.07c	SPAC4F10.12	SPCC16C4.02c	SPBC1703.03c	SPAC23D3.17	SPAC5H10.05c	SPAC12G12.07c	SPBC18H10.11c	SPBC651.05c	SPBPJ4664.05	SPBC1271.05c	SPBC1347.06c	SPBC16A3.16	SPAC13G7.03	SPBC25B2.11	SPAC31G5.18c	SPBCPT2R1.01c	SPBC15D4.13c	SPAC4F10.17	SPAC4F10.18	SPBC30D10.09c	SPCC965.09	SPBC19G7.18c	SPAC2C4.05	SPAC23D3.09	SPAC5H10.02c	SPBP19A11.07c	SPBPJ4664.03	SPBPJ4664.04	SPCC737.05	SPBC1271.06c	SPCC1442.17c	SPBC16H5.15	SPBC16H5.13	SPAC8F11.02c	SPAC1002.20	SPBC1348.08c	SPAC1A6.10	SPAC23H3.12c	SPBC19F8.02	SPBC83.16c	SPBC1773.03c	SPAC12G12.06c	SPBP4H10.21c	SPAC23H3.05c	SPBC20F10.07	SPBC20F10.05	SPBC2G2.04c	SPAC688.03c	SPAC806.04c	SPBC36B7.06c	SPBC16A3.19	SPAC1002.18	SPCC1322.16	SPAC227.02c	SPBC609.03	SPAC1250.03	SPAC15A10.12c	SPAC2C4.08	SPBC20F10.03	SPAC2C4.09	SPBC1A4.11c	SPAC17G6.05c	SPAC3G6.05	SPAC4G8.05	SPAC4G8.04	SPBC30D10.17c	SPAC167.05	SPAC2C4.03c	SPAC8F11.06	SPAC11E3.11c	SPBC1271.08c	SPAC1805.07c	SPCC1322.10	SPBC17A3.02	SPAC1002.02	SPBC609.01	SPBP16F5.05c	SPCC1919.11	SPAC1B3.10c	SPAC23H4.16c	SPCC965.12	SPAC23H3.15c	SPBC11C11.05	SPAC13A11.05	SPAC167.09	SPCC1739.06c	SPAC23H4.03c	SPBC1348.04	SPBC1348.01	SPCC70.06	SPBC1348.09	SPCC895.06	SPCC18.12c	SPBC8D2.16c	SPAC1002.01	SPBC27.03	SPBC27.04	SPAC1782.01	SPAC1782.04	SPAC23H3.03c	SPAC1039.10	SPAPB1A10.07c	SPAC4D7.12c	SPBC19G7.10c	SPAC16C9.01c	SPAC1687.08	SPAC1687.04	SPAC652.01	SPBC19C7.04c	SPCC1450.07c	SPAC821.03c	SPAC1782.03	SPCC1919.05	SPAC14C4.16	SPCC1919.07	SPBC16G5.05c	SPBC1348.06c	SPAC1805.11c	SPBC30B4.08	SPBC3B8.07c	SPBC16G5.15c	SPBC30B4.05	SPAC1002.10c	SPBP8B7.09c	SPCC1884.02	SPBC336.01	SPAC9.05	SPCC191.11	SPBC14F5.04c	SPCC297.05	SPAC9.09	SPBC336.08	SPAC1805.12c	SPBC336.07	SPBC336.04	SPBC336.02	SPBC336.03	SPBC405.04c	SPAC630.12	SPBC1861.04c	SPCC297.03	SPBC418.02	SPBC16G5.14c	SPBP8B7.08c	SPAC13G6.10c	SPAC227.11c	SPBC14F5.03c	SPAC9.10	SPAC4A8.03c	SPCC191.07	SPBTRNAASP.04	SPAC18B11.10	SPAC18B11.11	SPBTRNAASP.03	SPAC22E12.17c	SPBC1861.01c	SPCC576.12c	SPAC630.03	SPAC630.05	SPCC16C4.03	SPBC1348.14c	SPBC4F6.08c	SPMITTRNATYR.01	SPAC18B11.06	SPCC663.13c	SPAC2E1P3.02c	SPAC823.16c	SPAC24B11.11c	SPAC18B11.04	SPAC18B11.05	SPCC162.01c	SPCC16C4.12	SPBC16G5.12c	SPCC16C4.15	SPAC227.13c	SPCC16C4.11	SPCC16C4.10	SPCC16C4.09	SPBC2A9.12	SPCC16C4.05	SPBC4F6.07c	SPCC16C4.07	SPBC365.09c	SPAC24B11.12c	SPAC1805.15c	SPAC17A5.04c	SPBC14F5.09c	SPCTRNAASN.05	SPCTRNAASN.06	SPAC15A10.03c	SPAC823.10c	SPBC19C7.02	SPBC19C7.03	SPAC1805.16c	SPBP8B7.05c	SPAC18G6.06	SPAC18G6.03	SPBC19C7.06	SPAC17G6.15c	SPAC1002.15c	SPBC317.01	SPAC13D6.05	SPCC576.17c	SPBC23E6.01c	SPAC22E12.16c	SPBC19C7.11	SPAC19G12.02c	SPAPB1A11.03	SPBC19C7.10	SPAPB1A11.01	SPAC4A8.07c	SPBC1677.03c	SPBC365.07c	SPAC17G6.16c	SPCC663.14c	SPAC18G6.15	SPAC23E2.03c	SPAC13G6.11c	SPAC1002.12c	SPAC17A5.02c	SPAC22E12.13c	SPBC405.03c	SPBC23E6.04c	SPAC19G12.01c	SPBC365.04c	SPCC736.10c	SPBP8B7.07c	SPAC13G6.12c	SPAC1002.13c	SPAC22E12.14c	SPCTRNAPHE.04	SPCTRNAPHE.05	SPCC576.15c	SPBC23E6.03c	SPAC1327.01c	SPAC4A8.05c	SPBC365.05c	SPBC14F5.05c	SPAC2E1P3.05c	SPBC19F8.06c	SPAC4H3.13	SPCC736.12c	SPAC57A7.08	SPAC57A7.06	SPAC8F11.10c	SPAC17G6.11c	SPBC1198.10c	SPAC1296.02	SPBC23E6.07c	SPBC21C3.16c	SPAC22E12.11c	SPAC3A12.17c	SPAC57A7.13	SPAC57A7.12	SPBC1198.11c	SPCC1235.06	SPAC19G12.06c	SPBC23E6.06c	SPAC2E1P3.01	SPCC1235.03	SPAC57A7.11	SPCC1235.02	SPCC330.12c	SPAC2E1P3.04	SPAC1851.03	SPAC1851.02	SPAPB17E12.03	SPAPB17E12.02	SPAC1F3.01	SPAC1F3.03	SPBC3E7.02c	SPAPB17E12.05	SPAC15A10.05c	SPAC926.04c	SPCC830.08c	SPBC32C12.02	SPAC4H3.09	SPAC4H3.08	SPAC17G6.14c	SPAC4H3.05	SPBC19F8.03c	SPAC15A10.04c	SPCC330.14c	SPCC830.07c	SPAC926.05c	SPAC4H3.01	SPAC22E12.10c	SPAC3A12.16c	SPCC970.10c	SPBC3E7.08c	SPCC576.10c	SPBC1198.14c	SPAC27D7.05c	SPBC13G1.09	SPBC13G1.07	SPAC3A12.13c	SPBC13G1.02	SPBC4F6.05c	SPAC19D5.11c	SPAC57A10.10c	SPAC4D7.13	SPCC830.09c	SPCC1235.13	SPCC1235.14	SPCC1235.15	SPBC3E7.06c	SPBC13G1.11	SPCC4E9.02	SPBC13G1.13	SPAC4D7.09	SPAC1687.03c	SPAC4D7.05	SPAC4D7.03	SPMITTRNAGLU.01	SPBC1198.13c	SPAC27D7.03c	SPAC1420.03	SPAC57A10.12c	SPAC3A12.11c	SPAC31G5.09c	SPCTRNAALA.12	SPBC660.07	SPBC3H7.11	SPBC1677.02	SPBC3H7.15	SPAC5D6.08c	SPBP4H10.05c	SPBC3B9.18c	SPBC660.10	SPCC1906.02c	SPBC660.11	SPBC21C3.20c	SPAC1071.12c	SPBC660.14	SPCC330.07c	SPCC1902.01	SPCC13B11.03c	SPCC4B3.09c	SPAC5D6.01	SPAC5D6.05	SPAC5D6.04	SPAP7G5.05	SPAP7G5.06	SPAC29E6.06c	SPCPJ732.02c	SPCC830.11c	SPAC3F10.11c	SPAC31G5.05c	SPAC1687.06c	SPAC19D5.05c	SPAC1071.10c	SPAC27D7.07c	SPBC660.16	SPCC18.16c	SPBC660.15	SPAC5D6.09c	SPAC3F10.10c	SPAC139.06	SPBP4H10.06c	SPAC139.03	SPAC139.05	SPBC2G5.03	SPAC27E2.06c	SPCC5E4.05c	SPCC320.10	SPCC18.19c	SPCC320.12	SPAC13D6.02c	SPCC320.08	SPCC320.09	SPAPB17E12.11	SPBC36B7.03	SPBC3B9.14c	SPAPB17E12.13	SPCC1840.10	SPBC36B7.07	SPCC1840.12	SPBC2G5.05	SPBC36B7.04	SPCC1753.01c	SPCC1840.11	SPCC1840.04	SPCC1840.03	SPCC1840.06	SPAC3F10.12c	SPAC328.08c	SPCC320.05	SPCC320.03	SPCC18.18c	SPAC29E6.05c	SPAC13D6.03c	SPBC3B9.13c	SPCC1753.02c	SPAC110.03	SPCC13B11.04c	SPCC5E4.03c	SPBC29A3.04	SPBC29A3.01	SPBC29A3.08	SPAC926.09c	SPBC3E7.11c	SPAC13D6.04c	SPAC637.11	SPAPB17E12.10c	SPBC3B9.16c	SPCC74.05	SPBC36B7.09	SPCC74.04	SPAPB17E12.12c	SPCC74.06	SPCC74.01	SPBC29A3.13	SPBC29A3.12	SPAC17C9.16c	SPBC29A3.17	SPBC9B6.04c	SPAC926.08c	SPBC29A3.18	SPAC637.08	SPAC637.07	SPAC637.06	SPBC9B6.05c	SPAC16A10.02	SPAC637.09	SPAC16A10.04	SPBC3B9.15c	SPAC110.02	SPAC1002.07c	SPAC3F10.18c	SPAC24B11.06c	SPAC17C9.13c	SPCTRNAVAL.10	SPCTRNAVAL.11	SPAC23C4.09c	SPAC1002.06c	SPBC32F12.01c	SPAC3F10.16c	SPAPB17E12.14c	SPBC409.14c	SPCTRNAVAL.09	SPBC365.13c	SPAPB1A10.09	SPCC553.11c	SPBC1539.03c	SPBC12C2.03c	SPAC2F7.04	SPAC1002.05c	SPAPB1A10.03	SPBC3B9.11c	SPBC216.07c	SPAPB1A10.02	SPBC32F12.03c	SPAC1635.01	SPBP8B7.03c	SPCC162.09c	SPBC365.12c	SPBC9B6.09c	SPAC4A8.08c	SPCC569.05c	SPAC13G6.15c	SPAPB1A10.14	SPBC409.12c	SPAC1002.04c	SPMITTRNAVAL.01	SPBC31E1.03	SPBC31E1.05	SPBC31E1.04	SPBC31E1.06	SPCC162.08c	SPBC409.19c	SPBC1539.01c	SPAC328.01c	SPBC12C2.05c	SPCC4B3.05c	SPAC2F7.17	SPBC3F6.03	SPAC24H6.12c	SPAC13F5.05	SPBC3F6.05	SPAC2F7.10	SPAC2F7.11	SPAC2F7.15	SPAC56F8.16	SPBC216.06c	SPBC21B10.06c	SPBC1718.03	SPBC1718.04	SPCC4B3.04c	SPBC1718.01	SPAC56F8.11	SPBC1718.02	SPAC56F8.10	SPBC336.15	SPCPB1C11.02	SPBC543.07	SPCPB1C11.03	SPAC823.09c	SPCPB1C11.01	SPAC1002.09c	SPBC1718.05	SPBC1718.06	SPBC21B10.05c	SPAC56F8.08	SPAC56F8.09	SPAC56F8.07	SPBPB21E7.01c	SPAC56F8.03	SPBC12C2.07c	SPCTRNAGLN.06	SPAC823.08c	SPCTRNAGLN.05	SPAC24H6.10c	SPBC32F12.07c	SPAC1002.08c	SPATRNATYR.01	SPBC543.09	SPBC21B10.04c	SPBC1348.10c	SPBC3B8.01c	SPAC22E12.09c	SPBC216.04c	SPCC777.02	SPBC17G9.03c	SPBC1685.15c	SPBC2D10.14c	SPBC1198.04c	SPCC777.05	SPCC777.04	SPCC777.07	SPAC323.06c	SPBTRNAPHE.03	SPBC713.03	SPAC19G12.03	SPAC19G12.04	SPBC29A10.10c	SPBC713.06	SPAC19G12.05	SPAC19G12.08	SPCC553.08c	SPAC19G12.09	SPCC1259.15c	SPBC17G9.02c	SPBC1685.09	SPBC2D10.15c	SPBC1685.08	SPAC22E12.06c	SPBC1685.03	SPAC13C5.01c	SPBC1685.05	SPAC823.05c	SPBC713.10	SPBC1685.01	SPBC713.12	SPBC29A10.11c	SPCC553.07c	SPBC409.09c	SPBC17F3.01c	SPCC14G10.01	SPBC19G7.08c	SPBC1198.06c	SPAC139.01c	SPAC24H6.09	SPAC869.08	SPBTRNAGLN.03	SPAC869.04	SPAC24H6.04	SPBTRNAGLN.04	SPAC24H6.03	SPAC1F12.10c	SPBTRNAGLN.01	SPBTRNAGLN.02	SPAC24H6.07	SPAC24H6.06	SPAC24H6.05	SPBC1198.07c	SPAC323.05c	SPCC777.15	SPCC576.01c	SPBC17G9.04c	SPBC4C3.05c	SPAC139.02c	SPBC215.12	SPAC869.11	SPAC11H11.03c	SPAC3A11.12c	SPCC757.07c	SPBC2D10.10c	SPAC1B3.03c	SPAC323.02c	SPCC970.04c	SPBC359.03c	SPCC576.03c	SPAC1B3.04c	SPBC2D10.11c	SPBC1539.07c	SPBC19G7.03c	SPAC139.04c	SPAC3A11.14c	SPAC1B3.01c	SPBC1685.16	SPBC21C3.08c	SPAC3G9.11c	SPAC13G6.01c	SPCC576.06c	SPBC1A4.01	SPBC11G11.04	SPBC11G11.05	SPBC11G11.07	SPBC1A4.09	SPAC959.03c	SPCC1672.10	SPBC1685.11	SPBC1685.10	SPAC1250.04c	SPAC1B3.02c	SPBC21C3.09c	SPMITTRNAARG.01	SPMITTRNAARG.02	SPBC19G7.05c	SPAC959.04c	SPAC19G12.12	SPAC1002.03c	SPAC13G6.02c	SPMITTRNAASN.01	SPBC354.12	SPBC1539.09c	SPAC17A5.15c	SPAC323.01c	SPBC354.15	SPAC23A1.19c	SPAC3G9.10c	SPCC553.09c	SPBC354.06	SPBP8B7.16c	SPCC1672.09	SPAC19G12.14	SPBP19A11.06	SPCC1672.01	SPBP19A11.01	SPAC11D3.05	SPCC23B6.01c	SPBP8B7.11	SPAC15A10.02	SPAC15A10.01	SPBC3B9.21	SPBP8B7.19	SPBC1773.16c	SPAC15A10.06	SPATRNASER.01	SPATRNASER.02	SPATRNASER.03	SPAC3G9.13c	SPATRNASER.04	SPBC19F5.03	SPAC15A10.08	SPBC19F5.04	SPCC330.01c	SPAC22H10.05c	SPAC521.02	SPAC22H10.04	SPBC582.07c	SPAC521.05	SPAC22H10.07	SPBC1773.17c	SPBP8B7.06	SPBC3B9.12	SPBC3B9.10	SPBTRNASER.06	SPBTRNASER.05	SPBC3B9.19	SPBC21C3.07c	SPBC3B9.17	SPBC582.06c	SPAC824.09c	SPBC3B9.03	SPBC3B9.05	SPAP8A3.11c	SPBC3B9.01	SPCC757.09c	SPBC21C3.04c	SPBC3B9.09	SPAC11D3.15	SPAC22H10.03c	SPAC27D7.13c	SPAC23G3.06	SPAC23G3.09	SPBC4F6.16c	SPAC1039.11c	SPAC23G3.03	SPAC23G3.01	SPCC330.05c	SPAC9.08c	SPBC4F6.15c	SPBC19C2.15c	SPCC330.06c	SPBC582.08	SPAC3G9.16c	SPBC582.03	SPAC521.04c	SPAC5D6.06c	SPBC4F6.18c	SPAC22H10.10	SPMITTRNAGLN.01	SPATRNAARG.01	SPATRNAARG.02	SPAC9.07c	SPAC22H10.13	SPAC3G9.08	SPAC3G9.06	SPAC6B12.15	SPCC330.03c	SPAC6B12.13	SPAC3G9.04	SPAC3G9.05	SPAC3G9.02	SPAC6B12.11	SPAC6B12.12	SPAC3G9.03	SPATRNAARG.03	SPBC800.13	SPAC1687.13c	SPBC1773.10c	SPBP8B7.25	SPBP8B7.22	SPBC4F6.17c	SPBP8B7.23	SPBP8B7.21	SPAC9.06c	SPBC800.09	SPAC3G9.07c	SPBC800.08	SPBC17G9.08c	SPAC3G9.12	SPBC800.06	SPAC3G9.14	SPBC800.03	SPBC800.02	SPBP8B7.29	SPAC6B12.08	SPBP8B7.27	SPAC6B12.09	SPBC1A4.07c	SPAC977.17	SPAC1687.18c	SPAC1420.04c	SPAC977.12	SPAC977.10	SPAC3G9.09c	SPBC21C3.10c	SPAC1687.19c	SPAC1F7.07c	SPAC1399.04c	SPBC3B9.07c	SPAC22H12.04c	SPAC17C9.09c	SPAC1687.16c	SPBP23A10.04	SPCC330.10	SPCC330.11	SPCC330.13	SPAC1420.02c	SPCC330.08	SPBC2G2.15c	SPAC1399.01c	SPAPB2B4.01c	SPAC7D4.10	SPBC4B4.08	SPBC19C2.13c	SPBC4B4.09	SPBC4B4.03	SPBC3B9.06c	SPBC4B4.04	SPBC4B4.05	SPBC1A4.08c	SPBC12D12.03	SPBC12D12.01	SPBC947.05c	SPCC330.02	SPBC12D12.09	SPAP8A3.07c	SPAPB2B4.04c	SPBC947.06c	SPBC16C6.10	SPBC16C6.11	SPAC6C3.09	SPCC18B5.06	SPBC839.16	SPBC16C6.14	SPCC18B5.03	SPCC18B5.04	SPAP8A3.02c	SPBC16C6.09	SPAC6C3.04	SPAC167.07c	SPBC1773.09c	SPBC839.10	SPBC839.12	SPAC3A11.13	SPAC9.12c	SPBC2G2.13c	SPAC12G12.03	SPAC11E3.09	SPAC6G10.09	SPAC12G12.04	SPAC11E3.07	SPAC12G12.08	SPBP23A10.16	SPBP23A10.13	SPBC16C6.06	SPAC11E3.06	SPAC6G10.07	SPAC11E3.05	SPAC6G10.08	SPBP23A10.10	SPAC6G10.06	SPBC32F12.09	SPAC3A11.09	SPAC3A11.08	SPAC3A11.07	SPBC32F12.04	SPCC23B6.05c	SPBP23A10.06	SPBP23A10.07	SPBC1773.08c	SPAC7D4.04	SPBC32F12.06	SPAC3A11.02	SPAC3A11.06	SPAC9.13c	SPAC17C9.05c	SPAC12G12.15	SPBC17D1.07c	SPAC12G12.12	SPAC11E3.15	SPBC1773.07c	SPAC1F7.02c	SPAC1071.04c	SPAPJ760.02c	SPAC11G7.05c	SPBC839.06	SPBC839.07	SPBC839.04	SPBC839.02	SPCC1223.10c	SPBC1773.06c	SPAC8E11.10	SPCC23B6.03c	SPAC1F7.01c	SPCTRNAILE.09	SPCC794.03	SPCC794.06	SPAC890.02c	SPAC23A1.16c	SPBP8B7.14c	SPCC970.07c	SPAC24H6.01c	SPAC23E2.01	SPAC23E2.02	SPBC21B10.13c	SPAC6G9.09c	SPAC328.10c	SPCC794.10	SPBC17D1.03c	SPBP8B7.15c	SPAC1D4.11c	SPAC24H6.02c	SPCC576.08c	SPAC23A1.18c	SPCC794.07	SPAC959.05c	SPBC32F12.10	SPAC32A11.04c	SPBC32F12.11	SPBC32F12.15	SPBP8B7.12c	SPBC365.03c	SPAC13G6.07c	SPBC1773.01	SPAC3H5.07	SPAC732.01	SPBC19G7.01c	SPAC17C9.01c	SPBC29A10.09c	SPAC17A5.07c	SPBC3B8.10c	SPAC32A11.03c	SPAC15F9.03c	SPAC17H9.03c	SPAC1F12.06c	SPAC13G6.06c	SPBC365.02c	SPAC1071.07c	SPBC1773.12	SPAC23A1.15c	SPBC1773.13	SPCC548.04	SPBC1773.14	SPBC1773.15	SPAC3H5.11	SPAC6G9.06c	SPAC3H5.10	SPAC17C9.02c	SPCP25A2.02c	SPAC144.18	SPAC23A1.12c	SPBP8B7.10c	SPAC17A5.09c	SPCC757.04	SPBC1A4.03c	SPAC890.07c	SPCC757.08	SPBC29A10.03c	SPBC215.02	SPBC4C3.10c	SPBC215.04	SPAC1071.09c	SPBC215.05	SPAP8A3.09c	SPAC17H9.09c	SPAC890.05	SPAC890.03	SPAC890.08	SPBC215.01	SPAC959.09c	SPBC1A4.02c	SPBC409.04c	SPBC409.07c	SPAC144.03	SPAC144.02	SPAC6G9.03c	SPAC144.08	SPAC57A10.02	SPAC144.06	SPAC57A10.03	SPAC144.05	SPBTRNATRP.02	SPBTRNATRP.03	SPCC757.13	SPCC757.12	SPAC144.14	SPAC144.12	SPAC144.11	SPAC6G9.02c	SPAC1F8.01	SPBC1711.06	SPBC1711.08	SPAC2G11.15c	SPAC4G8.02c	SPBC12D12.07c	SPAC23A1.08c	SPCC126.15c	SPBC1711.02	SPBC1711.04	SPCC4G3.10c	SPBC16E9.05	SPAC4G8.03c	SPBC1711.17	SPBC56F2.07c	SPBP8B7.28c	SPCC18B5.05c	SPAC1B9.03c	SPCC1259.05c	SPCC188.08c	SPBC12D12.08c	SPCC645.03c	SPBC1711.13	SPAC1D4.08	SPBC1711.11	SPBC13A2.03	SPBC4.05	SPAC1D4.04	SPBC56F2.08c	SPAC1D4.10	SPAC24C9.02c	SPAC1D4.12	SPAC1D4.13	SPAC1D4.14	SPAC3H8.05c	SPAC1B9.02c	SPAC31G5.13	SPAC31G5.14	SPAC31G5.15	SPBC12D12.05c	SPBC17G9.11c	SPAC3H8.10	SPAPYUG7.02c	SPAC31G5.19	SPCC1259.10	SPAC18G6.11c	SPAC17D4.04	SPCC1259.13	SPBC56F2.09c	SPBC16E9.01c	SPAC17D4.01	SPAC17D4.02	SPBC1289.16c	SPCC188.06c	SPAC11H11.04	SPAC11H11.06	SPAC19A8.01c	SPNCRNA.214	SPAC2G11.11c	SPAC4G8.06c	SPCC18B5.08c	SPAPYUK71.03c	SPCC4G3.15c	SPAC222.03c	SPBC2A9.04c	SPCC645.06c	SPCC24B10.08c	SPCC1259.02c	SPAC3H8.06	SPAC4G8.07c	SPAC17G8.05	SPAC17G8.02	SPCC825.03c	SPAC31G5.08	SPBC106.02c	SPBC29A3.15c	SPCC1259.01c	SPAC31G5.04	SPAC3H8.03	SPAC31G5.03	SPAC3H8.02	SPCC188.04c	SPAC31G5.01	SPAC24C9.06c	SPAC222.05c	SPBC2A9.06c	SPBC16E9.13	SPBC16E9.18	SPBC428.13c	SPBC29A3.14c	SPBC106.05c	SPAC750.08c	SPBC1921.01c	SPCC825.04c	SPAC959.10	SPAC24C9.07c	SPAC2G11.10c	SPCC645.05c	SPCC825.05c	SPCC1672.05c	SPBTRNAVAL.06	SPAC57A7.04c	SPBTRNAVAL.05	SPBTRNAVAL.08	SPBTRNAVAL.07	SPAC1783.01	SPBC1652.02	SPAC2E1P5.03	SPBC19C2.04c	SPAC2E1P5.05	SPBC1652.01	SPAC1783.03	SPAC1783.05	SPBC2F12.07c	SPBPB8B6.04c	SPAC222.07c	SPAC14C4.06c	SPBC1289.10c	SPAC12B10.06c	SPCC1672.06c	SPAC4F10.14c	SPBC29A3.11c	SPAC959.08	SPBPB8B6.05c	SPAC959.02	SPAC959.07	SPAC14C4.05c	SPAC19B12.10	SPAC17H9.08	SPCC1672.03c	SPMITTRNACYS.01	SPAC19B12.13	SPCPJ732.01	SPAC821.06	SPBC649.02	SPAC821.09	SPBC649.05	SPAC4F10.15c	SPBC29A3.10c	SPBC649.03	SPAC977.16c	SPAC821.05	SPBC6B1.05c	SPBPB8B6.02c	SPBC2D10.07c	SPAC17H9.11	SPAC2F7.16c	SPAC17H9.16	SPAC21E11.03c	SPAC821.11	SPAC6F6.16c	SPCC1672.04c	SPAC821.12	SPBC16D10.04c	SPAC6F12.10c	SPAC19B12.04	SPAC19B12.03	SPAC19B12.09	SPAC19B12.08	SPBC428.16c	SPAC4F10.16c	SPAC15E1.05c	SPBC2F12.09c	SPBC6B1.06c	SPBC2F12.08c	SPBC2D10.08c	SPAC17H9.02	SPAC17H9.07	SPBC1709.13c	SPAC17H9.05	SPBC428.19c	SPBC16G5.18	SPAC824.06	SPAC824.07	SPAC824.08	SPBC16G5.17	SPBC16G5.16	SPBC1709.19c	SPAC12B10.01c	SPBC336.05c	SPAC824.02	SPBC1289.13c	SPAC3H8.07c	SPAC2F7.14c	SPBC336.06c	SPBC16G5.09	SPBC16G5.08	SPAC57A7.07c	SPBC16G5.04	SPBC16G5.03	SPAC17G8.03c	SPAC2F7.13c	SPAC3H8.08c	SPCC594.04c	SPCC1259.09c	SPBC16G5.10	SPBC2F12.02c	SPAC19A8.07c	SPBC6B1.08c	SPAC17G8.06c	SPAC22E12.19	SPAC3H8.09c	SPBC16D10.07c	SPBC2F12.05c	SPBC6B1.09c	SPBC23G7.08c	SPAC22E12.02	SPAC22E12.01	SPAC22E12.04	SPCC1672.08c	SPAC22E12.08	SPAC22E12.07	SPBC16D10.08c	SPAC19A8.05c	SPBTRNALEU.10	SPAC22H10.11c	SPAC343.10	SPAC343.13	SPAC343.15	SPAC343.05	SPBC1539.04	SPAC343.07	SPBC1539.08	SPBC1539.06	SPAC14C4.10c	SPAC22H10.12c	SPAC343.18	SPAC343.19	SPAC343.16	SPAC6F12.03c	SPBC336.09c	SPBC23G7.15c	SPAC3C7.12	SPBC21C3.13	SPAC922.03	SPAC17G8.01c	SPAC922.06	SPBC21C3.18	SPAC20G4.01	SPAC14C4.12c	SPAC3C7.04	SPAC3C7.09	SPAC6F12.05c	SPBC1105.18c	SPAC23H3.10	SPCC1672.02c	SPAC23D3.06c	SPBC23G7.13c	SPBC21.07c	SPCC613.04c	SPBC1271.09	SPAC15E1.07c	SPCC569.07	SPBC1271.02	SPAC589.07c	SPAC16.04	SPBC21.06c	SPAC1486.03c	SPAC16.01	SPAC4F10.05c	SPCC553.04	SPCC553.06	SPCC553.03	SPBC21C3.05	SPCC553.02	SPAC14C4.15c	SPBTRNAGLY.08	SPCC1672.11c	SPBTRNAGLY.09	SPBTRNAGLY.06	SPBTRNAGLY.07	SPBTRNAGLY.04	SPBTRNAGLY.05	SPAC22A12.16	SPBTRNAGLY.03	SPBC21.05c	SPAC22A12.13	SPAC23D3.03c	SPAC22A12.11	SPAC2E12.02	SPAC22A12.10	SPCTRNALYS.10	SPCTRNALYS.11	SPAC343.03	SPBTRNALEU.05	SPBTRNALEU.06	SPBTRNALEU.07	SPBC660.13c	SPAC343.02	SPCTRNALYS.12	SPBC23G7.12c	SPCC613.05c	SPAC22A12.05	SPAC23D3.04c	SPBC16D10.11c	SPBTRNALEU.09	SPBTRNALEU.08	SPBC1778.09	SPBC1105.11c	SPAPB8E5.06c	SPAC1783.04c	SPBP8B7.20c	SPBC530.06c	SPBC1778.04	SPAC1D4.06c	SPBC1778.02	SPAC29A4.04c	SPCC188.13c	SPBTRNAPRO.04	SPBC29A10.16c	SPBTRNAPRO.07	SPBTRNAPRO.08	SPBTRNAPRO.05	SPBTRNAPRO.06	SPBC9B6.10	SPBC3F6.04c	SPAC22G7.07c	SPCC550.15c	SPBC557.04	SPBC2A9.08c	SPBC9B6.06	SPAC25B8.13c	SPBC3F6.01c	SPCC162.07	SPCC162.05	SPCC1259.11c	SPBPB10D8.01	SPAC29A4.03c	SPBC16A3.12c	SPAC26H5.13c	SPAC13C5.05c	SPAC9G1.12	SPBPB2B2.12c	SPAC1783.02c	SPBC3F6.02c	SPAC29A4.02c	SPBC1271.13	SPCC1259.12c	SPBC1271.12	SPBC1271.11	SPCC417.06c	SPAC9G1.04	SPBPB2B2.10c	SPAC9G1.02	SPBC1271.14	SPAC13A11.01c	SPAC9G1.09	SPCC24B10.02c	SPAC25B8.15c	SPCC417.07c	SPAPYUG7.03c	SPAC1783.08c	SPAPB8E5.02c	SPAC1B3.14	SPAC1B3.13	SPCC576.09	SPBC1105.15c	SPCC576.14	SPCC1682.04	SPAC23A1.02c	SPCC1682.01	SPCC1739.05	SPCC18B5.01c	SPCC1739.03	SPAC13A11.02c	SPCC1682.07	SPCC576.11	SPCC1739.07	SPAPYUG7.04c	SPBTRNAALA.10	SPBTRNAALA.11	SPCC1259.06	SPBC1105.16c	SPBC16A3.15c	SPCC1682.16	SPCC1682.13	SPCC1682.14	SPAC323.04	SPCC1259.03	SPAC1B3.05	SPBC16E9.02c	SPCC1739.12	SPCC1682.10	SPCC1739.13	SPAC16A10.06c	SPAC18G6.14c	SPAC22G7.06c	SPAC1783.06c	SPCC417.09c	SPBC365.01	SPBC27B12.08	SPBC27B12.06	SPAC23A1.04c	SPBTRNAALA.09	SPBPB2B2.16c	SPBTRNAALA.08	SPBTRNAALA.07	SPAC13A11.04c	SPAC16A10.07c	SPBC56F2.05c	SPAC1783.07c	SPAC26H5.10c	SPBC27B12.13	SPBC365.15	SPBC16A3.17c	SPAC23A1.06c	SPBC1198.05	SPBC365.06	SPBC1198.02	SPBC1198.08	SPAC25B8.19c	SPBC1198.09	SPAC222.13c	SPAC27F1.03c	SPBC3E7.10	SPBC11C11.09c	SPBC16E9.12c	SPBC32H8.11	SPBC32H8.10	SPBC3E7.14	SPAC19G12.13c	SPAC222.09	SPBC1683.12	SPAC222.11	SPAC343.14c	SPNCRNA.103	SPAC823.15	SPAC222.15	SPCC645.12c	SPAC823.12	SPCC965.08c	SPAC57A10.09c	SPAC222.12c	SPCC1393.02c	SPAC5H10.11	SPAC27F1.04c	SPAC222.18	SPCC132.04c	SPAC16A10.03c	SPAC513.01c	SPAC823.06	SPAC19D5.01	SPAC1093.05	SPAC27F1.05c	SPAC823.03	SPAC19D5.03	SPAC1093.03	SPAC19D5.04	SPAC19D5.07	SPAC4F8.06	SPBC25D12.06	SPBC16E9.10c	SPAC4F8.04	SPAC1F7.08	SPAC1834.11c	SPAC1F7.05	SPCC645.14c	SPAC56F8.04c	SPAC1F7.03	SPAC1F7.04	SPBC25D12.04	SPBC25D12.05	SPAC27F1.02c	SPCC18.07	SPAC4F8.15	SPBC1198.12	SPCC18.08	SPBC32H8.07	SPAC222.10c	SPCC126.02c	SPBC1683.07	SPBC1683.04	SPBC1683.05	SPAC1F7.12	SPBC1683.01	SPCC18.02	SPCC18.03	SPCC18.04	SPBC29A3.07c	SPBC1683.08	SPCTRNAGLU.09	SPCC550.05	SPAC26H5.07c	SPBC1709.09	SPBC428.01c	SPBC1709.08	SPBC1709.07	SPBC1709.06	SPBC1709.05	SPBC24C6.07	SPBC24C6.06	SPAC2F7.08c	SPBC13G1.08c	SPCC4G3.05c	SPBC1709.01	SPCC550.11	SPCC550.10	SPBC29A3.02c	SPBC106.17c	SPCC126.05c	SPCC550.14	SPCC550.13	SPBC11B10.01	SPCC61.02	SPBC1709.18	SPBC1718.07c	SPBC359.01	SPCTRNAGLU.10	SPCC4G3.04c	SPBC1709.14	SPBC11C11.04c	SPBC359.05	SPBC1709.17	SPAC2F7.07c	SPBC1709.12	SPBC1709.20	SPAC1952.08c	SPBC24C6.02	SPAC343.11c	SPBC24C6.03	SPBC24C6.04	SPBC11B10.09	SPBC11B10.06	SPBC12C2.09c	SPAPB2B4.05	SPAPB2B4.03	SPAPB2B4.02	SPAC26H5.09c	SPAC630.08c	SPACUNK12.02c	SPCC126.07c	SPAC12B10.05	SPAC12B10.04	SPAC12B10.09	SPAC12B10.07	SPAC12B10.11	SPCC417.11c	SPAC26H5.08c	SPAC19G12.10c	SPBC3E7.01	SPAC222.14c	SPAC25H1.10c	SPBC336.10c	SPBC29A3.03c	SPBC428.05c	SPAP27G11.15	SPBC3H7.01	SPAC6F6.03c	SPBC3H7.02	SPAC4F10.03c	SPBC3H7.04	SPCC188.07	SPAC12B10.15c	SPCC188.11	SPCC24B10.21	SPBC3H7.09	SPCC24B10.22	SPCC24B10.15	SPBC106.12c	SPAC6F6.04c	SPATRNAGLY.02	SPMITTRNASER.01	SPATRNAGLY.01	SPMITTRNASER.02	SPBC336.12c	SPAC186.08c	SPAC2F7.03c	SPCC191.05c	SPCC188.02	SPBC902.02c	SPCC24B10.12	SPAC1486.07c	SPBC106.11c	SPAC17A2.06c	SPBC3D6.08c	SPAC1952.09c	SPCC736.04c	SPBC902.05c	SPAPB1E7.08c	SPBC336.13c	SPCC191.02c	SPBC1709.02c	SPAC6B12.10c	SPAC2F7.06c	SPCC297.04c	SPAC30.01c	SPBC428.02c	SPCC736.03c	SPBC336.14c	SPBC1709.04c	SPAC2F7.05c	SPAC57A10.05c	SPAC6F6.07c	SPCC965.04c	SPBC3D6.06c	SPAC17A2.04c	SPAC30.03c	SPAC4G8.12c	SPAC17A2.03c	SPAC12B10.12c	SPAC6F6.08c	SPCC965.05c	SPAC30.02c	SPBC428.08c	SPBC2F12.04	SPAC4G8.13c	SPCC191.09c	SPCC1494.10	SPMITTRNALYS.01	SPBC3D6.04c	SPMITTRNAGLY.01	SPAC4A8.14	SPCC24B10.09	SPAC4A8.10	SPCC24B10.05	SPNCRNA.128	SPBC25B2.09c	SPBC2F12.15c	SPAC328.03	SPAC328.02	SPAC328.05	SPAC328.04	SPBC21D10.07	SPAC2F7.02c	SPAC328.06	SPAC328.09	SPCC965.07c	SPAC12B10.14c	SPAPB24D3.02c	SPBC3D6.03c	SPAC977.09c	SPAC4A8.04	SPAP27G11.02	SPAC30.04c	SPBC2F12.14c	SPAC4G8.11c	SPCTRNAMET.07	SPBC21D10.12	SPCC594.06c	SPBC1D7.02c	SPBC83.13	SPBC83.11	SPBC83.17	SPBC3D6.13c	SPBC16A3.08c	SPAPB24D3.04c	SPBC36.01c	SPBC1683.03c	SPCC594.05c	SPAC2F3.13c	SPBC6B1.02	SPBC12C2.10c	SPAC3F10.02c	SPAC6G9.08	SPAC6G9.05	SPBC409.20c	SPBC36.02c	SPAC6G9.04	SPBC530.10c	SPAC24C9.14	SPAC8E11.01c	SPCC613.12c	SPBC31E1.02c	SPAC22F3.02	SPAC24C9.09	SPAC8E11.02c	SPAC6G9.11	SPBC776.01	SPBC3D6.11c	SPAC6G9.14	SPBC776.04	SPBC1683.06c	SPBC776.05	SPBC776.09	SPBC2F12.11c	SPAC513.03	SPAC513.05	SPCC594.07c	SPAC144.10c	SPBC2F12.13	SPBC2F12.10	SPBC25B2.04c	SPAC22F3.13	SPBC83.01	SPAC8E11.03c	SPBC83.07	SPBC83.08	SPBC16A3.07c	SPBC83.05	SPAC27F1.07	SPAC27F1.08	SPBP8B7.30c	SPAC144.17c	SPAC2F3.18c	SPBC530.12c	SPAC227.05	SPAC227.06	SPAC12B10.08c	SPAC227.09	SPBC36.05c	SPCC736.09c	SPAC8E11.04c	SPBPB2B2.01	SPAPB24D3.08c	SPAC24C9.08	SPAC24C9.03	SPBC25B2.02c	SPAC227.10	SPAC2F3.17c	SPAC227.15	SPBC530.11c	SPAC227.14	SPAC227.18	SPBC36.06c	SPBC776.14	SPBC776.11	SPAPB24D3.09c	SPBPB2B2.13	SPAC6F6.11c	SPAC4D7.04c	SPBC3D6.05	SPBC3D6.07	SPBC530.14c	SPBTRNAILE.06	SPAC140.03	SPBTRNAILE.07	SPAC140.02	SPBTRNAILE.08	SPAC140.01	SPCC663.03	SPBC1215.01	SPBTRNAILE.05	SPBC1709.11c	SPAC1142.03c	SPCC663.04	SPBC36.03c	SPAC17A2.09c	SPBC3D6.09	SPAC4D7.01c	SPBC3D6.15	SPBC3D6.12	SPCC663.10	SPBC3D6.10	SPCC663.12	SPAC14C4.02c	SPBC1709.10c	SPBC1683.09c	SPAC4D7.02c	SPAC8E11.07c	SPCC550.02c	SPBC8D2.17	SPAPB17E12.07c	SPBC8D2.15	SPBC1921.06c	SPBC115.03	SPCC18B5.11c	SPAC1006.05c	SPAC26H5.02c	SPCC645.08c	SPCC4G3.09c	SPAC1B1.03c	SPBPB10D8.02c	SPBC13G1.04c	SPBC530.15c	SPBC56F2.10c	SPATRNAALA.02	SPBC4.03c	SPATRNAALA.01	SPCC550.04c	SPAC1B1.02c	SPCC126.09	SPCC126.06	SPCC4G3.06c	SPCC126.03	SPAC3H1.11	SPAC3H1.10	SPAC3H1.13	SPATRNAALA.03	SPATRNAALA.04	SPATRNAALA.05	SPATRNAALA.06	SPBC8D2.01	SPAC750.02c	SPCC550.03c	SPBC8D2.04	SPBC1921.03c	SPBC8D2.06	SPAC3H1.07	SPCC4G3.07c	SPBPB10D8.04c	SPCC126.10	SPCC24B10.16c	SPAC3H1.05	SPAC1805.13	SPAC27F1.09c	SPCC1450.15	SPBC29A3.09c	SPBC1D7.01	SPBC1D7.03	SPBC1D7.05	SPBC1D7.04	SPBC19G7.09	SPAC1805.17	SPBC12D12.02c	SPCC550.06c	SPBC19G7.17	SPBC19G7.16	SPBC19G7.13	SPBC16E9.17c	SPBPB10D8.05c	SPBC4.04c	SPAC3F10.06c	SPBC16A3.05c	SPCC1450.04	SPAC56F8.06c	SPAC6C3.06c	SPAC18G6.04c	SPBC19G7.04	SPBC19G7.06	SPAC20H4.01	SPBC19G7.02	SPAC20H4.07	SPBPB10D8.06c	SPAPB18E9.02c	SPAC20H4.08	SPAC13D6.01	SPCC24B10.10c	SPAC20H4.09	SPAC3F10.07c	SPAC20H4.04	SPBC2D10.13	SPBC2D10.12	SPBC12D12.04c	SPBC2D10.17	SPBC2D10.16	SPBC2D10.18	SPAPB8E5.09	SPBC4.07c	SPBC16A3.02c	SPBC12C2.13c	SPAC589.10c	SPBC405.06	SPBC405.07	SPBC13G1.01c	SPAC25B8.06c	SPCC790.02	SPCC736.06	SPAC20H4.10	SPCC736.08	SPBC405.01	SPBC2D10.20	SPBPB10D8.07c	SPBC2D10.04	SPBC2D10.06	SPAC13C5.07	SPAC1805.04	SPBC2D10.05	SPAC1805.08	SPBC2D10.09	SPAC1851.04c	SPBC12C2.12c	SPCC736.11	SPCC736.15	SPCC736.14	SPAC18G6.02c	SPBC16E9.14c	SPAPB8E5.03	SPAC3C7.03c	SPBC947.01	SPBC947.02	SPAPJ698.02c	SPBC25H2.07	SPAC29B12.10c	SPBC25H2.05	SPCC1795.02c	SPBC26H8.05c	SPAC17A2.13c	SPCC1827.06c	SPBC25H2.02	SPAC3C7.02c	SPBC947.13	SPAPJ698.03c	SPBC947.12	SPCC1795.01c	SPBC947.10	SPAC110.04c	SPAC15F9.02	SPAC16.05c	SPCC31H12.08c	SPBC26H8.08c	SPAC3C7.01c	SPBC30D10.04	SPBC30D10.02	SPBC1734.12c	SPBC30D10.08	SPBC26H8.07c	SPBC30D10.06	SPAC25G10.03	SPAC25G10.02	SPBP16F5.03c	SPAC1610.03c	SPAC2F3.09	SPAC2F3.08	SPAC664.07c	SPBC36.09	SPAC2F3.01	SPBC32H8.08c	SPBC36.04	SPCC1827.05c	SPAC4F8.02c	SPAC25G10.06	SPCC338.11c	SPAC25G10.08	SPBC32H8.02c	SPAC29B12.14c	SPAC664.04c	SPBC1105.04c	SPAPB24D3.10c	SPBC16D10.09	SPBC1734.14c	SPBP35G2.12	SPCC1235.05c	SPCC548.06c	SPBP35G2.10	SPBC16D10.06	SPBC16D10.05	SPAC24B11.05	SPBC16D10.03	SPBC16D10.02	SPAC24B11.13	SPBC4B4.07c	SPBC27.08c	SPCC338.17c	SPBP35G2.07	SPBP35G2.09	SPBC1105.03c	SPBC30D10.16	SPBC30D10.15	SPCC548.07c	SPBC30D10.11	SPCP1E11.06	SPCP1E11.03	SPCP1E11.02	SPBC1105.02c	SPAC6G10.12c	SPAC16.02c	SPCC1827.08c	SPBTRNAMET.04	SPBTRNAMET.05	SPAC4F8.05c	SPBTRNAMET.06	SPBC16D10.10	SPMITTRNAPHE.01	SPCP1E11.11	SPAC25G10.09c	SPBC26H8.02c	SPAC6G10.11c	SPBC15C4.05	SPCC1235.04c	SPBP22H7.06	SPBP22H7.07	SPAC2F3.05c	SPAC4F8.07c	SPATRNAPRO.03	SPATRNAPRO.02	SPBP22H7.08	SPCC31H12.07	SPBC19C2.01	SPATRNAPRO.01	SPAPB1E7.06c	SPBC19C2.05	SPBC19C2.03	SPCC1281.07c	SPBP16F5.06	SPBP16F5.07	SPBP16F5.02	SPBC577.13	SPBP16F5.04	SPBC577.10	SPBC15C4.06c	SPBC1105.07c	SPCC11E10.07c	SPCC63.12c	SPCC1281.06c	SPAC664.01c	SPBC577.07	SPBC577.02	SPAC2F3.06c	SPAC2F3.03c	SPBC25D12.03c	SPAPB1E7.04c	SPCC1795.08c	SPBC21D10.09c	SPCC548.05c	SPAP27G11.04c	SPAC2F3.04c	SPBC19C2.14	SPCC63.10c	SPCC11E10.05c	SPBC25D12.02c	SPCC1620.09c	SPAC17D4.03c	SPAC1F3.06c	SPBC19C2.12	SPAPB1E7.02c	SPAC21E11.04	SPBP4H10.20	SPBC19C2.07	SPMITTRNAALA.01	SPAC21E11.06	SPBC19C2.09	SPAC21E11.08	SPBC211.01	SPBC418.01c	SPCC1620.06c	SPCC1827.02c	SPBP4H10.15	SPCC830.10	SPAC25B8.10	SPCC338.10c	SPBP4H10.13	SPAC25B8.11	SPCC31H12.05c	SPAC25B8.14	SPAC25B8.16	SPCC61.04c	SPATRNAGLU.04	SPCC622.08c	SPATRNAGLU.03	SPBC577.15c	SPATRNAGLU.02	SPAC1610.02c	SPATRNAGLU.01	SPBP4H10.10	SPBP4H10.04	SPCC31H12.04c	SPAC6B12.07c	SPAC664.05	SPCC1827.03c	SPBP4H10.03	SPAC664.06	SPAC664.03	SPBC1347.13c	SPBC428.14	SPCC1450.09c	SPBC428.15	SPAP27G11.06c	SPBP4H10.08	SPBC428.11	SPAC637.05c	SPBP4H10.09	SPAC144.07c	SPBP22H7.02c	SPBC21D10.06c	SPCC1795.05c	SPAC732.02c	SPAC1834.01	SPAC1834.02	SPBP26C9.02c	SPAC1834.04	SPAC1F3.04c	SPAC1834.05	SPAC1834.07	SPAC1834.08	SPCC622.17	SPBC146.03c	SPAC664.14	SPAC664.15	SPAC630.13c	SPCC622.14	SPAC664.10	SPAC664.11	SPAC6B12.04c	SPCC622.19	SPCC622.18	SPAC869.10c	SPBC557.03c	SPAC144.09c	SPAP27G11.07c	SPCC1795.04c	SPBC21D10.05c	SPBP26C9.03c	SPAC3H1.02c	SPCC70.02c	SPAC212.11	SPCC31H12.02c	SPAC664.09	SPBTRNALYS.08	SPBTRNALYS.09	SPAC25B8.01	SPBC15C4.04c	SPBTRNALYS.06	SPAC630.14c	SPBTRNALYS.07	SPCC11E10.09c	SPAC25B8.09	SPBC725.11c	SPCC830.03	SPAC25B8.05	SPCC830.06	SPAC25B8.03	SPAC3H1.01c	SPCC61.01c	SPAC1F3.02c	SPCC70.03c	SPBC4B4.01c	SPAC3G6.06c	SPAC10F6.02c	SPSNORNA.29	SPAC22H12.02	SPCPB16A4.05c	SPAC22H12.03	SPBC13G1.14c	SPCC1223.14	SPAC26F1.04c	SPCC1223.13	SPATRNAASP.01	SPATRNAASP.02	SPBC1604.01	SPCC1223.11	SPBC1604.04	SPBC56F2.04	SPBC1604.05	SPAC637.13c	SPBC56F2.02	SPBC1604.07	SPBC56F2.01	SPAC4C5.04	SPAC1556.04c	SPBC18H10.07	SPAC10F6.03c	SPCC1620.14c	SPSNORNA.14	SPCC962.03c	SPCC622.16c	SPATRNAPHE.01	SPATRNAPHE.02	SPBC1604.15	SPAC343.06c	SPAP27G11.09c	SPBC1604.10	SPBC18H10.02	SPBC1604.11	SPBC18H10.03	SPSNORNA.20	SPBC1778.10c	SPBC18H10.16	SPBC18H10.15	SPMIT.11	SPMIT.10	SPAC10F6.05c	SPBC18H10.13	SPAC1556.02c	SPBC3B8.11	SPBC18H10.14	SPMIT.04	SPMIT.03	SPCP31B10.03c	SPCC1223.09	SPCC1620.12c	SPMIT.02	SPAC1142.05	SPMIT.01	SPAC1142.06	SPAC16C9.06c	SPAC1399.03	SPCC1223.01	SPAC144.04c	SPMIT.09	SPCC1223.06	SPMIT.07	SPAC1142.08	SPMIT.06	SPMIT.05	SPBC13G1.10c	SPAC3H1.06c	SPBC18A7.02c	SPAC343.08c	SPBC3B8.09	SPAC1556.01c	SPAC1399.02	SPBC3B8.03	SPBC3B8.02	SPBC8D2.03c	SPBC725.17c	SPAC31A2.16	SPRRNA.10	SPRRNA.11	SPCC622.13c	SPRRNA.12	SPAC1834.06c	SPAC31A2.12	SPBC146.12	SPAC31A2.14	SPRRNA.07	SPRRNA.06	SPAC1556.08c	SPRRNA.03	SPBTRNATYR.04	SPBC115.02c	SPCC1450.13c	SPBTRNATYR.03	SPBC146.07	SPRRNA.05	SPBTRNATYR.02	SPRRNA.04	SPBC14C8.10	SPCC4F11.02	SPBC14C8.12	SPAC821.13c	SPBC14C8.15	SPAC637.10c	SPAC31A2.08	SPCC622.12c	SPAC23G3.12c	SPAC31A2.02	SPBC342.03	SPAC31A2.03	SPBC342.02	SPAC31A2.10	SPCC1450.14c	SPBC115.01c	SPBC14C8.02	SPBC14C8.03	SPBC14C8.06	SPBC14C8.04	SPCC11E10.02c	SPAC13G7.01c	SPCC584.03c	SPAPB1A11.04c	SPCC1020.13c	SPCP1E11.09c	SPCC584.02	SPCC584.05	SPCC584.04	SPAC3H1.09c	SPAC13G7.02c	SPBC146.01	SPBC146.04	SPAC10F6.01c	SPAC3G6.09c	SPAC1565.08	SPBC16C6.08c	SPCC1450.16c	SPBC56F2.12	SPBC56F2.14	SPAC821.10c	SPAC637.12c	SPCC584.13	SPBC56F2.11	SPCC584.01c	SPAC29A4.19c	SPRRNA.48	SPRRNA.49	SPRRNA.46	SPBC16C6.07c	SPRRNA.47	SPRRNA.52	SPRRNA.51	SPRRNA.50	SPAC25G10.07c	SPAC23C11.09	SPAC23C11.08	SPAC23C11.05	SPAPB24D3.01	SPAC6F6.02c	SPRRNA.39	SPRRNA.35	SPRRNA.36	SPRRNA.37	SPRRNA.38	SPRRNA.43	SPBC685.07c	SPRRNA.42	SPCC1450.10c	SPRRNA.45	SPRRNA.44	SPRRNA.41	SPRRNA.40	SPAC29B12.06c	SPCP1E11.05c	SPAC26F1.09	SPAC343.01c	SPRRNA.26	SPRRNA.27	SPAC26F1.03	SPRRNA.24	SPAC26F1.01	SPAC26F1.06	SPAC26F1.07	SPRRNA.28	SPRRNA.29	SPRRNA.30	SPBC83.06c	SPBC685.04c	SPRRNA.34	SPAC25G10.05c	SPCC1450.11c	SPRRNA.33	SPRRNA.32	SPRRNA.31	SPCP1E11.04c	SPCC285.09c	SPRRNA.13	SPRRNA.14	SPBP18G5.02	SPRRNA.15	SPAC1952.17c	SPRRNA.16	SPRRNA.17	SPRRNA.18	SPRRNA.19	SPBC1289.08	SPATRNALEU.03	SPATRNACYS.02	SPATRNACYS.03	SPATRNALEU.04	SPATRNALEU.01	SPATRNALEU.02	SPCC1906.01	SPRRNA.20	SPBC839.17c	SPAC1834.03c	SPATRNACYS.01	SPBC119.15	SPBC119.14	SPAC1952.07	SPBC1289.14	SPBC119.10	SPBC119.17	SPAC30D11.10	SPAC30D11.12	SPAC30D11.11	SPAC1952.02	SPBC1289.12	SPAC1952.03	SPAC1952.05	SPAC30D11.13	SPAC1952.01	SPBC119.02	SPBC119.01	SPAC2F3.11	SPBC119.08	SPBC119.07	SPBC119.06	SPBC839.15c	SPBC4F6.12	SPBC4F6.14	SPAC2F3.15	SPBC4F6.10	SPAC7D4.15c	SPBC17D1.06	SPBC800.07c	SPAC4F8.10c	SPAC1952.14c	SPAC25A8.01c	SPBC839.14c	SPBC4F6.09	SPBC16C6.01c	SPCP31B10.08c	SPBC4F6.06	SPCC1840.08c	SPBC4F6.04	SPBC8D2.09c	SPBC725.14	SPCPB16A4.03c	SPBC725.15	SPBC800.04c	SPBC725.16	SPBC83.02c	SPAP14E8.04	SPBC839.13c	SPBC725.08	SPBC725.07	SPAC30D11.05	SPAP14E8.02	SPBC800.05c	SPAP14E8.03	SPBC83.03c	SPBC725.02	SPAC30D11.03	SPCPB16A4.04c	SPAC1952.16	SPBC725.01	SPAC1952.13	SPAC30D11.07	SPAC26A3.09c	SPBC30B4.07c	SPAC6F12.02	SPBC1105.17	SPAC6F12.07	SPAC22F3.11c	SPAC9G1.13c	SPAC6F12.06	SPAC30D11.08c	SPAC24C9.12c	SPAC4G9.10	SPAC6F12.09	SPAC4G9.12	SPAC869.02c	SPBC13E7.09	SPAC4G9.15	SPBC13E7.05	SPAC3C7.13c	SPBC13E7.04	SPACUNK4.07c	SPBC13E7.06	SPBC13E7.11	SPAC4F8.13c	SPAC6G10.04c	SPBC1105.10	SPCC1442.12	SPAC20H4.03c	SPBC1105.14	SPCC1840.05c	SPBC1105.12	SPAC6F12.12	SPCC1494.04c	SPBC1105.05	SPAC6F12.14	SPBC30B4.06c	SPBC1105.09	SPAC24C9.13c	SPAC22F3.12c	SPAC31F12.01	SPBC887.06c	SPAC869.03c	SPAC1F3.10c	SPBC13E7.02	SPACUNK4.06c	SPCC1442.09	SPAC4F8.14c	SPBPB8B6.03	SPAC6G10.03c	SPCC1442.03	SPAC926.03	SPCC1442.01	SPCC1442.06	SPAC1296.05c	SPAC2G11.08c	SPAC1F5.06	SPCC1183.03c	SPAC24C9.10c	SPBC887.05c	SPAC19A8.03	SPAC19A8.04	SPAC1F5.02	SPBC839.11c	SPAPB1E7.12	SPAPB1E7.10	SPAC20H4.05c	SPBC17D11.05	SPAC2G11.07c	SPBC30B4.04c	SPAC20G4.02c	SPCC1494.02c	SPBC17D11.06	SPAC3C7.14c	SPBC887.04c	SPAC869.05c	SPAPB1E7.07	SPAC4F8.12c	SPAPB1E7.09	SPCC737.02c	SPAPB1E7.03	SPAC1F5.10	SPAPB1E7.05	SPAC19B12.07c	SPCC1840.02c	SPAC1296.03c	SPBC17D11.01	SPAC23D3.10c	SPCC132.02	SPAC20G8.02	SPAC20G8.03	SPCC1183.11	SPCC1183.12	SPAC20G8.01	SPAC3A12.19	SPAC3A12.18	SPAC3A12.14	SPAC23C11.16	SPAC23C11.14	SPAC23C11.15	SPAC23C11.12	SPCC1840.01c	SPAC23C11.11	SPAC694.06c	SPAC869.07c	SPAC29B12.05c	SPCC1183.06	SPCC1183.07	SPCC1183.02	SPAC694.05c	SPBC26H8.14c	SPAC1782.08c	SPAC9G1.11c	SPAC3C7.11c	SPBC20F10.04c	SPAC1F7.13c	SPCC4B3.01	SPAC29B12.02c	SPCC4B3.07	SPAC6F6.15	SPCC4B3.08	SPAC6F6.12	SPBC27B12.09c	SPAC6F6.17	SPAC17G6.17	SPAC1782.09c	SPAC17G6.10	SPAC17G6.12	SPAC9G1.10c	SPBC32H8.13c	SPAC3A12.02	SPAC3A12.07	SPAP19A11.05c	SPAC1527.03	SPATRNAMET.03	SPATRNAMET.02	SPATRNAMET.01	SPAC3A12.10	SPAC6F6.01	SPAC1527.01	SPAC17G6.06	SPAC6F6.05	SPAC17G6.08	SPAC17G6.09	SPAC6F12.11c	SPAC26F1.10c	SPBC32H8.12c	SPAC23G3.10c	SPAC1F7.11c	SPBC27B12.03c	SPCC737.07c	SPCC4B3.15	SPCC4B3.16	SPBC342.05	SPAC10F6.10	SPCC4B3.18	SPCC1682.12c	SPBC23E6.05	SPBC23E6.02	SPBC23E6.09	SPCC4B3.12	SPBC1815.01	SPBC16H5.10c	SPAC10F6.06	SPCC1682.11c	SPAC6F12.13c	SPBC146.13c	SPAP32A8.02	SPAC26A3.03c	SPBC646.09c	SPCC63.11	SPCC737.09c	SPBTRNAARG.05	SPBTRNAARG.04	SPBTRNAARG.07	SPBTRNAARG.06	SPBC21H7.07c	SPBC646.08c	SPBC577.08c	SPCC2H8.02	SPAC30C2.04	SPAC27D7.04	SPAC30C2.02	SPAC30C2.05	SPAC1486.01	SPAC6F12.15c	SPAC1486.05	SPAC1486.06	SPAC1486.09	SPBC646.07c	SPAC13F5.06c	SPAC767.01c	SPBC428.20c	SPBC30B4.01c	SPBC106.09	SPAC19B12.05c	SPBC106.04	SPBC106.03	SPBC106.06	SPBC106.01	SPCC16C4.20c	SPAC6F12.16c	SPAC1486.10	SPBC646.06c	SPBC577.06c	SPCC63.02c	SPAC22G7.04	SPCC63.04	SPCC63.07	SPAC22G7.02	SPAC22G7.08	SPBC106.16	SPBC106.15	SPAC19B12.02c	SPBC31A8.01c	SPBC106.18	SPBC106.10	SPBC646.05c	SPBC16H5.11c	SPBC577.03c	SPAC26A3.07c	SPAC3H1.12c	SPBC106.20	SPCC737.06c	SPAC4G9.05	SPAC4G9.02	SPAC4G9.03	SPAC2G11.03c	SPCC70.07c	SPBC29A10.04	SPBC211.03c	SPCC4G3.08	SPBC29A10.02	SPBC29A10.01	SPCC285.13c	SPAC2G11.12	SPBC1706.01	SPBC1706.03	SPCC1620.01c	SPBC29A10.08	SPAC7D4.02c	SPBC646.14c	SPAC2G11.14	SPAC2G11.13	SPBC29A10.05	SPAC2H10.01	SPAC2G11.06	SPBC1289.02c	SPAC23G3.08c	SPBC21.01	SPCC4G3.02	SPBC31F10.12	SPBC21.04	SPBC211.04c	SPBC1289.01c	SPAC1B1.01	SPAC23G3.07c	SPAC13F5.01c	SPAC688.08	SPCC1020.04c	SPAC688.09	SPCC285.15c	SPAC2E1P5.02c	SPCC70.05c	SPCC63.08c	SPBC530.05	SPBC646.12c	SPBC530.04	SPBC18H10.08c	SPBC530.02	SPBC530.01	SPAPB18E9.01	SPAC16C9.05	SPAC16C9.07	SPBTRNAHIS.02	SPBTRNAHIS.01	SPAC688.11	SPAC688.10	SPCC16C4.14c	SPAC13F5.02c	SPAC688.14	SPAC688.13	SPAC8C9.14	SPBC28F2.11	SPAC2E1P5.01c	SPAC458.06	SPAC458.07	SPBC28F2.12	SPAC458.03	SPAC458.05	SPBC28F2.09	SPBC28F2.07	SPBC146.09c	SPBC28F2.02	SPCC1020.06c	SPAC13F5.03c	SPBTRNAASN.04	SPAC1786.01c	SPAC2E1P5.04c	SPAC8C9.03	SPAC13G7.13c	SPCC74.03c	SPBC26H8.03	SPBC17D11.07c	SPAC8C9.05	SPBTRNAASN.01	SPBTRNAASN.02	SPAC8C9.08	SPBTRNAASN.03	SPAC607.03c	SPCC1020.01c	SPCC1393.14	SPAC26F1.13c	SPCC1393.11	SPCC584.15c	SPCC1393.10	SPAC22A12.09c	SPAPYUG7.05	SPBC8E4.01c	SPBC26H8.10	SPBC26H8.12	SPBC839.09c	SPCC74.02c	SPCC1393.08	SPBC26H8.06	SPBC651.11c	SPAC26F1.14c	SPCC1393.03	SPBC685.09	SPBC902.03	SPBC902.06	SPAC17A5.13	SPCC16C4.18c	SPAC17A5.12	SPAC17A5.11	SPAC17A5.16	SPAC17A5.14	SPAC23G3.02c	SPBC800.10c	SPBC18H10.04c	SPCC70.08c	SPAC13G7.12c	SPCC4G3.16	SPCC4G3.14	SPAC17A5.01	SPAC17A5.03	SPAC17A5.06	SPAC607.05	SPAC1751.03	SPAC607.04	SPAC17G8.10c	SPBC646.11	SPAC17C9.08	SPBC646.13	SPAC17C9.07	SPBC646.16	SPAC17C9.03	SPCC285.17	SPAC3C7.08c	SPCC1183.08c	SPBC646.03	SPAC29A4.08c	SPBC17D11.02c	SPAC17C9.10	SPBC839.05c	SPCTRNASER.12	SPCTRNASER.13	SPCTRNASER.10	SPCTRNASER.11	SPBC646.04	SPCTRNALEU.12	SPCTRNALEU.13	SPAC7D4.09c	SPCTRNALEU.11	SPAC20G4.07c	SPAC22A12.06c	SPCTRNATHR.10	SPBC839.08c	SPCC895.03c	SPBC685.05	SPBC685.06	SPAC22A12.07c	SPBC685.02	SPAC1786.02	SPAC1786.03	SPCTRNATHR.08	SPBC17D11.04c	SPAC7D4.07c	SPCTRNATHR.09	SPCC895.04c	SPAC22A12.08c	SPBC1289.07c	SPCTRNAASP.05	SPCTRNAASP.06	SPCTRNAASP.07	SPCTRNAASP.08	SPAC19A8.13	SPAC19A8.14	SPAC644.05c	SPAC19A8.12	SPAC17G8.14c	SPBC31F10.15c	SPAC19A8.15	SPBC216.05	SPCC895.09c	SPBC216.03	SPAC19A8.10	SPMITTRNATRP.01	SPAC22A12.01c	SPAC7D4.06c	SPBC216.02	SPAC20G4.04c	SPAC1296.01c	SPBC530.08	SPAC1782.10c	SPBC1289.05c	SPBC31F10.14c	SPAC17G8.13c	SPAC3C7.05c	SPCC1620.05	SPBC244.02c	SPCC1620.08	SPBC530.13	SPAC24C9.16c	SPAC30D11.04c	SPCC285.16c	SPAC20G4.03c	SPCC1183.05c	SPBC28F2.04c	SPAC29E6.01	SPAC29E6.08	SPCC285.03	SPAC23D3.14c	SPCC5E4.07	SPCTRNASER.08	SPCTRNASER.07	SPAC15E1.10	SPCC5E4.06	SPCTRNASER.09	SPAC5H10.12c	SPCC5E4.04	SPBC31F10.13c	SPAC15E1.08	SPBPB2B2.09c	SPAC15E1.06	SPAC15E1.03	SPAC15E1.04	SPAC30D11.01c	SPAC20G4.06c	SPAC3C7.06c	SPBC244.01c	SPAC15E1.09	SPAC24C9.15c	SPBC28F2.05c	SPBC31F10.02	SPAC1F7.09c	SPBC839.03c	SPCC285.12	SPCC285.14	SPAC23D3.13c	SPAC17G8.11c	SPBC1289.03c	SPAC644.06c	SPAC5H10.13c	SPAC22A12.04c	SPCC285.05	SPCC285.04	SPAC3C7.07c	SPBC29A10.14	SPBC29A10.15	SPBC29A10.12	SPBC29A10.13	SPBC18E5.04	SPBC18E5.06	SPAP8A3.03	SPAP8A3.05	SPAP8A3.06	SPAP8A3.08	SPAC22F3.06c	SPBC8E4.03	SPBC8E4.04	SPCC757.11c	SPAC18B11.02c	SPBC887.13c	SPAC20G8.07c	SPAC31A2.13c	SPAC17A2.14	SPAC17A2.12	SPAC11E3.04c	SPAC9E9.10c	SPAC589.09	SPAC31A2.15c	SPAC22F3.07c	SPAC644.11c	SPBC1271.15c	SPAC589.11	SPAC922.07c	SPCC364.02c	SPAC20G8.08c	SPBC13E7.03c	SPAC1071.08	SPAC1071.06	SPAC20H4.11c	SPCC364.03	SPCC364.05	SPCC1529.01	SPAC20G8.09c	SPAC17H9.19c	SPBC887.15c	SPAC23H4.10c	SPAC31A2.11c	SPMITTRNAPRO.01	SPBC18E5.13	SPAC9E9.12c	SPBTRNATHR.06	SPBC18E5.10	SPBTRNATHR.07	SPAC22F3.05c	SPCC364.07	SPCC364.06	SPAC922.05c	SPBC887.14c	SPAC11E3.01c	SPAC1687.20c	SPAC644.14c	SPBP35G2.06c	SPBC1703.02	SPBC1703.04	SPBC1703.05	SPAC22A12.12c	SPBC1703.07	SPCC320.07c	SPAC9G1.03c	SPBC337.16	SPBC17G9.10	SPBC776.02c	SPBC337.14	SPAC4H3.03c	SPAC22F3.03c	SPBC3H7.03c	SPAC806.07	SPCC16A11.12c	SPAC186.03	SPAC20G8.04c	SPBC1703.12	SPBC17G9.05	SPBC17G9.07	SPAC186.09	SPAC11D3.18c	SPATRNAILE.01	SPATRNAILE.02	SPATRNAILE.03	SPBC337.04	SPBC1703.10	SPATRNAILE.04	SPAC1687.22c	SPBC342.06c	SPAC22F8.11	SPBC31F10.10c	SPAC22F8.08	SPBC13E7.08c	SPAC22F8.04	SPAC20G8.05c	SPCC1682.09c	SPAC22F8.06	SPAC22F8.05	SPBC887.17	SPAC644.13c	SPBP35G2.05c	SPAC8C9.12c	SPBC887.19	SPBC887.12	SPATRNATRP.01	SPBC887.11	SPCC16A11.10c	SPBC887.10	SPAC17A2.01	SPAC17A2.05	SPCC1682.08c	SPAC17H9.14c	SPCC320.04c	SPBC887.18c	SPAC18B11.07c	SPCC16A11.07	SPCC16A11.08	SPCC16A11.04	SPCC16A11.02	SPBC28E12.05	SPBC1861.02	SPBC1861.09	SPAC26H5.12	SPBC1861.07	SPBC887.01	SPBC887.02	SPAC26H5.03	SPBC19C7.07c	SPBC28E12.03	SPAC26H5.06	SPBC887.07	SPCC16A11.17	SPAC18B11.09c	SPCC16A11.13	SPCC16A11.14	SPBC1604.08c	SPAC27E2.05	SPCC1682.02c	SPBC27B12.12c	SPAC27E2.09	SPACUNK4.16c	SPCC16A11.11	SPBC211.08c	SPBC11B10.02c	SPBC1604.09c	SPBC2G2.11	SPAC26A3.17c	SPCC1682.05c	SPBC27B12.11c	SPAPB1A10.11c	SPAC27E2.02	SPAC27E2.01	SPBP35G2.08c	SPBC2G2.12	SPBC25H2.08c	SPBC2G2.16	SPAC19E9.03	SPAC8C9.15c	SPBC19C7.09c	SPAC19E9.02	SPBC211.07c	SPBC1685.07c	SPBC27B12.10c	SPAC15A10.11	SPAPB1A10.12c	SPAC15A10.13	SPBC18E5.12c	SPAC15A10.16	SPBC19C7.08c	SPAC3H5.06c	SPAC26A3.15c	SPCTRNAGLY.10	SPCTRNAGLY.11	SPBC11B10.04c	SPCTRNAGLY.12	SPBC409.10	SPCC417.08	SPBC409.13	SPAC23C11.04c	SPCC962.04	SPBC409.18	SPACUNK4.13c	SPCC962.01	SPAC1B2.03c	SPAC3H5.05c	SPBC11B10.05c	SPACUNK4.12c	SPCC417.10	SPBC1826.01c	SPAPB1A10.10c	SPCC1281.01	SPCC1281.04	SPBC776.08c	SPAC9.03c	SPBC582.10c	SPAC1639.01c	SPAC23C11.02c	SPBC25H2.04c	SPAC22F3.08c	SPAC26A3.12c	SPCC1223.08c	SPAC9G1.08c	SPAC1639.02c	SPBC409.08	SPBC409.05	SPBC409.06	SPBC409.03	SPAC22F3.09c	SPAC1B2.02c	SPBC11G11.06c	SPCC18.01c	SPBC1703.08c	SPAC806.02c	SPBC31F10.09c	SPBC16H5.09c	SPBC2G2.06c	SPCC16C4.06c	SPBC119.11c	SPAC4G9.09c	SPBC30D10.12c	SPAC5H10.09c	SPCC794.01c	SPBC651.01c	SPAC806.03c	SPBC2G2.07c	SPBC16H5.08c	SPCTRNAARG.09	SPMITTRNATHR.01	SPAC4G9.08c	SPCTRNAARG.08	SPCC1223.07c	SPCC794.04c	SPCC613.10	SPCTRNAARG.10	SPCTRNAARG.11	SPBC19C7.12c	SPCC1223.04c	SPCC338.08	SPAC5H10.06c	SPAC23H3.09c	SPAC30C2.06c	SPBC947.11c	SPBC1604.14c	SPCTRNAARG.13	SPCTRNAARG.12	SPAC17G6.02c	SPMITTRNAHIS.01	SPBC18H10.17c	SPCC613.01	SPCC613.02	SPCC338.16	SPAC23H3.08c	SPBC28E12.01c	SPCC338.14	SPCC338.15	SPCC613.06	SPCC338.12	SPCC613.09	SPAC56E4.03	SPAC1A6.09c	SPBC15D4.01c	SPCC1223.05c	SPBC1604.13c	SPAC4G9.06c	SPAC5H10.08c	SPBC17F3.02	SPAC3H5.12c	SPBC30D10.13c	SPBC4C3.07	SPBC2G2.02	SPBC215.08c	SPBC4C3.03	SPBC2G2.05	SPBC2G2.08	SPAC23H3.07c	SPNCRNA.82	SPBC11G11.02c	SPBC1773.05c	SPBC4C3.08	SPBC4C3.09	SPNCRNA.98	SPBC215.07c	SPBC4C3.12	SPBC14C8.14c	SPAC23D3.12	SPCC1223.03c	SPATRNALYS.05	SPATRNALYS.04	SPATRNALYS.03	SPBC16H5.03c	SPBC713.02c	SPBC1A4.10c	SPAC23D3.01	SPAC16E8.10c	SPAC23D3.02	SPBC16H5.07c	SPAC23D3.07	SPAC23D3.08	SPBC28E12.06c	SPBC20F10.01	SPBC30D10.10c	SPBC20F10.09	SPBC20F10.06	SPAC23D3.11	SPAC2C4.13	SPBC215.09c	SPBC1703.01c	SPAC12G12.05c	SPBC1773.02c	SPAC13A11.06	SPAC13A11.03	SPCC1753.05	SPBC20F10.10	SPCC1753.04	SPBC713.04c	SPBC1604.17c	SPBC16H5.05c	SPCC1919.14c	SPAC17H9.12c	SPCC1494.06c	SPAC22F3.10c	SPAC22A12.15c	SPAC9E9.07c	SPAC22F8.07c	SPATRNAVAL.04	SPATRNAVAL.02	SPAC4H3.11c	SPATRNAVAL.03	SPATRNAVAL.01	SPAC17H9.13c	SPCC1494.05c	SPBP19A11.04c	SPAC30D11.14c	SPCC1442.07c	SPAC17G6.07c	SPAC9E9.06c	SPCC794.09c	SPBC651.09c	SPAC644.18c	SPBP19A11.03c	SPBC23E6.10c	SPAC16E8.11c	SPCC1919.12c	SPAC688.04c	SPAC2C4.06c	SPAC17H9.10c	SPBC2G5.06c	SPBC713.07c	SPCC1442.08c	SPAC9E9.09c	SPAC644.17c	SPATRNALYS.02	SPBC651.08c	SPBC14C8.17c	SPATRNALYS.01	SPAC16E8.14c	SPAC2C4.07c	SPAC1039.08	SPBC2G2.01c	SPAC1039.09	SPBC2G5.07c	SPAC1039.06	SPAC1A6.01c	SPBC14C8.16c	SPAC23H4.07c	SPAC688.06c	SPAC12G12.01c	SPAC1039.04	SPCC1739.02c	SPCC1919.10c	SPAC1039.01	SPBC337.07c	SPAC4H3.10c	SPAC17G6.04c	SPAC1F12.09	SPAC1F12.07	SPAC1F12.08	SPAC13G6.14	SPAC806.06c	SPAC167.01	SPAC167.02	SPMITTRNAASP.01	SPBC18H10.12c	SPAC3G6.11	SPAC6G9.10c	SPBC15D4.09c	SPBC337.06c	SPAC1A6.03c	SPAC13G6.03	SPBC2G2.03c	SPAC13G6.04	SPAC644.04	SPAC644.07	SPAC644.08	SPBC31F10.04c	SPBC337.05c	SPAC1A6.04c	SPBPJ4664.06	SPBPJ4664.01	SPAC23H4.01c	SPBPJ4664.02	SPCC737.08	SPAC19E9.01c	SPBC2G5.02c	SPBC30D10.18c	SPCC1322.12c	SPMITTRNAILE.01	SPAC644.09	SPMITTRNAILE.02	SPAC4G8.10	SPBC354.02c	SPAC644.16	SPCC16C4.08c	SPAC644.12	SPBC947.15c	SPAC644.15	SPAC644.10	SPAC3G6.08	SPAC1A6.05c	SPAC688.02c	SPAC3G6.04	SPBC651.03c	SPAC4G8.08	SPAC3G6.02	SPAC16E8.17c	SPAC3G6.01	SPAC4G8.09	SPBC31F10.06c	SPBC1215.02c	SPAC6G9.13c	SPAC1F12.05	SPBC25H2.12c	SPAC1F5.07c	SPBC17A3.01c	SPAC29A4.20	SPAC29B12.03	SPAC2C4.11c	SPAC29B12.01	SPBC354.05c	SPMITTRNALEU.02	SPAC9E9.03	SPBPB21E7.09	SPAC11D3.07c	SPAC26A3.10	SPCC825.01	SPBP35G2.13c	SPCC825.02	SPCC1442.10c	SPBC1734.05c	SPMITTRNALEU.01	SPAC26A3.16	SPAC56E4.02c	SPBC36B7.08c	SPCC1739.09c	SPAC27E2.10c	SPAC11E3.13c	SPAC29A4.11	SPAC29A4.10	SPAC29A4.13	SPBTRNAGLU.08	SPAC29A4.15	SPAC26A3.08	SPAC9E9.13	SPBC25H2.10c	SPAC11D3.08c	SPBC1271.01c	SPAC29A4.16	SPAC9E9.11	SPAC29A4.18	SPBTRNAGLU.05	SPBTRNAGLU.06	SPBTRNAGLU.07	SPBC9B6.11c	SPAC4D7.10c	SPAC23C4.08	SPAC16E8.07c	SPAPB21F2.03	SPBC17A3.03c	SPBC1734.02c	SPAC23C4.03	SPAC23C4.12	SPAC23C4.13	SPAC23C4.10	SPAC23C4.11	SPCC1795.09	SPCC1795.07	SPAC29A4.09	SPCC1795.06	SPBC354.07c	SPAC29A4.07	SPBC651.10	SPCC1795.03	SPAC29A4.05	SPCC1795.11	SPBC25H2.13c	SPAC23C4.19	SPAC23C4.15	SPAC23C4.14	SPAC23C4.17	SPAC22F8.10c	SPAC29B12.12	SPAC29B12.13	SPAC2C4.12c	SPCC338.05c	SPBC1271.03c	SPCP31B10.06	SPCP31B10.05	SPCP31B10.07	SPATRNATHR.02	SPAC31A2.04c	SPMITTRNAMET.02	SPATRNATHR.01	SPAC3A12.04c	SPCC970.12	SPBC1347.08c	SPATRNATHR.05	SPATRNATHR.04	SPATRNATHR.03	SPCC1442.15c	SPBC354.09c	SPBC3E7.15c	SPBC1271.04c	SPBC776.12c	SPCC970.09	SPAC3A12.03c	SPCC970.08	SPBC11B10.10c	SPCC970.03	SPBC1921.05	SPBC1734.01c	SPCC970.05	SPAC31A2.05c	SPBC1921.02	SPCC970.01	SPCC970.02	SPBC16A3.01	SPBC16A3.04	SPAPB1A10.04c	SPCC1442.14c	SPBC16A3.06	SPAC1F5.04c	SPMITTRNAMET.01	SPAC22F8.12c	SPBC36B7.05c	SPAC3A12.06c	SPAC26A3.06	SPAC26A3.05	SPBC21D10.11c	SPAC26A3.04	SPBC16A3.14	SPAC26A3.02	SPBC16A3.13	SPAC26A3.01	SPBC16A3.11	SPBC16A3.10	SPAC4G9.20c	SPCTRNAHIS.03	SPCTRNAHIS.04	SPAC1805.09c	SPBC21H7.02	SPBC21H7.04	SPBC21H7.05	SPBC1347.05c	SPAC3A12.05c	SPAC31A2.07c	SPAPB1A10.06c	SPBC16A3.18	SPAC8F11.04	SPCC1442.16c	SPAC8F11.03	SPBC16H5.02	SPCC965.11c	SPBC3E7.16c	SPBC1271.07c	SPBC16H5.06	SPCC16A11.09c	SPAC16C9.02c	SPCC320.13c	SPBC1348.05	SPBC543.06c	SPCC18.06c	SPCC895.07	SPCC895.05	SPCC569.08c	SPCC777.09c	SPAC1805.06c	SPAC1687.09	SPBC776.15c	SPAC4A8.16c	SPAC1687.05	SPAC1687.02	SPAC1687.01	SPAC10F6.09c	SPAC23C4.16c	SPBC776.18c	SPAC16C9.04c	SPCC4B3.10c	SPAC1687.11	SPAC1687.15	SPAC10F6.08c	SPAC31G5.12c	SPAPJ696.01c	SPBC1683.10c	SPCC962.06c	SPCC18.09c	SPCC1235.10c	SPAC23C4.18c	SPBC1347.01c	SPAP7G5.04c	SPBC8D2.10c	SPAC1805.03c	SPAC4A8.13c	SPAC1F8.03c	SPBP4H10.16c	SPAC56E4.06c	SPBC1683.11c	SPBC14F5.13c	SPBC543.02c	SPBC1347.10	SPCC10H11.02	SPAC4A8.12c	SPCC794.11c	SPCC10H11.01	SPBC651.02	SPBC1347.09	SPBC1347.07	SPAC23C4.02	SPCC16A11.06c	SPBC1347.04	SPBC543.03c	SPCC794.12c	SPAC4A8.11c	SPBC119.13c	SPAC4A8.15c	SPAP7G5.02c	SPAC1805.01c	SPAC8C9.06c	SPBC1683.13c	SPCC320.11c	SPAC31G5.16c	SPAC1F5.09c	SPBC18E5.03c	SPAC25H1.09	SPBP4H10.19c	SPAC25H1.02	SPBC1306.01c	SPBC18E5.02c	SPBC32C12.03c	SPAC31G5.17c	SPAC56E4.04c	SPAC4C5.02c	SPBC543.05c	SPAC1093.06c	SPBC691.03c	SPAC23A1.03	SPAC23A1.07	SPAC23A1.09	SPBC21B10.10	SPBC21B10.11	SPAC10F6.12c	SPAC23A1.10	SPAC23A1.11	SPBP23A10.15c	SPBC365.20c	SPAC13G7.07	SPCC1919.08c	SPAC13G7.05	SPAC13G7.06	SPCC1322.05c	SPBC12C2.06	SPBC21B10.09	SPBC12C2.08	SPBC21B10.07	SPCC306.02c	SPAC10F6.13c	SPAC1565.02c	SPBP22H7.09c	SPBC25B2.05	SPBC725.06c	SPBC8D2.14c	SPAC1002.14	SPAC1B3.18c	SPBC691.05c	SPAC23C11.13c	SPCC306.05c	SPCC1322.15	SPCC1322.13	SPBC29B5.03c	SPCC1322.11	SPBC14F5.12c	SPBC725.05c	SPBC17A3.07	SPAC1002.11	SPBC17A3.06	SPBC15D4.03	SPBC15D4.02	SPBC17A3.08	SPNCRNA.445	SPCC306.04c	SPBC337.13c	SPBC29B5.02c	SPBC1685.02c	SPAC227.03c	SPBC14F5.11c	SPAC10F6.11c	SPBC17A3.10	SPAC10F6.17c	SPAC1002.16c	SPBC14C8.01c	SPBC1703.14c	SPAC1782.11	SPBC15D4.14	SPAC227.08c	SPCC777.17c	SPBC15D4.04	SPBC15D4.06	SPBC15D4.10c	SPAC1565.07c	SPAC23H4.15	SPAC23H4.14	SPAC23H4.12	SPBP23A10.11c	SPCC1322.01	SPCC1322.04	SPCC1322.03	SPCC1322.06	SPCC1322.08	SPBC23G7.05	SPACUNK4.15	SPAC1006.06	SPAC1006.07	SPBC1703.13c	SPAC1006.01	SPBP22H7.05c	SPBC15D4.15	SPAC23H4.06	SPACUNK4.10	SPAC23H4.02	SPBC8D2.18c	SPAC23H4.04	SPAC1565.06c	SPBC23G7.11	SPAC1002.17c	SPCC1450.05c	SPBC23G7.16	SPBC337.10c	SPBC691.01	SPCC1020.02	SPBP4H10.11c	SPCC1020.03	SPACUNK4.08	SPCC1020.05	SPAC16E8.09	SPCC1739.11c	SPBC12C2.11	SPCC1020.08	SPCC1020.09	SPAC16E8.15	SPAC1399.05c	SPAC16E8.13	SPAC16E8.16	SPAC10F6.14c	SPCC290.02	SPCC290.04	SPBC14F5.08	SPCC1450.06c	SPBC14F5.06	SPCC1020.10	SPBC14F5.07	SPAC821.04c	SPCC4F11.04c	SPBC1703.15c	SPAC227.07c	SPAC3F10.09	SPAC3F10.04	SPAC3F10.03	SPAC16E8.03	SPAC3F10.13	SPBP23A10.14c	SPAC1B2.04	SPAC1565.04c	SPAC1B2.05	SPBC1778.01c	SPAC4F10.02	SPBC11C11.10	SPAC105.01c	SPAC4F10.04	SPBC83.14c	SPAC4G9.11c	SPAC1B3.12c	SPCC162.11c	SPAC23H3.13c	SPAC821.07c	SPBC14C8.05c	SPAC23H4.18c	SPAC4F10.11	SPAC3G6.13c	SPBC691.04	SPAC23H3.11c	SPAC1F5.11c	SPBC1778.03c	SPCTRNAPRO.09	SPBP16F5.08c	SPBC17A3.09c	SPAC12G12.13c	SPCC965.03	SPAC4D7.08c	SPBC19F8.08	SPAC1B3.11c	SPBC19F8.07	SPAC4F10.20	SPAC1250.07	SPAC1250.05	SPAC4G9.13c	SPBC29B5.01	SPBC609.04	SPBC609.05	SPAC1250.01	SPBC609.02	SPCC1919.15	SPAC12G12.16c	SPBC18H10.20c	SPCC965.10	SPBC14C8.07c	SPCC965.13	SPAC3A12.09c	SPBC11C11.03	SPBC11C11.02	SPBC11C11.01	SPAC1782.05	SPBC13A2.04c	SPAC1782.07	SPBC30D10.07c	SPCC663.05c	SPCC1919.01	SPCC1919.02	SPCC965.14c	SPAC23H4.17c	SPBCPT2R1.08c	SPAC4D7.06c	SPBC11C11.07	SPBC11C11.08	SPAC821.08c	SPAC14C4.14	SPBC83.18c	SPBC354.14c	SPAC2C4.14c	SPAC14C4.13	SPBC1778.06c	SPBC1734.09	SPAC16E8.06c	SPBC1734.03	SPBC1734.06	SPBC16G5.02c	SPAC14C4.07	SPBC17A3.04c	SPAC631.01c	SPAC1B3.16c	SPAC14C4.09	SPAC11G7.02	SPAC11G7.04	SPAC11G7.03	SPCC1919.03c	SPAC2C4.15c	SPAC14C4.03	SPBC1604.21c	SPBC30D10.05c	SPBC337.15c	SPCC777.10c	SPBC17A3.05c	SPAC8F11.07c	SPAC1B3.15c	SPAC2C4.16c	SPCC11E10.08	SPAC1556.03	SPBC725.09c	SPCC11E10.01	SPBC13A2.01c	SPBC1604.20c	SPAC1751.02c	SPAC105.03c	SPAC4G9.17c	SPAC11E3.08c	SPCC645.02	SPCC306.09c	SPBC25B2.01	SPBC19F5.02c	SPCC645.09	SPBC342.01c	SPAC16E8.04c	SPCC645.04	SPAC1556.07	SPCC645.07	SPBC1271.10c	SPAC2C4.17c	SPBC15C4.03	SPBC30D10.03c	SPCC663.01c	SPAC4G9.16c	SPCC645.13	SPAC23A1.17	SPBC1734.13	SPCC645.10	SPCC306.08c	SPBC1734.11	SPBC19F5.01c	SPAC8F11.09c	SPBC24C6.09c	SPAC57A7.09	SPCC18.14c	SPAC1039.05c	SPAC24H6.11c	SPBC3B8.04c	SPAC323.07c	SPBP8B7.18c	SPAC3A11.10c	SPBP8B7.17c	SPAC11D3.06	SPAC11D3.09	SPBC4F6.11c	SPAC11D3.17	SPAC1B3.06c	SPAC1687.14c	SPBC800.11	SPBC16C6.05	SPAC57A10.04	SPBC1711.12	SPAC21E11.05c	SPBC23G7.10c	SPAC694.02	SPAC5H10.10	SPCC18.10	SPAC513.06c	SPAC513.02	SPAC513.07	SPBPB2B2.05	SPBPB2B2.11	SPAC1952.11c	SPAC27F1.06c	SPBC30D10.14	SPCC622.09	SPBC119.03	SPAC17G6.03	SPCC4B3.13	SPBC215.11c	SPBC146.08c	SPBC28F2.03	SPCC1620.13	SPAC1071.11	SPBC17G9.09	SPCC1739.08c	SPAC22A12.17c	SPCC663.06c	SPCC663.08c	SPAC1687.21	SPAC1F8.04c	SPBC1347.02	SPBC12C2.04	SPBC25B2.03	SPAC1002.19	SPACUNK4.17	SPCC965.06	SPCC1919.09
GO:0005576	extracellular region	20	SPBC428.03c	SPBC1289.15	SPBP4G3.02	SPBC146.10	SPBC21H7.03c	SPBC11C11.05	SPAC1782.03	SPCC191.11	SPAC2E1P3.05c	SPBC1348.10c	SPAC977.09c	SPAPB24D3.10c	SPCC1450.09c	SPBC1105.05	SPAC869.07c	SPAC1786.02	SPAC1A6.03c	SPAC1A6.04c	SPCC1795.06	SPAC14C4.09
GO:0005618	cell wall	65	SPCC1235.01	SPBC359.04c	SPAC26H5.11	SPCP20C8.01c	SPCC569.01c	SPBC428.03c	SPBC1289.15	SPAC186.01	SPAP11E10.02c	SPAC22F8.02c	SPAC977.07c	SPBC947.04	SPBC106.08c	SPCC330.04c	SPBP4G3.02	SPCC1223.12c	SPBC2G2.17c	SPCC569.03	SPBC21H7.03c	SPAC1F8.06	SPCC613.11c	SPCC188.09c	SPAPB2C8.01	SPBC337.02c	SPAC1705.03c	SPAC1A6.07	SPBC1348.08c	SPCC1322.10	SPBC11C11.05	SPAC17A5.04c	SPAC1002.13c	SPAC27D7.05c	SPBC1348.10c	SPAC19G12.03	SPBC19G7.05c	SPAC1039.11c	SPAC977.12	SPBC32F12.11	SPCC757.12	SPBPB8B6.05c	SPAC343.07	SPAC26H5.08c	SPAC977.09c	SPBC16D10.05	SPAPB1E7.04c	SPCC1450.09c	SPBC21D10.06c	SPBC32H8.13c	SPAC27D7.04	SPBC646.06c	SPCC63.02c	SPCC63.04	SPAC19B12.02c	SPBC29A10.08	SPAC1786.02	SPAC186.03	SPAC1A6.03c	SPAC1A6.04c	SPBPJ4664.02	SPBPB21E7.09	SPAC11E3.13c	SPCC1795.09	SPBC21B10.07	SPBP23A10.11c	SPAC14C4.09
GO:0005619	ascospore wall	9	SPAC26H5.11	SPAC17A5.04c	SPAC19G12.03	SPAC343.07	SPBC16D10.05	SPBC32H8.13c	SPAC27D7.04	SPBC646.06c	SPCC63.04
[truncated: 1,439,572 more chars]
