# Supplementary material for: Podbat: A Novel Genomic Tool Reveals Swr1-Independent H2A.Z Incorporation at Gene Coding Sequences through Epigenetic Meta-Analysis
Source: PLoS Comput Biol. 2011 Aug 25;7(8):e1002163. doi: 10.1371/journal.pcbi.1002163 (PMC3161910; doi:10.1371/journal.pcbi.1002163)
Supplement: Table S1 — H2A.Z bound regions. (XLS) [file pcbi.1002163.s006.xls]

## Sheet: S1. H2AZ bound regions
Identifier	Chromosome	Sequence start	Sequence end	Strand	Overlapping ORFs
I_1110986_1112768	I	1110986	1112768	1	SPAC30D11.04c SPAC30D11.05(nt)
I_1111630_1113094	I	1111630	1113094	1	SPAC30D11.04c
I_1123962_1125248	I	1123962	1125248	1	SPAC56F8.02
I_1171980_1173295	I	1171980	1173295	1	SPAC22A12.08c(nt) SPAC22A12.09c(nt)
I_138872_140253	I	138872	140253	1
I_1436982_1438568	I	1436982	1438568	1	SPAC3A12.09c(nt) SPAC3A12.10
I_1437415_1438769	I	1437415	1438769	1	SPAC3A12.09c(nt) SPAC3A12.10
I_1558195_1559623	I	1558195	1559623	1	SPAC167.01(nt) SPAC167.02(nt)
I_161477_162956	I	161477	162956	1	SPAC5H10.09c(nt) SPAC5H10.10
I_1749811_1751258	I	1749811	1751258	1	SPAC17A5.01
I_1790611_1792068	I	1790611	1792068	1	SPAC1610.01 SPAC1610.02c(nt)
I_1864044_1865373	I	1864044	1865373	1	SPAPB1A10.04c(nt)
I_1965011_1966371	I	1965011	1966371	1	SPAC3H1.13
I_2032920_2034325	I	2032920	2034325	1	SPAC17H9.17c(nt) SPAC17H9.19c(nt)
I_2122376_2123706	I	2122376	2123706	1	SPAC20H4.06c(nt) SPAC20H4.07
I_2128332_2129861	I	2128332	2129861	1
I_2214145_2215447	I	2214145	2215447	1	SPAC18G6.02c(nt)
I_2344332_2345643	I	2344332	2345643	1	SPAC17G8.02
I_2523821_2525578	I	2523821	2525578	1	SPAC23H3.15c(nt)
I_259506_260925	I	259506	260925	1	SPAC1F5.11c
I_259891_261199	I	259891	261199	1
I_2774757_2778199	I	2774757	2778199	1	SPAC1805.02c(nt) SPAC1805.03c(nt) SPAC1805.04
I_2777112_2778517	I	2777112	2778517	1
I_2785813_2787238	I	2785813	2787238	1	SPAC1805.07c(nt)
I_2921593_2923086	I	2921593	2923086	1	SPAC513.07
I_3090175_3091740	I	3090175	3091740	1	SPAC16A10.06c(nt) SPAC16A10.07c(nt)
I_3090567_3091983	I	3090567	3091983	1	SPAC16A10.06c(nt) SPAC16A10.07c(nt)
I_3127078_3128662	I	3127078	3128662	1
I_3127571_3128909	I	3127571	3128909	1
I_318928_320474	I	318928	320474	1	SPAC12G12.14c SPAC12G12.15(nt)
I_3206386_3207939	I	3206386	3207939	1	SPAC1486.07c(nt) SPAC1486.08
I_3206804_3208125	I	3206804	3208125	1	SPAC1486.08
I_3228153_3229513	I	3228153	3229513	1	SPAC6G10.07
I_3356636_3358118	I	3356636	3358118	1	SPAC26A3.11 SPAC26A3.12c(nt)
I_3466262_3467635	I	3466262	3467635	1	SPAC3A11.03 SPAC3A11.04(nt)
I_346827_348303	I	346827	348303	1
I_3558194_3559436	I	3558194	3559436	1
I_3601725_3603416	I	3601725	3603416	1	SPAC17G6.08
I_3943127_3944420	I	3943127	3944420	1	SPAC2F3.10
I_4049374_4051309	I	4049374	4051309	1	SPAC19G12.04 SPAC19G12.05
I_4119046_4120322	I	4119046	4120322	1	SPAC26H5.02c(nt) SPAC26H5.03
I_4162395_4163710	I	4162395	4163710	1	SPAC25B8.05
I_4165465_4166972	I	4165465	4166972	1	SPAC25B8.06c(nt) SPAC25B8.07c(nt)
I_4187060_4188491	I	4187060	4188491	1	SPAC25B8.15c(nt) SPAC25B8.16
I_4243871_4245326	I	4243871	4245326	1	SPAC1F7.10 SPAC1F7.11c(nt)
I_4322915_4324764	I	4322915	4324764	1	SPAC27F1.04c(nt) SPAC27F1.05c(nt)
I_4323600_4325590	I	4323600	4325590	1	SPAC27F1.05c(nt)
I_446648_448077	I	446648	448077	1
I_4506869_4508105	I	4506869	4508105	1	SPAC1851.04c(nt) SPAC27D7.02c(nt)
I_4587548_4588917	I	4587548	4588917	1
I_4590056_4591565	I	4590056	4591565	1	SPAC12B10.10
I_4686388_4687675	I	4686388	4687675	1	SPAC144.16
I_4949382_4951024	I	4949382	4951024	1	SPAC1B3.11c(nt) SPAC1B3.12c(nt)
I_4949939_4951131	I	4949939	4951131	1	SPAC1B3.11c(nt) SPAC1B3.12c(nt)
I_505996_507185	I	505996	507185	1	SPAC227.05 SPAC227.06
I_511585_512939	I	511585	512939	1	SPAC227.09
I_515910_517102	I	515910	517102	1
I_5393395_5394719	I	5393395	5394719	1	SPAC3G6.08 SPAC3G6.09c(nt)
I_5438290_5439689	I	5438290	5439689	1	SPAC29B12.13
I_5442048_5443458	I	5442048	5443458	1
I_901485_902840	I	901485	902840	1	SPAC22H12.05c(nt)
I_977150_978343	I	977150	978343	1
II_1001198_1002715	II	1001198	1002715	1	SPBC146.03c(nt)
II_1006246_1008080	II	1006246	1008080	1	SPBC146.03c(nt) SPBC146.04
II_1006865_1008501	II	1006865	1008501	1	SPBC146.04
II_1035412_1036743	II	1035412	1036743	1	SPBC337.03
II_1126586_1127858	II	1126586	1127858	1
II_1135974_1137538	II	1135974	1137538	1	SPBC1709.19c(nt)
II_1184779_1186155	II	1184779	1186155	1	SPBC4.02c(nt)
II_1320319_1321673	II	1320319	1321673	1	SPBC27B12.01c(nt) SPBC30B4.07c(nt) SPBC30B4.08
II_1328560_1329875	II	1328560	1329875	1	SPBC27B12.04c(nt) SPBC27B12.05
II_1418165_1419838	II	1418165	1419838	1	SPBC17A3.09c(nt) SPBC17A3.10
II_1562981_1564600	II	1562981	1564600	1
II_1578658_1580147	II	1578658	1580147	1
II_1786130_1789828	II	1786130	1789828	1	SPBC18H10.09 SPBC18H10.10c(nt) SPBC18H10.11c(nt)
II_1788730_1790664	II	1788730	1790664	1	SPBC18H10.10c(nt) SPBC18H10.11c(nt)
II_1789538_1790924	II	1789538	1790924	1	SPBC18H10.11c(nt)
II_1869667_1870964	II	1869667	1870964	1	SPBC3H7.07c
II_1962955_1964383	II	1962955	1964383	1
II_1973281_1975258	II	1973281	1975258	1	SPBC1A4.02c(nt)
II_2061678_2063255	II	2061678	2063255	1
II_2237510_2238836	II	2237510	2238836	1	SPBC15C4.01c(nt) SPBC15C4.02
II_2262523_2263881	II	2262523	2263881	1
II_2571344_2572878	II	2571344	2572878	1
II_2767214_2768956	II	2767214	2768956	1	SPBC336.14c(nt)
II_278366_279803	II	278366	279803	1	SPBC800.12c(nt)
II_2834955_2836423	II	2834955	2836423	1	SPBC19C7.07c(nt) SPBC19C7.08c(nt)
II_291250_292867	II	291250	292867	1
II_291768_293713	II	291768	293713	1	SPBC1773.06c(nt)
II_292631_295908	II	292631	295908	1	SPBC1773.06c(nt)
II_294761_296065	II	294761	296065	1
II_2950625_2952068	II	2950625	2952068	1	SPBC2A9.03
II_2958573_2959938	II	2958573	2959938	1
II_3001183_3002720	II	3001183	3002720	1
II_3046226_3047540	II	3046226	3047540	1	SPBC13E7.04
II_3162059_3163533	II	3162059	3163533	1	SPBC609.03
II_3226990_3229556	II	3226990	3229556	1
II_3228429_3230024	II	3228429	3230024	1
II_3344355_3345631	II	3344355	3345631	1	SPBC11C11.01 SPBC17D1.07c(nt)
II_3368979_3370301	II	3368979	3370301	1	SPBC3B8.11(nt)
II_3524319_3525507	II	3524319	3525507	1	SPBC1105.10
II_3567166_3568408	II	3567166	3568408	1	SPBC887.13c(nt) SPBC887.14c(nt)
II_3584347_3585726	II	3584347	3585726	1	SPBC418.02
II_3644647_3646657	II	3644647	3646657	1	SPBP8B7.07c(nt)
II_3688872_3690504	II	3688872	3690504	1
II_372067_375285	II	372067	375285	1	SPBC106.01 SPBC1271.01c
II_374140_375446	II	374140	375446	1
II_3766223_3767530	II	3766223	3767530	1	SPBC31F10.09c(nt) SPBC31F10.10c(nt)
II_3798469_3799907	II	3798469	3799907	1	SPBC21C3.01c(nt) SPBC21C3.02c(nt)
II_3925589_3926925	II	3925589	3926925	1
II_3996683_3997955	II	3996683	3997955	1	SPBC3B9.05 SPBC3B9.21
II_4002485_4004109	II	4002485	4004109	1	SPBC3B9.08c(nt) SPBC3B9.09
II_4210892_4212444	II	4210892	4212444	1	SPBC342.05
II_429968_431456	II	429968	431456	1	SPBC582.07c(nt)
II_4305254_4306800	II	4305254	4306800	1	SPBC543.03c(nt) SPBC543.04
II_4305670_4307265	II	4305670	4307265	1	SPBC543.04
II_4321250_4322931	II	4321250	4322931	1	SPBC16C6.01c(nt)
II_4430620_4432154	II	4430620	4432154	1
II_502863_504165	II	502863	504165	1	SPBC1685.04
II_639491_640872	II	639491	640872	1	SPBC115.01c
II_657508_658774	II	657508	658774	1	SPBC947.09(nt)
II_756506_757859	II	756506	757859	1	SPBC577.03c(nt) SPBC577.04
II_858496_859814	II	858496	859814	1
II_877042_878643	II	877042	878643	1	SPBC713.07c(nt)
II_954061_955597	II	954061	955597	1	SPBC646.14c(nt) SPBC646.15c(nt)
III_1204446_1205927	III	1204446	1205927	1
III_1339714_1341030	III	1339714	1341030	1	SPCC132.05c(nt)
III_1402539_1403886	III	1402539	1403886	1	SPCC622.01c(nt)
III_1405994_1407364	III	1405994	1407364	1
III_1457380_1458963	III	1457380	1458963	1	SPCC11E10.04
III_1648048_1649748	III	1648048	1649748	1	SPCC663.09c(nt)
III_1683737_1685240	III	1683737	1685240	1
III_1712125_1713437	III	1712125	1713437	1
III_1719963_1721488	III	1719963	1721488	1
III_1758227_1759597	III	1758227	1759597	1	SPCC1450.13c(nt)
III_1797587_1799178	III	1797587	1799178	1	SPCC285.03
III_1839866_1841118	III	1839866	1841118	1	SPCC1223.03c(nt)
III_2171490_2173006	III	2171490	2173006	1	SPCC1620.13 SPCC1620.14c(nt)
III_2293074_2294307	III	2293074	2294307	1
III_2314909_2316612	III	2314909	2316612	1	SPCC1494.01 SPCC965.14c
III_2332073_2333545	III	2332073	2333545	1	SPCC1494.05c(nt) SPCC1494.06c(nt)
III_2367729_2369387	III	2367729	2369387	1
III_2373454_2374892	III	2373454	2374892	1	SPCC1827.01c(nt)
III_309731_311362	III	309731	311362	1
III_37173_38830	III	37173	38830	1
III_411745_413058	III	411745	413058	1	SPCC306.04c(nt)
III_55521_56870	III	55521	56870	1	SPCC757.07c(nt)
III_603074_604487	III	603074	604487	1	SPCC1183.06
III_631749_632984	III	631749	632984	1	SPCC31H12.06
III_668760_670093	III	668760	670093	1
III_737641_739067	III	737641	739067	1
III_741229_742600	III	741229	742600	1	SPCC14G10.01 SPCC18B5.11c(nt)
III_755232_756521	III	755232	756521	1	SPCC1020.12c
III_880929_882564	III	880929	882564	1	SPCC16A11.07
III_906341_907685	III	906341	907685	1	SPCC24B10.04
III_91497_92927	III	91497	92927	1	SPCC613.07
III_916828_918131	III	916828	918131	1	SPCC24B10.09
