# Supplementary material for: Podbat: A Novel Genomic Tool Reveals Swr1-Independent H2A.Z Incorporation at Gene Coding Sequences through Epigenetic Meta-Analysis
Source: PLoS Comput Biol. 2011 Aug 25;7(8):e1002163. doi: 10.1371/journal.pcbi.1002163 (PMC3161910; doi:10.1371/journal.pcbi.1002163)
Supplement: Table S2 — H2A.Z bound genes. (XLS) [file pcbi.1002163.s007.xls]

## Sheet: S2. H2AZ bound genes
Systematic name	Chromosome	Sequence start	Sequence end	Strand	Description
SPAC5H10.09c	I	160977	161780	-1	3-methyl-2-oxobutanoatehydroxymethyltransferase(predicted) [Source:GeneDB_Spombe;Acc:SPAC5H10.09c]
SPAC1F5.11c	I	259719	270747	1	phosphatidylinositol kinase-related protein Tra2 [Source:GeneDB_Spombe;Acc:SPAC1F5.11c]
SPAC12G12.15	I	317310	318941	-1	Sad1 interacting factor 3 (predicted) [Source:GeneDB_Spombe;Acc:SPAC12G12.15]
SPAC12G12.14c	I	319974	321503	1	WD repeat protein Pfs2 [Source:GeneDB_Spombe;Acc:SPAC12G12.14c]
SPAC12G12.01c	I	347195	349912	1	ubiquitin-protein ligase E3 [Source:GeneDB_Spombe;Acc:SPAC12G12.01c]
SPAC227.05	I	505984	506355	1	prefoldin subunit 4 (predicted) [Source:GeneDB_Spombe;Acc:SPAC227.05]
SPAC227.06	I	506543	507292	1	Rab GTPase binding (predicted) [Source:GeneDB_Spombe;Acc:SPAC227.06]
SPAC227.09	I	511807	513060	1	folylpolyglutamate synthase (predicted) [Source:GeneDB_Spombe;Acc:SPAC227.09]
SPAC22H12.05c	I	899567	901753	-1	fasciclin domain protein [Source:GeneDB_Spombe;Acc:SPAC22H12.05c]
SPNCRNA.50	I	977075	977568	-1	non-coding RNA (predicted) [Source:GeneDB_Spombe;Acc:SPNCRNA.50]
SPAC222.15	I	977709	978637	1	Tat binding protein 1(TBP-1)-interacting protein (TBPIP) homolog (predicted) [Source:GeneDB_Spombe;Acc:SPAC222.15]
SPAC30D11.05	I	1110117	1111118	-1	AP-3 adaptor complex subunit Aps3 (predicted) [Source:GeneDB_Spombe;Acc:SPAC30D11.05]
SPAC30D11.04c	I	1112214	1115736	1	nucleoporin Nup124 [Source:GeneDB_Spombe;Acc:SPAC30D11.04c]
SPAC56F8.02	I	1124167	1128720	1	AMP binding enzyme (predicted) [Source:GeneDB_Spombe;Acc:SPAC56F8.02]
SPAC22A12.08c	I	1170196	1172126	-1	cardiolipin synthase/ hydrolase fusion protein (predicted) [Source:GeneDB_Spombe;Acc:SPAC22A12.08c]
SPAC22A12.09c	I	1172470	1174155	-1	splicing factor Sap114 [Source:GeneDB_Spombe;Acc:SPAC22A12.09c]
SPAC3A12.09c	I	1436590	1437462	-1	urease accessory protein UreD (predicted) [Source:GeneDB_Spombe;Acc:SPAC3A12.09c]
SPAC3A12.10	I	1438375	1438905	1	60S ribosomal protein L20a (predicted) [Source:GeneDB_Spombe;Acc:SPAC3A12.10]
SPAC167.02	I	1557147	1558321	-1	geranylgeranyltransferase II beta subunit Ptb1 [Source:GeneDB_Spombe;Acc:SPAC167.02]
SPAC167.09	I	1558670	1559147	1	sequence orphan [Source:GeneDB_Spombe;Acc:SPAC167.09]
SPAC167.01	I	1559466	1562734	-1	serine/threonine protein kinase Ppk4/ sensor for unfolded proteins in the ER (predicted) [Source:GeneDB_Spombe;Acc:SPAC167.01]
SPAC17A5.01	I	1750093	1752993	1	peroxin-6 (predicted) [Source:GeneDB_Spombe;Acc:SPAC17A5.01]
SPAC1610.01	I	1790625	1791278	1	conserved fungal protein [Source:GeneDB_Spombe;Acc:SPAC1610.01]
SPAC1610.02c	I	1791482	1792243	-1	mitochondrial ribosomal protein subunit L1 (predicted) [Source:GeneDB_Spombe;Acc:SPAC1610.02c]
SPAPB1A10.16	I	1863972	1864457	1	conserved fungal protein [Source:GeneDB_Spombe;Acc:SPAPB1A10.16]
SPAPB1A10.04c	I	1864673	1865608	-1	geranylgeranyltransferase I alpha subunit Cwp1 [Source:GeneDB_Spombe;Acc:SPAPB1A10.04c]
SPAC3H1.12c	I	1961710	1965105	-1	Lid2 complex subunit Snt2 [Source:GeneDB_Spombe;Acc:SPAC3H1.12c]
SPAC3H1.13	I	1965173	1966338	1	serine/threonine protein kinase Ppk13 (predicted) [Source:GeneDB_Spombe;Acc:SPAC3H1.13]
SPAC17H9.17c	I	2032009	2033228	-1	Mdm10/Mdm12/Mmm1 complex subunit Mdm10 (predicted) [Source:GeneDB_Spombe;Acc:SPAC17H9.17c]
SPAC17H9.18c	I	2033638	2033955	-1	dubious [Source:GeneDB_Spombe;Acc:SPAC17H9.18c]
SPAC17H9.19c	I	2034178	2035650	-1	WD repeat protein Cdt2 [Source:GeneDB_Spombe;Acc:SPAC17H9.19c]
SPAC20H4.07	I	2123290	2124449	1	RecA family ATPase Rhp57 [Source:GeneDB_Spombe;Acc:SPAC20H4.07]
SPAC20H4.09	I	2126067	2128359	1	ATP-dependent RNA helicase, spliceosomal (predicted) [Source:GeneDB_Spombe;Acc:SPAC20H4.09]
SPAC20H4.10	I	2128463	2131623	1	ubiquitin-protein ligase E4 (predicted) [Source:GeneDB_Spombe;Acc:SPAC20H4.10]
SPATRNAVAL.03	I	2214733	2214814	-1	tRNA Val for anticodon AAC [Source:GeneDB_Spombe;Acc:SPATRNAVAL.03]
SPAC17G8.02	I	2344815	2345807	1	uridine ribohydrolase (predicted) [Source:GeneDB_Spombe;Acc:SPAC17G8.02]
SPAC23H3.15c	I	2523629	2524606	-1	sequence orphan [Source:GeneDB_Spombe;Acc:SPAC23H3.15c]
SPAC1805.02c	I	2774092	2774928	-1	electron transfer flavoprotein beta subunit (predicted) [Source:GeneDB_Spombe;Acc:SPAC1805.02c]
SPAC1805.03c	I	2775340	2776881	-1	tRNA 2'-O-methyltransferase Trm13 (predicted) [Source:GeneDB_Spombe;Acc:SPAC1805.03c]
SPAC1805.04	I	2777371	2780923	1	nucleoporin Nup132 [Source:GeneDB_Spombe;Acc:SPAC1805.04]
SPAC1805.07c	I	2785536	2786148	-1	DASH complex subunit Dad2 [Source:GeneDB_Spombe;Acc:SPAC1805.07c]
SPAC513.07	I	2921568	2922578	1	flavonol reductase/cinnamoyl-CoA reductase family [Source:GeneDB_Spombe;Acc:SPAC513.07]
SPAC16A10.06c	I	3089583	3090697	-1	Smc5-6 complex non-SMC subunit 2 [Source:GeneDB_Spombe;Acc:SPAC16A10.06c]
SPAC16A10.07c	I	3091237	3093228	-1	human TRF ortholog Taz1 [Source:GeneDB_Spombe;Acc:SPAC16A10.07c]
SPAC688.09	I	3127647	3128780	1	mitochondrial pyrimidine nucletide transporter (predicted) [Source:GeneDB_Spombe;Acc:SPAC688.09]
SPAC1486.07c	I	3206100	3206534	-1	mitochondrial ribosomal protein subunit L19 (predicted) [Source:GeneDB_Spombe;Acc:SPAC1486.07c]
SPAC1486.08	I	3207520	3207980	1	mitochondrial inner membrane protein involved in cytochrome c oxidase assembly Cox16 (predicted) [Source:GeneDB_Spombe;Acc:SPAC1486.08]
SPAC6G10.06	I	3226929	3228192	1	FAD-dependent amino acid oxidase (predicted) [Source:GeneDB_Spombe;Acc:SPAC6G10.06]
SPAC6G10.07	I	3228533	3230924	1	nuclear cap-binding complex large subunit (predicted) [Source:GeneDB_Spombe;Acc:SPAC6G10.07]
SPAC26A3.11	I	3356732	3357749	1	amidohydrolase [Source:GeneDB_Spombe;Acc:SPAC26A3.11]
SPAC26A3.12c	I	3357917	3360892	-1	5'-3' exoribonuclease Dhp1 [Source:GeneDB_Spombe;Acc:SPAC26A3.12c]
SPAC3A11.04	I	3465309	3466274	-1	siepin homolog [Source:GeneDB_Spombe;Acc:SPAC3A11.04]
SPAC3A11.03	I	3466462	3467493	1	methyltransferase (predicted) [Source:GeneDB_Spombe;Acc:SPAC3A11.03]
SPNCRNA.124	I	3558766	3559116	1	non-coding RNA (predicted) [Source:GeneDB_Spombe;Acc:SPNCRNA.124]
SPAC17G6.08	I	3601879	3603489	1	prevacuole/endosomal FYVE tethering component Pep7 (predicted) [Source:GeneDB_Spombe;Acc:SPAC17G6.08]
SPAC2F3.10	I	3943194	3946043	1	GARP complex subunit Vps54 (predicted) [Source:GeneDB_Spombe;Acc:SPAC2F3.10]
SPAC19G12.04	I	4049619	4050194	1	ureidoglycolate hydrolase (predicted) [Source:GeneDB_Spombe;Acc:SPAC19G12.04]
SPAC19G12.05	I	4051128	4052003	1	mitochondrial citrate transporter (predicted) [Source:GeneDB_Spombe;Acc:SPAC19G12.05]
SPAC26H5.03	I	4119899	4121638	1	CAF assembly factor (CAF-1) complex subunit B, Pcf2 [Source:GeneDB_Spombe;Acc:SPAC26H5.03]
SPAC25B8.05	I	4162800	4164152	1	tRNA-pseudouridine synthase (predicted) [Source:GeneDB_Spombe;Acc:SPAC25B8.05]
SPAC25B8.06c	I	4164278	4165699	-1	mitochondrial serine-tRNA ligase (predicted) [Source:GeneDB_Spombe;Acc:SPAC25B8.06c]
SPAC25B8.15c	I	4186512	4187225	-1	wybutosine biosynthesis protein Tyw3 (predicted) [Source:GeneDB_Spombe;Acc:SPAC25B8.15c]
SPAC25B8.16	I	4187547	4189643	1	RNase P and RNase MRP subunit (predicted) [Source:GeneDB_Spombe;Acc:SPAC25B8.16]
SPAC1F7.10	I	4243969	4244685	1	hydantoin racemase family (predicted) [Source:GeneDB_Spombe;Acc:SPAC1F7.10]
SPAC1F7.11c	I	4245302	4247797	-1	transcription factor, zf-fungal binuclear cluster type (predicted) [Source:GeneDB_Spombe;Acc:SPAC1F7.11c]
SPAC27F1.04c	I	4321882	4323207	-1	spindle pole body protein Nuf2 [Source:GeneDB_Spombe;Acc:SPAC27F1.04c]
SPAC27F1.05c	I	4323652	4325106	-1	aminotransferase class-III, unknown specificty [Source:GeneDB_Spombe;Acc:SPAC27F1.05c]
SPAC27D7.02c	I	4507598	4509850	-1	GRIP domain protein (predicted) [Source:GeneDB_Spombe;Acc:SPAC27D7.02c]
SPAC12B10.08c	I	4586584	4588058	-1	mitochondrial tRNA(Ile)-lysidine synthetase family (predicted) [Source:GeneDB_Spombe;Acc:SPAC12B10.08c]
SPAC12B10.09	I	4588250	4589574	1	S-adenosylmethionine transporter (predicted) [Source:GeneDB_Spombe;Acc:SPAC12B10.09]
SPAC12B10.10	I	4590265	4591524	1	sequence orphan [Source:GeneDB_Spombe;Acc:SPAC12B10.10]
SPAC144.16	I	4686562	4687101	1	sister chromatid cohesion protein (predicted) [Source:GeneDB_Spombe;Acc:SPAC144.16]
SPAC144.17c	I	4687388	4688831	-1	6-phosphofructo-2-kinase (predicted) [Source:GeneDB_Spombe;Acc:SPAC144.17c]
SPAC1B3.11c	I	4949270	4950022	-1	GTPase Ypt4 [Source:GeneDB_Spombe;Acc:SPAC1B3.11c]
SPAC1B3.12c	I	4950640	4951234	-1	DNA-directed RNA polymerase I, II, and III subunit Rpb10 [Source:GeneDB_Spombe;Acc:SPAC1B3.12c]
SPAC3G6.08	I	5393688	5394236	1	mitochondrial sulfhydryl oxidase (predicted) [Source:GeneDB_Spombe;Acc:SPAC3G6.08]
SPAC3G6.09c	I	5394646	5397195	-1	trehalose-phosphate synthase Tps2 (predicted) [Source:GeneDB_Spombe;Acc:SPAC3G6.09c]
SPAC29B12.12	I	5438212	5438553	1	helper of TIM (predicted) [Source:GeneDB_Spombe;Acc:SPAC29B12.12]
SPAC29B12.13	I	5439049	5439462	1	S-(hydroxymethyl)glutathione synthase activity (predicted) [Source:GeneDB_Spombe;Acc:SPAC29B12.13]
SPNCRNA.28	I	5441748	5442341	-1	non-coding RNA (predicted) [Source:GeneDB_Spombe;Acc:SPNCRNA.28]
SPNCRNA.271	I	5442521	5442742	1	non-coding RNA (predicted) [Source:GeneDB_Spombe;Acc:SPNCRNA.271]
SPNCRNA.272	I	5442999	5443180	1	non-coding RNA (predicted) [Source:GeneDB_Spombe;Acc:SPNCRNA.272]
SPBC800.12c	II	278247	278758	-1	ubiquitin family protein, unknown [Source:GeneDB_Spombe;Acc:SPBC800.12c]
SPBC800.13	II	279664	281103	1	histone H4 variant, CENP-T ortholog (predicted) [Source:GeneDB_Spombe;Acc:SPBC800.13]
SPBC1773.05c	II	290876	291958	-1	hexitol dehydrogenase (predicted) [Source:GeneDB_Spombe;Acc:SPBC1773.05c]
SPBC1773.06c	II	293466	294506	-1	alcohol dehydrogenase (predicted) [Source:GeneDB_Spombe;Acc:SPBC1773.06c]
SPBC1271.01c	II	372359	373549	1	F-box protein Pof13 [Source:GeneDB_Spombe;Acc:SPBC1271.01c]
SPBC106.01	II	373889	375925	1	dual specificity protein kinase Mph1 [Source:GeneDB_Spombe;Acc:SPBC106.01]
SPBC582.06c	II	429183	430166	-1	horsetail movement protein Hrs1/Mcp6 [Source:GeneDB_Spombe;Acc:SPBC582.06c]
SPBC582.07c	II	430551	431780	-1	19S proteasome regulatory subunit Rpn7 [Source:GeneDB_Spombe;Acc:SPBC582.07c]
SPBC1685.04	II	502873	503850	1	sequence orphan [Source:GeneDB_Spombe;Acc:SPBC1685.04]
SPBC115.01c	II	639374	640137	1	exosome subunit Rrp46 (predicted) [Source:GeneDB_Spombe;Acc:SPBC115.01c]
SPBTRNAMET.04	II	658451	658531	1	tRNA Met for anticodon CAU [Source:GeneDB_Spombe;Acc:SPBTRNAMET.04]
SPBC577.04	II	756660	757345	1	human THOC5 homolog [Source:GeneDB_Spombe;Acc:SPBC577.04]
SPBC577.05c	II	757566	758197	-1	meiotic recombination protein Rec27 [Source:GeneDB_Spombe;Acc:SPBC577.05c]
SPBC713.05	II	876350	877371	1	WD repeat protein, human MAPK organizer 1 (MORG1) family [Source:GeneDB_Spombe;Acc:SPBC713.05]
SPBC713.06	II	877504	879828	1	DNA ligase (predicted) [Source:GeneDB_Spombe;Acc:SPBC713.06]
SPBC646.14c	II	952816	954276	-1	origin recognition complex subunit Orc5 [Source:GeneDB_Spombe;Acc:SPBC646.14c]
SPBC646.15c	II	955128	956488	-1	Pex16 family peroxisome import protein [Source:GeneDB_Spombe;Acc:SPBC646.15c]
SPBC146.02	II	1001011	1001802	1	sequence orphan [Source:GeneDB_Spombe;Acc:SPBC146.02]
SPBC146.03c	II	1002489	1006463	-1	condensin complex subunit Cut3 [Source:GeneDB_Spombe;Acc:SPBC146.03c]
SPBC146.04	II	1008018	1008596	1	sulfhydryl oxidase (predicted) [Source:GeneDB_Spombe;Acc:SPBC146.04]
SPBC337.03	II	1035538	1036864	1	RNA polymerase II transcription termination factor (predicted) [Source:GeneDB_Spombe;Acc:SPBC337.03]
SPBC1709.14	II	1126628	1127840	1	peptide N-glycanase (predicted) [Source:GeneDB_Spombe;Acc:SPBC1709.14]
SPBC1709.19c	II	1136807	1137589	-1	NifU-like protein [Source:GeneDB_Spombe;Acc:SPBC1709.19c]
SPBC4.01	II	1184427	1185324	1	tetraspan protein Dni2 [Source:GeneDB_Spombe;Acc:SPBC4.01]
SPBC4.02c	II	1185617	1187324	-1	conserved fungal protein [Source:GeneDB_Spombe;Acc:SPBC4.02c]
SPBC30B4.07c	II	1319538	1320493	-1	transcription factor TFIIH complex subunit Tfb4 [Source:GeneDB_Spombe;Acc:SPBC30B4.07c]
SPBC30B4.08	II	1320692	1321833	1	double-strand siRNA ribonuclease Eri1 [Source:GeneDB_Spombe;Acc:SPBC30B4.08]
SPBC27B12.04c	II	1326139	1328592	-1	conserved eukaryotic protein implicated in cell cycle regulation [Source:GeneDB_Spombe;Acc:SPBC27B12.04c]
SPNCRNA.15	II	1329046	1329760	-1	non-coding RNA (predicted) [Source:GeneDB_Spombe;Acc:SPNCRNA.15]
SPBC27B12.05	II	1329204	1330607	1	WD repeat protein [Source:GeneDB_Spombe;Acc:SPBC27B12.05]
SPBC17A3.09c	II	1417553	1418644	-1	lipoate-protein ligase A (predicted) [Source:GeneDB_Spombe;Acc:SPBC17A3.09c]
SPBC17A3.10	II	1418872	1419850	1	peroxisomal ubiquitin-protein ligase E3 (predicted) [Source:GeneDB_Spombe;Acc:SPBC17A3.10]
SPBC27.02c	II	1562508	1563564	-1	DASH complex subunit Ask1 [Source:GeneDB_Spombe;Acc:SPBC27.02c]
SPBC27.03	II	1563902	1565770	1	sequence orphan Meu25 [Source:GeneDB_Spombe;Acc:SPBC27.03]
SPBC28F2.05c	II	1578175	1579005	-1	xylose and arabinose reductase (predicted) [Source:GeneDB_Spombe;Acc:SPBC28F2.05c]
SPBC28F2.06c	II	1579127	1579948	-1	Mdm10/Mdm12/Mmm1 complex subunit Mdm12 [Source:GeneDB_Spombe;Acc:SPBC28F2.06c]
SPBC18H10.09	II	1786596	1787917	1	zf-CHY type zinc finger protein [Source:GeneDB_Spombe;Acc:SPBC18H10.09]
SPBC18H10.10c	II	1788047	1789031	-1	splicing associated factor Saf4 [Source:GeneDB_Spombe;Acc:SPBC18H10.10c]
SPBC18H10.11c	II	1789384	1790682	-1	conserved fungal protein [Source:GeneDB_Spombe;Acc:SPBC18H10.11c]
SPBC3H7.08c	II	1869252	1869843	1	conserved fungal protein [Source:GeneDB_Spombe;Acc:SPBC3H7.08c]
SPBC3H7.07c	II	1870334	1871301	1	phosphoserine phosphatase Ser2 (predicted) [Source:GeneDB_Spombe;Acc:SPBC3H7.07c]
SPNCRNA.382	II	1963882	1964560	1	non-coding RNA (predicted) [Source:GeneDB_Spombe;Acc:SPNCRNA.382]
SPBC1A4.01	II	1973367	1974065	1	anaphase-promoting complex subunit Apc10 [Source:GeneDB_Spombe;Acc:SPBC1A4.01]
SPBC1A4.02c	II	1974488	1975603	-1	3-isopropylmalate dehydrogenase Leu1 [Source:GeneDB_Spombe;Acc:SPBC1A4.02c]
SPBC29A3.13	II	2061103	2062182	-1	PWWP domain protein Pdp1 [Source:GeneDB_Spombe;Acc:SPBC29A3.13]
SPBC29A3.14c	II	2062472	2066110	-1	telomerase reverse transcriptase 1 protein Trt1 [Source:GeneDB_Spombe;Acc:SPBC29A3.14c]
SPBC15C4.01c	II	2236526	2237638	-1	TPR repeat protein Oca3/ ER membrane protein complex Ecm2 (predicted) [Source:GeneDB_Spombe;Acc:SPBC15C4.01c]
SPBC15C4.02	II	2238671	2240704	1	ABC1 kinase family protein [Source:GeneDB_Spombe;Acc:SPBC15C4.02]
SPBC336.14c	II	2765320	2767690	-1	serine/threonine protein kinase, PAN complex subunit, Ppk26 [Source:GeneDB_Spombe;Acc:SPBC336.14c]
SPBTRNALEU.08	II	2768257	2768335	-1	tRNA Leu for anticodon AAG [Source:GeneDB_Spombe;Acc:SPBTRNALEU.08]
SPBC19C7.07c	II	2834178	2835032	-1	tRNA-splicing endonuclease catalytic subunit Sen34 [Source:GeneDB_Spombe;Acc:SPBC19C7.07c]
SPBC19C7.08c	II	2835338	2837383	-1	AdoMet-dependent tRNA methyltransferase (predicted) [Source:GeneDB_Spombe;Acc:SPBC19C7.08c]
SPBC2A9.03	II	2951160	2952497	1	WD40/YVTN repeat-like [Source:GeneDB_Spombe;Acc:SPBC2A9.03]
SPBC2A9.07c	II	2959078	2959902	-1	zf-PARP type zinc finger protein [Source:GeneDB_Spombe;Acc:SPBC2A9.07c]
SPBC2D10.18	II	3001361	3003193	1	ABC1 kinase family ubiquinone biosynthesis protein Abc1/Coq8 [Source:GeneDB_Spombe;Acc:SPBC2D10.18]
SPBC13E7.04	II	3046873	3047355	1	F1-ATPase delta subunit (predicted) [Source:GeneDB_Spombe;Acc:SPBC13E7.04]
SPBC609.02	II	3161823	3162869	1	phosphatidylinositol-3,4,5-trisphosphate3-phosphatasePtn1 [Source:GeneDB_Spombe;Acc:SPBC609.02]
SPBC609.03	II	3163172	3165784	1	WD repeat protein, Iqw1 [Source:GeneDB_Spombe;Acc:SPBC609.03]
SPBC21.07c	II	3226820	3228287	-1	serine/threonine protein kinase Ppk24 [Source:GeneDB_Spombe;Acc:SPBC21.07c]
SPBC19F8.01c	II	3228880	3230492	-1	septin Spn7 [Source:GeneDB_Spombe;Acc:SPBC19F8.01c]
SPBC11C11.01	II	3344613	3346288	1	U2-associated protein (predicted) [Source:GeneDB_Spombe;Acc:SPBC11C11.01]
SPBC11C11.11c	II	3367171	3369220	-1	mitochondrial ATP-dependent DNA helicase Irc3 (predicted) [Source:GeneDB_Spombe;Acc:SPBC11C11.11c]
SPBC3B8.11	II	3369578	3372184	-1	RNA polymerase I transcription factor subunit Rrn6 (predicted) [Source:GeneDB_Spombe;Acc:SPBC3B8.11]
SPBC1105.10	II	3524673	3528681	1	RAVE complex subunit Rav1 [Source:GeneDB_Spombe;Acc:SPBC1105.10]
SPBC887.13c	II	3565824	3567187	-1	3-oxoacyl-[acyl-carrier-protein]-synthase condensing enzyme (predicted) [Source:GeneDB_Spombe;Acc:SPBC887.13c]
SPBC887.14c	II	3567730	3570188	-1	5' to 3' DNA helicase, involved in DNA recombination and repair Pif1 [Source:GeneDB_Spombe;Acc:SPBC887.14c]
SPNCRNA.424	II	3584415	3584941	1	non-coding RNA (predicted) [Source:GeneDB_Spombe;Acc:SPNCRNA.424]
SPBC418.02	II	3585259	3587346	1	NatA N-acetyltransferase complex subunit (predicted) [Source:GeneDB_Spombe;Acc:SPBC418.02]
SPBP8B7.07c	II	3643818	3645442	-1	histone lysine methyltransferase Set6 (predicted) [Source:GeneDB_Spombe;Acc:SPBP8B7.07c]
SPBP8B7.08c	II	3645659	3646749	-1	leucine carboxyl methyltransferase Ppm1 (predicted) [Source:GeneDB_Spombe;Acc:SPBP8B7.08c]
SPBC31F10.09c	II	3765847	3766263	-1	mediator complex subunit Med10 [Source:GeneDB_Spombe;Acc:SPBC31F10.09c]
SPBC31F10.10c	II	3767253	3768977	-1	zf-MYND type zinc finger protein [Source:GeneDB_Spombe;Acc:SPBC31F10.10c]
SPBC21C3.01c	II	3789386	3798703	-1	chorein homolog [Source:GeneDB_Spombe;Acc:SPBC21C3.01c]
SPBC21C3.02c	II	3799531	3801006	-1	Sds3-like family protein Dep1 [Source:GeneDB_Spombe;Acc:SPBC21C3.02c]
SPBC3B9.21	II	3996671	3997315	1	mRNA decapping complex regulatory subunit Dcp1 [Source:GeneDB_Spombe;Acc:SPBC3B9.21]
SPBC3B9.05	II	3997671	3998260	1	helper of TIM (predicted) [Source:GeneDB_Spombe;Acc:SPBC3B9.05]
SPBC3B9.08c	II	4001878	4002653	-1	Mago-nashi homolog [Source:GeneDB_Spombe;Acc:SPBC3B9.08c]
SPBC3B9.09	II	4003312	4004715	1	RBZ zinc finger protein Vps36 [Source:GeneDB_Spombe;Acc:SPBC3B9.09]
SPBC342.05	II	4211087	4213423	1	DNA repair protein Rad9 homolog, Rhp9 [Source:GeneDB_Spombe;Acc:SPBC342.05]
SPBC543.03c	II	4303141	4305367	-1	Ku domain protein Pku80 [Source:GeneDB_Spombe;Acc:SPBC543.03c]
SPBC543.04	II	4306029	4307851	1	Npr2/3 complex subunit Npr3 [Source:GeneDB_Spombe;Acc:SPBC543.04]
SPBC16C6.01c	II	4320120	4321541	-1	lysine methyltransferase (predicted) [Source:GeneDB_Spombe;Acc:SPBC16C6.01c]
SPBC16C6.14	II	4322221	4322622	-1	sporulation specific protein Spo2 [Source:GeneDB_Spombe;Acc:SPBC16C6.14]
SPBC16C6.02c	II	4322829	4332028	-1	chorein homolog [Source:GeneDB_Spombe;Acc:SPBC16C6.02c]
SPBC8E4.05c	II	4430190	4431533	1	fumarate lyase superfamily [Source:GeneDB_Spombe;Acc:SPBC8E4.05c]
SPCC1884.01	III	36972	38788	1	null
SPCC757.06	III	55579	56029	1	sequence orphan [Source:GeneDB_Spombe;Acc:SPCC757.06]
SPCC613.07	III	91686	92723	1	snoRNA biogenesis protein [Source:GeneDB_Spombe;Acc:SPCC613.07]
SPCC553.01c	III	310539	312686	1	meiotic chromosome segregation protein (predicted) [Source:GeneDB_Spombe;Acc:SPCC553.01c]
SPCC306.03c	III	409839	412067	-1	condensin complex non-SMC subunit Cnd2 [Source:GeneDB_Spombe;Acc:SPCC306.03c]
SPCC306.04c	III	412765	415527	-1	histone lysine methyltransferase Set1 [Source:GeneDB_Spombe;Acc:SPCC306.04c]
SPCC1183.06	III	603037	604129	1	uracil DNA N-glycosylase Ung1 [Source:GeneDB_Spombe;Acc:SPCC1183.06]
SPCC1183.12	III	604405	604872	-1	sporulation specific protein Spo13 [Source:GeneDB_Spombe;Acc:SPCC1183.12]
SPCC31H12.06	III	632248	633654	1	sequence orphan [Source:GeneDB_Spombe;Acc:SPCC31H12.06]
SPCC16C4.05	III	668586	669306	1	RNase P and RNase MRP subunit (predicted) [Source:GeneDB_Spombe;Acc:SPCC16C4.05]
SPCC16C4.06c	III	669467	670760	-1	tRNA pseudouridine synthase (predicted) [Source:GeneDB_Spombe;Acc:SPCC16C4.06c]
SPCC18B5.09c	III	737520	737870	-1	sequence orphan [Source:GeneDB_Spombe;Acc:SPCC18B5.09c]
SPCC18B5.10c	III	738016	739255	-1	TREX complex subunit Tex1 (predicted) [Source:GeneDB_Spombe;Acc:SPCC18B5.10c]
SPCC18B5.11c	III	739402	741230	-1	replication checkpoint kinase Cds1 [Source:GeneDB_Spombe;Acc:SPCC18B5.11c]
SPCC14G10.01	III	741745	742503	1	dephospho-CoA kinase (predicted) [Source:GeneDB_Spombe;Acc:SPCC14G10.01]
SPCC1020.12c	III	755257	756186	1	xap-5-like protein [Source:GeneDB_Spombe;Acc:SPCC1020.12c]
SPCC16A11.06c	III	879647	881167	-1	pig-B [Source:GeneDB_Spombe;Acc:SPCC16A11.06c]
SPCC16A11.07	III	881166	881660	1	mitochondrial ubiquinone binding protein Coq10 [Source:GeneDB_Spombe;Acc:SPCC16A11.07]
SPNCRNA.16	III	882518	882834	-1	non-coding RNA (predicted) [Source:GeneDB_Spombe;Acc:SPNCRNA.16]
SPCC24B10.03	III	906321	906894	1	sequence orphan [Source:GeneDB_Spombe;Acc:SPCC24B10.03]
SPCC24B10.09	III	917864	918326	1	40S ribosomal protein S17 [Source:GeneDB_Spombe;Acc:SPCC24B10.09]
SPNCRNA.487	III	1204464	1204881	1	non-coding RNA (predicted) [Source:GeneDB_Spombe;Acc:SPNCRNA.487]
SPCC550.10	III	1205004	1206506	1	aldehyde dehydrogenase Meu8 (predicted) [Source:GeneDB_Spombe;Acc:SPCC550.10]
SPCC132.05c	III	1338731	1340098	-1	null
SPCC622.21	III	1401530	1402672	1	wtf element Wtf12 [Source:GeneDB_Spombe;Acc:SPCC622.21]
SPCC622.03c	III	1405969	1406367	-1	dubious [Source:GeneDB_Spombe;Acc:SPCC622.03c]
SPCC622.04	III	1406677	1407099	1	dubious [Source:GeneDB_Spombe;Acc:SPCC622.04]
SPCC11E10.03	III	1456436	1457491	1	dynactin complex subunit, dynamitin (predicted) [Source:GeneDB_Spombe;Acc:SPCC11E10.03]
SPCC11E10.04	III	1457861	1459192	1	mitochondrial ATPase expression protein homolog [Source:GeneDB_Spombe;Acc:SPCC11E10.04]
SPCC663.08c	III	1648000	1648761	-1	short chain dehydrogenase [Source:GeneDB_Spombe;Acc:SPCC663.08c]
SPCC663.09c	III	1649528	1650289	-1	short chain dehydrogenase (predicted) [Source:GeneDB_Spombe;Acc:SPCC663.09c]
SPCC191.05c	III	1712319	1712954	-1	nucleoside 2-deoxyribosyltransferase (predicted) [Source:GeneDB_Spombe;Acc:SPCC191.05c]
SPCC191.09c	III	1719325	1720014	-1	glutathione S-transferase Gst1 [Source:GeneDB_Spombe;Acc:SPCC191.09c]
SPCC1450.14c	III	1759295	1760998	-1	ER oxidoreductin Ero1b [Source:GeneDB_Spombe;Acc:SPCC1450.14c]
SPCC285.03	III	1797992	1799806	1	ATP-dependent RNA helicase Dbp6 [Source:GeneDB_Spombe;Acc:SPCC285.03]
SPNCRNA.504	III	1839578	1840266	1	non-coding RNA (predicted) [Source:GeneDB_Spombe;Acc:SPNCRNA.504]
SPCC1223.03c	III	1840687	1842636	-1	glycerol-3-phosphate dehydrogenase Gut2 [Source:GeneDB_Spombe;Acc:SPCC1223.03c]
SPCC1620.13	III	2171468	2172316	1	phosphoglycerate mutase family [Source:GeneDB_Spombe;Acc:SPCC1620.13]
SPCC1620.14c	III	2172623	2177665	-1	ATP-dependent DNA helicase Snf22 [Source:GeneDB_Spombe;Acc:SPCC1620.14c]
SPCC965.06	III	2293287	2294321	1	potassium channel subunit (predicted) [Source:GeneDB_Spombe;Acc:SPCC965.06]
SPCC965.14c	III	2314802	2315290	1	cytosine deaminase (predicted) [Source:GeneDB_Spombe;Acc:SPCC965.14c]
SPCC1494.01	III	2316442	2317448	1	iron/ascorbate oxidoreductase family [Source:GeneDB_Spombe;Acc:SPCC1494.01]
SPCC1494.05c	III	2329468	2332407	-1	CSN-associated deubiquitinating enzyme Ubp12 [Source:GeneDB_Spombe;Acc:SPCC1494.05c]
SPCC1494.06c	III	2332929	2334716	-1	ATP-dependent RNA helicase Dbp9 (predicted) [Source:GeneDB_Spombe;Acc:SPCC1494.06c]
SPCC70.08c	III	2367804	2368636	-1	methyltransferase (predicted) [Source:GeneDB_Spombe;Acc:SPCC70.08c]
SPCC70.09c	III	2369108	2369790	-1	conserved fungal protein [Source:GeneDB_Spombe;Acc:SPCC70.09c]
SPCC1827.01c	III	2374120	2376078	-1	U3 associated protein Utp25 (predicted) [Source:GeneDB_Spombe;Acc:SPCC1827.01c]
