# Supplementary material for: Podbat: A Novel Genomic Tool Reveals Swr1-Independent H2A.Z Incorporation at Gene Coding Sequences through Epigenetic Meta-Analysis
Source: PLoS Comput Biol. 2011 Aug 25;7(8):e1002163. doi: 10.1371/journal.pcbi.1002163 (PMC3161910; doi:10.1371/journal.pcbi.1002163)
Supplement: Table S3 — Complete list of GO terms enriched in the H2A.Z bound genes from [7]. (XLS) [file pcbi.1002163.s008.xls]

## Sheet: S3. Enriched GO terms
GO term	Description	x/X	n/N	x	n	Fold change	P-value
GO:0000298	endopolyphosphatase activity	0.007	0	1	1	34.556	0
GO:0000439	core TFIIH complex	0.007	0	1	1	34.556	0
GO:0003862	3-isopropylmalate dehydrogenase activity	0.007	0	1	1	34.556	0
GO:0003864	3-methyl-2-oxobutanoate hydroxymethyltransferase activity	0.007	0	1	1	34.556	0
GO:0004096	catalase activity	0.007	0	1	1	34.556	0
GO:0004131	cytosine deaminase activity	0.007	0	1	1	34.556	0
GO:0004140	dephospho-CoA kinase activity	0.007	0	1	1	34.556	0
GO:0004368	glycerol-3-phosphate dehydrogenase activity	0.007	0	1	1	34.556	0
GO:0004534	5'-3' exoribonuclease activity	0.007	0	1	1	34.556	0
GO:0004647	phosphoserine phosphatase activity	0.007	0	1	1	34.556	0
GO:0004848	ureidoglycolate hydrolase activity	0.007	0	1	1	34.556	0
GO:0006843	mitochondrial citrate transport	0.007	0	1	1	34.556	0
GO:0008808	cardiolipin synthase activity	0.007	0	1	1	34.556	0
GO:0019858	cytosine metabolic process	0.007	0	1	1	34.556	0
GO:0031464	Cul4A-RING ubiquitin ligase complex	0.007	0	1	1	34.556	0
GO:0031595	nuclear proteasome complex	0.007	0	1	1	34.556	0
GO:0031627	telomeric loop formation	0.007	0	1	1	34.556	0
GO:0032197	transposition, RNA-mediated	0.007	0	1	1	34.556	0
GO:0032201	telomere maintenance via semi-conservative replication	0.007	0	1	1	34.556	0
GO:0032296	double-stranded RNA-specific ribonuclease activity	0.007	0	1	1	34.556	0
GO:0042800	histone methyltransferase activity (H3-K4 specific)	0.007	0	1	1	34.556	0
GO:0051907	S-(hydroxymethyl)glutathione synthase activity	0.007	0	1	1	34.556	0
GO:0060906	negative regulation of chromatin silencing by small RNA	0.007	0	1	1	34.556	0
GO:0016972	thiol oxidase activity	0.013	0.001	2	3	23.038	2.3768e-05
GO:0030846	termination of RNA polymerase II transcription, poly(A)-coupled	0.013	0.001	2	3	23.038	2.3768e-05
GO:0004661	protein geranylgeranyltransferase activity	0.013	0.001	2	4	17.278	9.30483e-05
GO:0004663	Rab geranylgeranyltransferase activity	0.013	0.001	2	4	17.278	9.30483e-05
GO:0031591	wybutosine biosynthetic process	0.013	0.001	2	4	17.278	9.30483e-05
GO:0032865	ERMES complex	0.013	0.001	2	4	17.278	9.30483e-05
GO:0016279	protein-lysine N-methyltransferase activity	0.02	0.002	3	13	7.975	0.000393036
GO:0018022	peptidyl-lysine methylation	0.02	0.002	3	13	7.975	0.000393036
GO:0006467	protein thiol-disulfide exchange	0.013	0.001	2	6	11.519	0.000445685
GO:0045040	protein import into mitochondrial outer membrane	0.013	0.001	2	6	11.519	0.000445685
GO:0045041	protein import into mitochondrial intermembrane space	0.013	0.001	2	6	11.519	0.000445685
GO:0005777	peroxisome	0.026	0.005	4	24	5.759	0.000517211
GO:0004540	ribonuclease activity	0.04	0.01	6	53	3.912	0.000745661
GO:0000001	mitochondrion inheritance	0.013	0.001	2	7	9.873	0.000763413
GO:0008655	pyrimidine salvage	0.013	0.001	2	7	9.873	0.000763413
GO:0032403	protein complex binding	0.013	0.001	2	7	9.873	0.000763413
GO:0000256	allantoin catabolic process	0.007	0	1	2	17.278	0.000832038
GO:0000340	RNA 7-methylguanosine cap binding	0.007	0	1	2	17.278	0.000832038
GO:0001682	tRNA 5'-leader removal	0.007	0	1	2	17.278	0.000832038
GO:0004315	3-oxoacyl-[acyl-carrier-protein] synthase activity	0.007	0	1	2	17.278	0.000832038
GO:0004326	tetrahydrofolylpolyglutamate synthase activity	0.007	0	1	2	17.278	0.000832038
GO:0004662	CAAX-protein geranylgeranyltransferase activity	0.007	0	1	2	17.278	0.000832038
GO:0004746	riboflavin synthase activity	0.007	0	1	2	17.278	0.000832038
GO:0004805	trehalose-phosphatase activity	0.007	0	1	2	17.278	0.000832038
GO:0004828	serine-tRNA ligase activity	0.007	0	1	2	17.278	0.000832038
GO:0004844	uracil DNA N-glycosylase activity	0.007	0	1	2	17.278	0.000832038
GO:0005846	nuclear cap binding complex	0.007	0	1	2	17.278	0.000832038
GO:0005953	CAAX-protein geranylgeranyltransferase complex	0.007	0	1	2	17.278	0.000832038
GO:0005968	Rab-protein geranylgeranyltransferase complex	0.007	0	1	2	17.278	0.000832038
GO:0006145	purine base catabolic process	0.007	0	1	2	17.278	0.000832038
GO:0006434	seryl-tRNA aminoacylation	0.007	0	1	2	17.278	0.000832038
GO:0006842	tricarboxylic acid transport	0.007	0	1	2	17.278	0.000832038
GO:0006916	anti-apoptosis	0.007	0	1	2	17.278	0.000832038
GO:0016971	flavin-linked sulfhydryl oxidase activity	0.007	0	1	2	17.278	0.000832038
GO:0016979	lipoate-protein ligase activity	0.007	0	1	2	17.278	0.000832038
GO:0031081	nuclear pore distribution	0.007	0	1	2	17.278	0.000832038
GO:0032006	regulation of TOR signaling cascade	0.007	0	1	2	17.278	0.000832038
GO:0032045	guanyl-nucleotide exchange factor complex	0.007	0	1	2	17.278	0.000832038
GO:0033062	Rhp55-Rhp57 complex	0.007	0	1	2	17.278	0.000832038
GO:0034198	cellular response to amino acid starvation	0.007	0	1	2	17.278	0.000832038
GO:0043142	single-stranded DNA-dependent ATPase activity	0.007	0	1	2	17.278	0.000832038
GO:0045046	protein import into peroxisome membrane	0.007	0	1	2	17.278	0.000832038
GO:0045437	uridine nucleosidase activity	0.007	0	1	2	17.278	0.000832038
GO:0050263	ribosylpyrimidine nucleosidase activity	0.007	0	1	2	17.278	0.000832038
GO:0070635	nicotinamide riboside hydrolase activity	0.007	0	1	2	17.278	0.000832038
GO:0070636	nicotinic acid riboside hydrolase activity	0.007	0	1	2	17.278	0.000832038
GO:0005634	nucleus	0.629	0.508	95	2649	1.239	0.000872649
GO:0000077	DNA damage checkpoint	0.033	0.008	5	41	4.214	0.00103459
GO:0006896	Golgi to vacuole transport	0.02	0.003	3	17	6.098	0.00119515
GO:0018024	histone-lysine N-methyltransferase activity	0.013	0.002	2	8	8.639	0.0011956
GO:0045053	protein retention in Golgi apparatus	0.013	0.002	2	8	8.639	0.0011956
GO:0042770	signal transduction in response to DNA damage	0.033	0.008	5	43	4.018	0.00133756
GO:0008175	tRNA methyltransferase activity	0.02	0.003	3	18	5.759	0.00150234
GO:0007008	outer mitochondrial membrane organization	0.013	0.002	2	9	7.679	0.00175548
GO:0006479	protein methylation	0.04	0.012	6	62	3.344	0.00191456
GO:0030488	tRNA methylation	0.02	0.004	3	20	5.183	0.00227389
GO:0000467	exonucleolytic trimming to generate mature 3'-end of 5.8S rRNA from tricistronic rRNA transcript (SSU-rRNA, 5.8S rRNA, LSU-rRNA)	0.007	0.001	1	3	11.519	0.00244858
GO:0000814	ESCRT II complex	0.007	0.001	1	3	11.519	0.00244858
GO:0003959	NADPH dehydrogenase activity	0.007	0.001	1	3	11.519	0.00244858
GO:0004042	acetyl-CoA:L-glutamate N-acetyltransferase activity	0.007	0.001	1	3	11.519	0.00244858
GO:0005371	tricarboxylate secondary active transmembrane transporter activity	0.007	0.001	1	3	11.519	0.00244858
GO:0005756	mitochondrial proton-transporting ATP synthase, central stalk	0.007	0.001	1	3	11.519	0.00244858
GO:0005782	peroxisomal matrix	0.007	0.001	1	3	11.519	0.00244858
GO:0005845	mRNA cap binding complex	0.007	0.001	1	3	11.519	0.00244858
GO:0005946	alpha,alpha-trehalose-phosphate synthase complex (UDP-forming)	0.007	0.001	1	3	11.519	0.00244858
GO:0006481	C-terminal protein methylation	0.007	0.001	1	3	11.519	0.00244858
GO:0009331	glycerol-3-phosphate dehydrogenase complex	0.007	0.001	1	3	11.519	0.00244858
GO:0019789	SUMO ligase activity	0.007	0.001	1	3	11.519	0.00244858
GO:0030958	RITS complex	0.007	0.001	1	3	11.519	0.00244858
GO:0031087	deadenylation-independent decapping of nuclear-transcribed mRNA	0.007	0.001	1	3	11.519	0.00244858
GO:0031251	PAN complex	0.007	0.001	1	3	11.519	0.00244858
GO:0031493	nucleosomal histone binding	0.007	0.001	1	3	11.519	0.00244858
GO:0031848	protection from non-homologous end joining at telomere	0.007	0.001	1	3	11.519	0.00244858
GO:0033186	CAF-1 complex	0.007	0.001	1	3	11.519	0.00244858
GO:0042148	strand invasion	0.007	0.001	1	3	11.519	0.00244858
GO:0043141	ATP-dependent 5'-3' DNA helicase activity	0.007	0.001	1	3	11.519	0.00244858
GO:0043291	RAVE complex	0.007	0.001	1	3	11.519	0.00244858
GO:0046135	pyrimidine nucleoside catabolic process	0.007	0.001	1	3	11.519	0.00244858
GO:0046294	formaldehyde catabolic process	0.007	0.001	1	3	11.519	0.00244858
GO:0048039	ubiquinone binding	0.007	0.001	1	3	11.519	0.00244858
GO:0050072	m7G(5')pppN diphosphatase activity	0.007	0.001	1	3	11.519	0.00244858
GO:0070829	heterochromatin maintenance	0.007	0.001	1	3	11.519	0.00244858
GO:0090053	positive regulation of chromatin silencing at centromere	0.007	0.001	1	3	11.519	0.00244858
GO:0090055	positive regulation of chromatin silencing at silent mating-type cassette	0.007	0.001	1	3	11.519	0.00244858
GO:0005724	nuclear telomeric heterochromatin	0.013	0.002	2	10	6.911	0.00245487
GO:0006369	termination of RNA polymerase II transcription	0.013	0.002	2	10	6.911	0.00245487
GO:0048311	mitochondrion distribution	0.013	0.002	2	10	6.911	0.00245487
GO:0000075	cell cycle checkpoint	0.053	0.02	8	102	2.71	0.00258752
GO:0007031	peroxisome organization	0.02	0.004	3	22	4.712	0.00328212
GO:0006974	response to DNA damage stimulus	0.086	0.042	13	217	2.07	0.00381046
GO:0008276	protein methyltransferase activity	0.02	0.004	3	23	4.507	0.00388485
GO:0000213	tRNA-intron endonuclease activity	0.007	0.001	1	4	8.639	0.00480411
GO:0000214	tRNA-intron endonuclease complex	0.007	0.001	1	4	8.639	0.00480411
GO:0000379	tRNA-type intron splice site recognition and cleavage	0.007	0.001	1	4	8.639	0.00480411
GO:0000938	GARP complex	0.007	0.001	1	4	8.639	0.00480411
GO:0001401	mitochondrial sorting and assembly machinery complex	0.007	0.001	1	4	8.639	0.00480411
GO:0004619	phosphoglycerate mutase activity	0.007	0.001	1	4	8.639	0.00480411
GO:0004660	protein farnesyltransferase activity	0.007	0.001	1	4	8.639	0.00480411
GO:0006072	glycerol-3-phosphate metabolic process	0.007	0.001	1	4	8.639	0.00480411
GO:0006335	DNA replication-dependent nucleosome assembly	0.007	0.001	1	4	8.639	0.00480411
GO:0006564	L-serine biosynthetic process	0.007	0.001	1	4	8.639	0.00480411
GO:0006797	polyphosphate metabolic process	0.007	0.001	1	4	8.639	0.00480411
GO:0009249	protein lipoylation	0.007	0.001	1	4	8.639	0.00480411
GO:0010043	response to zinc ion	0.007	0.001	1	4	8.639	0.00480411
GO:0015937	coenzyme A biosynthetic process	0.007	0.001	1	4	8.639	0.00480411
GO:0016151	nickel ion binding	0.007	0.001	1	4	8.639	0.00480411
GO:0019358	nicotinate nucleotide salvage	0.007	0.001	1	4	8.639	0.00480411
GO:0030123	AP-3 adaptor complex	0.007	0.001	1	4	8.639	0.00480411
GO:0031125	rRNA 3'-end processing	0.007	0.001	1	4	8.639	0.00480411
GO:0031262	Ndc80 complex	0.007	0.001	1	4	8.639	0.00480411
GO:0031415	NatA complex	0.007	0.001	1	4	8.639	0.00480411
GO:0031860	telomeric 3' overhang formation	0.007	0.001	1	4	8.639	0.00480411
GO:0032048	cardiolipin metabolic process	0.007	0.001	1	4	8.639	0.00480411
GO:0034085	establishment of sister chromatid cohesion	0.007	0.001	1	4	8.639	0.00480411
GO:0034356	NAD biosynthesis via nicotinamide riboside salvage pathway	0.007	0.001	1	4	8.639	0.00480411
GO:0042744	hydrogen peroxide catabolic process	0.007	0.001	1	4	8.639	0.00480411
GO:0090054	regulation of chromatin silencing at silent mating-type cassette	0.007	0.001	1	4	8.639	0.00480411
GO:0008168	methyltransferase activity	0.046	0.018	7	92	2.629	0.00486429
GO:0006730	one-carbon metabolic process	0.053	0.022	8	113	2.446	0.00515216
GO:0042278	purine nucleoside metabolic process	0.02	0.005	3	25	4.147	0.00530634
GO:0000184	nuclear-transcribed mRNA catabolic process, nonsense-mediated decay	0.013	0.002	2	13	5.316	0.00548886
GO:0005778	peroxisomal membrane	0.013	0.002	2	13	5.316	0.00548886
GO:0000723	telomere maintenance	0.033	0.011	5	57	3.031	0.00571301
GO:0031570	DNA integrity checkpoint	0.033	0.011	5	59	2.928	0.00676639
GO:0000175	3'-5'-exoribonuclease activity	0.013	0.003	2	14	4.937	0.00683911
GO:0004659	prenyltransferase activity	0.013	0.003	2	14	4.937	0.00683911
GO:0006353	transcription termination	0.013	0.003	2	14	4.937	0.00683911
GO:0033567	DNA replication, Okazaki fragment processing	0.013	0.003	2	14	4.937	0.00683911
GO:0007006	mitochondrial membrane organization	0.02	0.005	3	27	3.84	0.00703942
GO:0000347	THO complex	0.007	0.001	1	5	6.911	0.00785507
GO:0000796	condensin complex	0.007	0.001	1	5	6.911	0.00785507
GO:0004596	peptide alpha-N-acetyltransferase activity	0.007	0.001	1	5	6.911	0.00785507
GO:0006915	apoptosis	0.007	0.001	1	5	6.911	0.00785507
GO:0007095	mitotic cell cycle G2/M transition DNA damage checkpoint	0.007	0.001	1	5	6.911	0.00785507
GO:0009098	leucine biosynthetic process	0.007	0.001	1	5	6.911	0.00785507
GO:0015936	coenzyme A metabolic process	0.007	0.001	1	5	6.911	0.00785507
GO:0032040	small-subunit processome	0.007	0.001	1	5	6.911	0.00785507
GO:0035067	negative regulation of histone acetylation	0.007	0.001	1	5	6.911	0.00785507
GO:0051592	response to calcium ion	0.007	0.001	1	5	6.911	0.00785507
GO:0070072	vacuolar proton-transporting V-type ATPase complex assembly	0.007	0.001	1	5	6.911	0.00785507
GO:0008094	DNA-dependent ATPase activity	0.033	0.012	5	61	2.832	0.00795414
GO:0007094	mitotic cell cycle spindle assembly checkpoint	0.02	0.005	3	28	3.702	0.0080311
GO:0006302	double-strand break repair	0.026	0.008	4	44	3.141	0.00830525
GO:0009116	nucleoside metabolic process	0.026	0.008	4	44	3.141	0.00830525
GO:0005686	U2 snRNP	0.013	0.003	2	15	4.608	0.00836961
GO:0006273	lagging strand elongation	0.013	0.003	2	15	4.608	0.00836961
GO:0031048	chromatin silencing by small RNA	0.013	0.003	2	15	4.608	0.00836961
GO:0042162	telomeric DNA binding	0.013	0.003	2	15	4.608	0.00836961
GO:0031577	spindle checkpoint	0.02	0.006	3	29	3.575	0.00911033
GO:0045839	negative regulation of mitosis	0.02	0.006	3	29	3.575	0.00911033
GO:0045841	negative regulation of mitotic metaphase/anaphase transition	0.02	0.006	3	29	3.575	0.00911033
GO:0016571	histone methylation	0.026	0.009	4	45	3.072	0.0091304
GO:0007093	mitotic cell cycle checkpoint	0.026	0.009	4	46	3.005	0.0100105
GO:0031933	telomeric heterochromatin	0.013	0.003	2	16	4.32	0.0100853
GO:0000070	mitotic sister chromatid segregation	0.053	0.025	8	128	2.16	0.011408
GO:0004521	endoribonuclease activity	0.02	0.006	3	31	3.344	0.0115428
GO:0008173	RNA methyltransferase activity	0.02	0.006	3	31	3.344	0.0115428
GO:0000290	deadenylation-dependent decapping of nuclear-transcribed mRNA	0.007	0.001	1	6	5.759	0.0115598
GO:0000339	RNA cap binding	0.007	0.001	1	6	5.759	0.0115598
GO:0000730	DNA recombinase assembly	0.007	0.001	1	6	5.759	0.0115598
GO:0005664	nuclear origin of replication recognition complex	0.007	0.001	1	6	5.759	0.0115598
GO:0005678	chromatin assembly complex	0.007	0.001	1	6	5.759	0.0115598
GO:0005992	trehalose biosynthetic process	0.007	0.001	1	6	5.759	0.0115598
GO:0006388	tRNA splicing, via endonucleolytic cleavage and ligation	0.007	0.001	1	6	5.759	0.0115598
GO:0008409	5'-3' exonuclease activity	0.007	0.001	1	6	5.759	0.0115598
GO:0009435	NAD biosynthetic process	0.007	0.001	1	6	5.759	0.0115598
GO:0015940	pantothenate biosynthetic process	0.007	0.001	1	6	5.759	0.0115598
GO:0016272	prefoldin complex	0.007	0.001	1	6	5.759	0.0115598
GO:0017137	Rab GTPase binding	0.007	0.001	1	6	5.759	0.0115598
GO:0019104	DNA N-glycosylase activity	0.007	0.001	1	6	5.759	0.0115598
GO:0030968	endoplasmic reticulum unfolded protein response	0.007	0.001	1	6	5.759	0.0115598
GO:0031119	tRNA pseudouridine synthesis	0.007	0.001	1	6	5.759	0.0115598
GO:0032806	carboxy-terminal domain protein kinase complex	0.007	0.001	1	6	5.759	0.0115598
GO:0034212	peptide N-acetyltransferase activity	0.007	0.001	1	6	5.759	0.0115598
GO:0048038	quinone binding	0.007	0.001	1	6	5.759	0.0115598
GO:0048471	perinuclear region of cytoplasm	0.007	0.001	1	6	5.759	0.0115598
GO:0051574	positive regulation of histone H3-K9 methylation	0.007	0.001	1	6	5.759	0.0115598
GO:0071780	mitotic cell cycle G2/M transition checkpoint	0.007	0.001	1	6	5.759	0.0115598
GO:0016197	endosome transport	0.033	0.013	5	66	2.618	0.0115703
GO:0005720	nuclear heterochromatin	0.013	0.003	2	17	4.065	0.0119904
GO:0019674	NAD metabolic process	0.013	0.003	2	17	4.065	0.0119904
GO:0008033	tRNA processing	0.04	0.017	6	88	2.356	0.0132492
GO:0051276	chromosome organization	0.126	0.079	19	410	1.601	0.0138028
GO:0034629	cellular protein complex localization	0.013	0.003	2	18	3.84	0.014088
GO:0000819	sister chromatid segregation	0.053	0.026	8	134	2.063	0.0150855
GO:0006281	DNA repair	0.06	0.03	9	158	1.968	0.0156809
GO:0000171	ribonuclease MRP activity	0.007	0.001	1	7	4.937	0.0158783
GO:0000469	cleavage involved in rRNA processing	0.007	0.001	1	7	4.937	0.0158783
GO:0004022	alcohol dehydrogenase (NAD) activity	0.007	0.001	1	7	4.937	0.0158783
GO:0006116	NADH oxidation	0.007	0.001	1	7	4.937	0.0158783
GO:0031080	Nup107-160 complex	0.007	0.001	1	7	4.937	0.0158783
GO:0031491	nucleosome binding	0.007	0.001	1	7	4.937	0.0158783
GO:0043248	proteasome assembly	0.007	0.001	1	7	4.937	0.0158783
GO:0043504	mitochondrial DNA repair	0.007	0.001	1	7	4.937	0.0158783
GO:0051443	positive regulation of ubiquitin-protein ligase activity	0.007	0.001	1	7	4.937	0.0158783
GO:0070070	proton-transporting V-type ATPase complex assembly	0.007	0.001	1	7	4.937	0.0158783
GO:0090052	regulation of chromatin silencing at centromere	0.007	0.001	1	7	4.937	0.0158783
GO:2000045	regulation of G1/S transition of mitotic cell cycle	0.007	0.001	1	7	4.937	0.0158783
GO:0034968	histone lysine methylation	0.02	0.007	3	34	3.049	0.0159145
GO:0000784	nuclear chromosome, telomeric region	0.013	0.004	2	19	3.638	0.0163806
GO:0007067	mitosis	0.066	0.035	10	183	1.888	0.016418
GO:0006626	protein targeting to mitochondrion	0.026	0.01	4	52	2.658	0.0165347
GO:0005741	mitochondrial outer membrane	0.02	0.007	3	35	2.962	0.0175735
GO:0030466	chromatin silencing at silent mating-type cassette	0.02	0.007	3	35	2.962	0.0175735
GO:0003824	catalytic activity	0.45	0.371	68	1938	1.213	0.0177454
GO:0000280	nuclear division	0.066	0.036	10	186	1.858	0.0183289
GO:0001510	RNA methylation	0.02	0.007	3	36	2.88	0.0193365
GO:0042802	identical protein binding	0.02	0.007	3	36	2.88	0.0193365
GO:0006839	mitochondrial transport	0.04	0.018	6	96	2.16	0.0205614
GO:0000466	maturation of 5.8S rRNA from tricistronic rRNA transcript (SSU-rRNA, 5.8S rRNA, LSU-rRNA)	0.007	0.002	1	8	4.32	0.0207725
GO:0003701	RNA polymerase I transcription factor activity	0.007	0.002	1	8	4.32	0.0207725
GO:0004601	peroxidase activity	0.007	0.002	1	8	4.32	0.0207725
GO:0005991	trehalose metabolic process	0.007	0.002	1	8	4.32	0.0207725
GO:0006551	leucine metabolic process	0.007	0.002	1	8	4.32	0.0207725
GO:0006625	protein targeting to peroxisome	0.007	0.002	1	8	4.32	0.0207725
GO:0006734	NADH metabolic process	0.007	0.002	1	8	4.32	0.0207725
GO:0009231	riboflavin biosynthetic process	0.007	0.002	1	8	4.32	0.0207725
GO:0016074	snoRNA metabolic process	0.007	0.002	1	8	4.32	0.0207725
GO:0030915	Smc5-Smc6 complex	0.007	0.002	1	8	4.32	0.0207725
GO:0048188	Set1C/COMPASS complex	0.007	0.002	1	8	4.32	0.0207725
GO:0004527	exonuclease activity	0.02	0.007	3	37	2.802	0.0212052
GO:0006892	post-Golgi vesicle-mediated transport	0.02	0.007	3	37	2.802	0.0212052
GO:0006348	chromatin silencing at telomere	0.013	0.004	2	21	3.291	0.0215573
GO:0042147	retrograde transport, endosome to Golgi	0.013	0.004	2	21	3.291	0.0215573
GO:0005829	cytosol	0.51	0.433	77	2262	1.176	0.0227826
GO:0006396	RNA processing	0.126	0.083	19	432	1.52	0.0231605
GO:0004518	nuclease activity	0.04	0.019	6	99	2.094	0.0239149
GO:0010008	endosome membrane	0.013	0.004	2	22	3.141	0.0244429
GO:0016891	endoribonuclease activity, producing 5'-phosphomonoesters	0.013	0.004	2	22	3.141	0.0244429
GO:0045324	late endosome to vacuole transport	0.02	0.007	3	39	2.658	0.0252656
GO:0003688	DNA replication origin binding	0.007	0.002	1	9	3.84	0.026206
GO:0004526	ribonuclease P activity	0.007	0.002	1	9	3.84	0.026206
GO:0006071	glycerol metabolic process	0.007	0.002	1	9	3.84	0.026206
GO:0006284	base-excision repair	0.007	0.002	1	9	3.84	0.026206
GO:0006904	vesicle docking involved in exocytosis	0.007	0.002	1	9	3.84	0.026206
GO:0007076	mitotic chromosome condensation	0.007	0.002	1	9	3.84	0.026206
GO:0016894	endonuclease activity, active with either ribo- or deoxyribonucleic acids and producing 3'-phosphomonoesters	0.007	0.002	1	9	3.84	0.026206
GO:0031144	proteasome localization	0.007	0.002	1	9	3.84	0.026206
GO:0032266	phosphatidylinositol-3-phosphate binding	0.007	0.002	1	9	3.84	0.026206
GO:0042787	protein ubiquitination involved in ubiquitin-dependent protein catabolic process	0.007	0.002	1	9	3.84	0.026206
GO:0046854	phosphoinositide phosphorylation	0.007	0.002	1	9	3.84	0.026206
GO:0048017	inositol lipid-mediated signaling	0.007	0.002	1	9	3.84	0.026206
GO:0006259	DNA metabolic process	0.099	0.063	15	329	1.576	0.0274236
GO:0000002	mitochondrial genome maintenance	0.02	0.008	3	40	2.592	0.0274597
GO:0004003	ATP-dependent DNA helicase activity	0.02	0.008	3	40	2.592	0.0274597
GO:0030674	protein binding, bridging	0.013	0.004	2	23	3.005	0.0275266
GO:0031047	gene silencing by RNA	0.013	0.004	2	23	3.005	0.0275266
GO:0000087	M phase of mitotic cell cycle	0.066	0.038	10	198	1.745	0.0276613
GO:0000012	single strand break repair	0	0	0	1	0	0.0289383
GO:0000025	maltose catabolic process	0	0	0	1	0	0.0289383
GO:0000033	alpha-1,3-mannosyltransferase activity	0	0	0	1	0	0.0289383
GO:0000034	adenine deaminase activity	0	0	0	1	0	0.0289383
GO:0000038	very long-chain fatty acid metabolic process	0	0	0	1	0	0.0289383
GO:0000053	argininosuccinate metabolic process	0	0	0	1	0	0.0289383
GO:0000059	protein import into nucleus, docking	0	0	0	1	0	0.0289383
GO:0000091	mitotic anaphase A	0	0	0	1	0	0.0289383
GO:0000092	mitotic anaphase B	0	0	0	1	0	0.0289383
GO:0000095	S-adenosylmethionine transmembrane transporter activity	0	0	0	1	0	0.0289383
GO:0000107	imidazoleglycerol-phosphate synthase activity	0	0	0	1	0	0.0289383
GO:0000113	nucleotide-excision repair factor 4 complex	0	0	0	1	0	0.0289383
GO:0000140	acylglycerone-phosphate reductase activity	0	0	0	1	0	0.0289383
GO:0000164	protein phosphatase type 1 complex	0	0	0	1	0	0.0289383
GO:0000186	activation of MAPKK activity	0	0	0	1	0	0.0289383
GO:0000209	protein polyubiquitination	0	0	0	1	0	0.0289383
GO:0000210	NAD+ diphosphatase activity	0	0	0	1	0	0.0289383
GO:0000215	tRNA 2'-phosphotransferase activity	0	0	0	1	0	0.0289383
GO:0000224	peptide-N4-(N-acetyl-beta-glucosaminyl)asparagine amidase activity	0	0	0	1	0	0.0289383
GO:0000225	N-acetylglucosaminylphosphatidylinositol deacetylase activity	0	0	0	1	0	0.0289383
GO:0000227	oxaloacetate secondary active transmembrane transporter activity	0	0	0	1	0	0.0289383
GO:0000234	phosphoethanolamine N-methyltransferase activity	0	0	0	1	0	0.0289383
GO:0000246	delta24(24-1) sterol reductase activity	0	0	0	1	0	0.0289383
GO:0000247	C-8 sterol isomerase activity	0	0	0	1	0	0.0289383
GO:0000249	C-22 sterol desaturase activity	0	0	0	1	0	0.0289383
GO:0000250	lanosterol synthase activity	0	0	0	1	0	0.0289383
GO:0000252	C-3 sterol dehydrogenase (C-4 sterol decarboxylase) activity	0	0	0	1	0	0.0289383
GO:0000253	3-keto sterol reductase activity	0	0	0	1	0	0.0289383
GO:0000254	C-4 methylsterol oxidase activity	0	0	0	1	0	0.0289383
GO:0000262	mitochondrial chromosome	0	0	0	1	0	0.0289383
GO:0000285	1-phosphatidylinositol-3-phosphate 5-kinase activity	0	0	0	1	0	0.0289383
GO:0000294	nuclear-transcribed mRNA catabolic process, endonucleolytic cleavage-dependent decay	0	0	0	1	0	0.0289383
GO:0000309	nicotinamide-nucleotide adenylyltransferase activity	0	0	0	1	0	0.0289383
GO:0000318	protein-methionine-R-oxide reductase activity	0	0	0	1	0	0.0289383
GO:0000332	template for synthesis of G-rich strand of telomere DNA activity	0	0	0	1	0	0.0289383
GO:0000354	cis assembly of pre-catalytic spliceosome	0	0	0	1	0	0.0289383
GO:0000384	first spliceosomal transesterification activity	0	0	0	1	0	0.0289383
GO:0000386	second spliceosomal transesterification activity	0	0	0	1	0	0.0289383
GO:0000400	four-way junction DNA binding	0	0	0	1	0	0.0289383
GO:0000405	bubble DNA binding	0	0	0	1	0	0.0289383
GO:0000417	HIR complex	0	0	0	1	0	0.0289383
GO:0000421	autophagic vacuole membrane	0	0	0	1	0	0.0289383
GO:0000432	positive regulation of transcription from RNA polymerase II promoter by glucose	0	0	0	1	0	0.0289383
GO:0000447	endonucleolytic cleavage in ITS1 to separate SSU-rRNA from 5.8S rRNA and LSU-rRNA from tricistronic rRNA transcript (SSU-rRNA, 5.8S rRNA, LSU-rRNA)	0	0	0	1	0	0.0289383
GO:0000452	snoRNA guided rRNA 2'-O-methylation	0	0	0	1	0	0.0289383
GO:0000455	enzyme-directed rRNA pseudouridine synthesis	0	0	0	1	0	0.0289383
GO:0000465	exonucleolytic trimming to generate mature 5'-end of 5.8S rRNA from tricistronic rRNA transcript (SSU-rRNA, 5.8S rRNA, LSU-rRNA)	0	0	0	1	0	0.0289383
GO:0000481	maturation of 5S rRNA	0	0	0	1	0	0.0289383
GO:0000701	purine-specific mismatch base pair DNA N-glycosylase activity	0	0	0	1	0	0.0289383
GO:0000703	oxidized pyrimidine base lesion DNA N-glycosylase activity	0	0	0	1	0	0.0289383
GO:0000715	nucleotide-excision repair, DNA damage recognition	0	0	0	1	0	0.0289383
GO:0000718	nucleotide-excision repair, DNA damage removal	0	0	0	1	0	0.0289383
GO:0000728	gene conversion at mating-type locus, DNA double-strand break formation	0	0	0	1	0	0.0289383
GO:0000733	DNA strand renaturation	0	0	0	1	0	0.0289383
GO:0000770	peptide pheromone export	0	0	0	1	0	0.0289383
GO:0000773	phosphatidyl-N-methylethanolamine N-methyltransferase activity	0	0	0	1	0	0.0289383
GO:0000810	diacylglycerol pyrophosphate phosphatase activity	0	0	0	1	0	0.0289383
GO:0000827	inositol 1,3,4,5,6-pentakisphosphate kinase activity	0	0	0	1	0	0.0289383
GO:0000828	inositol hexakisphosphate kinase activity	0	0	0	1	0	0.0289383
GO:0000829	inositol heptakisphosphate kinase activity	0	0	0	1	0	0.0289383
GO:0000900	translation repressor activity, nucleic acid binding	0	0	0	1	0	0.0289383
GO:0000906	6,7-dimethyl-8-ribityllumazine synthase activity	0	0	0	1	0	0.0289383
GO:0000907	sulfonate dioxygenase activity	0	0	0	1	0	0.0289383
GO:0000941	condensed nuclear chromosome inner kinetochore	0	0	0	1	0	0.0289383
GO:0000949	aromatic amino acid family catabolic process to alcohol via Ehrlich pathway	0	0	0	1	0	0.0289383
GO:0000962	positive regulation of mitochondrial RNA catabolic process	0	0	0	1	0	0.0289383
GO:0001302	replicative cell aging	0	0	0	1	0	0.0289383
GO:0001403	invasive growth in response to glucose limitation	0	0	0	1	0	0.0289383
GO:0001406	glycerophosphodiester transmembrane transporter activity	0	0	0	1	0	0.0289383
GO:0001407	glycerophosphodiester transport	0	0	0	1	0	0.0289383
GO:0001408	guanine nucleotide transport	0	0	0	1	0	0.0289383
GO:0001409	guanine nucleotide transmembrane transporter activity	0	0	0	1	0	0.0289383
GO:0001731	formation of translation preinitiation complex	0	0	0	1	0	0.0289383
GO:0001734	mRNA (N6-adenosine)-methyltransferase activity	0	0	0	1	0	0.0289383
GO:0001934	positive regulation of protein phosphorylation	0	0	0	1	0	0.0289383
GO:0001948	glycoprotein binding	0	0	0	1	0	0.0289383
GO:0002031	G-protein coupled receptor internalization	0	0	0	1	0	0.0289383
GO:0002084	protein depalmitoylation	0	0	0	1	0	0.0289383
GO:0002103	endonucleolytic cleavage of tetracistronic rRNA transcript (SSU-rRNA, LSU-rRNA, 4.5S-rRNA, 5S-rRNA)	0	0	0	1	0	0.0289383
GO:0003716	RNA polymerase I transcription termination factor activity	0	0	0	1	0	0.0289383
GO:0003717	RNA polymerase II transcription termination factor activity	0	0	0	1	0	0.0289383
GO:0003721	telomeric template RNA reverse transcriptase activity	0	0	0	1	0	0.0289383
GO:0003838	sterol 24-C-methyltransferase activity	0	0	0	1	0	0.0289383
GO:0003842	1-pyrroline-5-carboxylate dehydrogenase activity	0	0	0	1	0	0.0289383
GO:0003847	1-alkyl-2-acetylglycerophosphocholine esterase activity	0	0	0	1	0	0.0289383
GO:0003848	2-amino-4-hydroxy-6-hydroxymethyldihydropteridine diphosphokinase activity	0	0	0	1	0	0.0289383
GO:0003852	2-isopropylmalate synthase activity	0	0	0	1	0	0.0289383
GO:0003854	3-beta-hydroxy-delta5-steroid dehydrogenase activity	0	0	0	1	0	0.0289383
GO:0003855	3-dehydroquinate dehydratase activity	0	0	0	1	0	0.0289383
GO:0003856	3-dehydroquinate synthase activity	0	0	0	1	0	0.0289383
GO:0003857	3-hydroxyacyl-CoA dehydrogenase activity	0	0	0	1	0	0.0289383
GO:0003860	3-hydroxyisobutyryl-CoA hydrolase activity	0	0	0	1	0	0.0289383
GO:0003861	3-isopropylmalate dehydratase activity	0	0	0	1	0	0.0289383
GO:0003865	3-oxo-5-alpha-steroid 4-dehydrogenase activity	0	0	0	1	0	0.0289383
GO:0003866	3-phosphoshikimate 1-carboxyvinyltransferase activity	0	0	0	1	0	0.0289383
GO:0003867	4-aminobutyrate transaminase activity	0	0	0	1	0	0.0289383
GO:0003869	4-nitrophenylphosphatase activity	0	0	0	1	0	0.0289383
GO:0003870	5-aminolevulinate synthase activity	0	0	0	1	0	0.0289383
GO:0003871	5-methyltetrahydropteroyltriglutamate-homocysteine S-methyltransferase activity	0	0	0	1	0	0.0289383
GO:0003872	6-phosphofructokinase activity	0	0	0	1	0	0.0289383
GO:0003876	AMP deaminase activity	0	0	0	1	0	0.0289383
GO:0003879	ATP phosphoribosyltransferase activity	0	0	0	1	0	0.0289383
GO:0003881	CDP-diacylglycerol-inositol 3-phosphatidyltransferase activity	0	0	0	1	0	0.0289383
GO:0003882	CDP-diacylglycerol-serine O-phosphatidyltransferase activity	0	0	0	1	0	0.0289383
GO:0003883	CTP synthase activity	0	0	0	1	0	0.0289383
GO:0003884	D-amino-acid oxidase activity	0	0	0	1	0	0.0289383
GO:0003885	D-arabinono-1,4-lactone oxidase activity	0	0	0	1	0	0.0289383
GO:0003908	methylated-DNA-[protein]-cysteine S-methyltransferase activity	0	0	0	1	0	0.0289383
GO:0003919	FMN adenylyltransferase activity	0	0	0	1	0	0.0289383
GO:0003934	GTP cyclohydrolase I activity	0	0	0	1	0	0.0289383
GO:0003937	IMP cyclohydrolase activity	0	0	0	1	0	0.0289383
GO:0003938	IMP dehydrogenase activity	0	0	0	1	0	0.0289383
GO:0003939	L-iditol 2-dehydrogenase activity	0	0	0	1	0	0.0289383
GO:0003942	N-acetyl-gamma-glutamyl-phosphate reductase activity	0	0	0	1	0	0.0289383
GO:0003949	1-(5-phosphoribosyl)-5-[(5-phosphoribosylamino)methylideneamino]imidazole-4-carboxamide isomerase activity	0	0	0	1	0	0.0289383
GO:0003952	NAD+ synthase (glutamine-hydrolyzing) activity	0	0	0	1	0	0.0289383
GO:0003960	NADPH:quinone reductase activity	0	0	0	1	0	0.0289383
GO:0003961	O-acetylhomoserine aminocarboxypropyltransferase activity	0	0	0	1	0	0.0289383
GO:0003962	cystathionine gamma-synthase activity	0	0	0	1	0	0.0289383
GO:0003968	RNA-directed RNA polymerase activity	0	0	0	1	0	0.0289383
GO:0003972	RNA ligase (ATP) activity	0	0	0	1	0	0.0289383
GO:0003975	UDP-N-acetylglucosamine-dolichyl-phosphate N-acetylglucosaminephosphotransferase activity	0	0	0	1	0	0.0289383
GO:0003977	UDP-N-acetylglucosamine diphosphorylase activity	0	0	0	1	0	0.0289383
GO:0003980	UDP-glucose:glycoprotein glucosyltransferase activity	0	0	0	1	0	0.0289383
GO:0003985	acetyl-CoA C-acetyltransferase activity	0	0	0	1	0	0.0289383
GO:0003986	acetyl-CoA hydrolase activity	0	0	0	1	0	0.0289383
GO:0003987	acetate-CoA ligase activity	0	0	0	1	0	0.0289383
GO:0003989	acetyl-CoA carboxylase activity	0	0	0	1	0	0.0289383
GO:0003991	acetylglutamate kinase activity	0	0	0	1	0	0.0289383
GO:0003992	N2-acetyl-L-ornithine:2-oxoglutarate 5-aminotransferase activity	0	0	0	1	0	0.0289383
GO:0003999	adenine phosphoribosyltransferase activity	0	0	0	1	0	0.0289383
GO:0004001	adenosine kinase activity	0	0	0	1	0	0.0289383
GO:0004008	copper-exporting ATPase activity	0	0	0	1	0	0.0289383
GO:0004013	adenosylhomocysteinase activity	0	0	0	1	0	0.0289383
GO:0004014	adenosylmethionine decarboxylase activity	0	0	0	1	0	0.0289383
GO:0004016	adenylate cyclase activity	0	0	0	1	0	0.0289383
GO:0004018	N6-(1,2-dicarboxyethyl)AMP AMP-lyase (fumarate-forming) activity	0	0	0	1	0	0.0289383
GO:0004019	adenylosuccinate synthase activity	0	0	0	1	0	0.0289383
GO:0004020	adenylylsulfate kinase activity	0	0	0	1	0	0.0289383
GO:0004021	L-alanine:2-oxoglutarate aminotransferase activity	0	0	0	1	0	0.0289383
GO:0004023	alcohol dehydrogenase activity, metal ion-independent	0	0	0	1	0	0.0289383
GO:0004028	3-chloroallyl aldehyde dehydrogenase activity	0	0	0	1	0	0.0289383
GO:0004029	aldehyde dehydrogenase (NAD) activity	0	0	0	1	0	0.0289383
GO:0004030	aldehyde dehydrogenase [NAD(P)+] activity	0	0	0	1	0	0.0289383
GO:0004034	aldose 1-epimerase activity	0	0	0	1	0	0.0289383
GO:0004037	allantoicase activity	0	0	0	1	0	0.0289383
GO:0004044	amidophosphoribosyltransferase activity	0	0	0	1	0	0.0289383
GO:0004048	anthranilate phosphoribosyltransferase activity	0	0	0	1	0	0.0289383
GO:0004055	argininosuccinate synthase activity	0	0	0	1	0	0.0289383
GO:0004057	arginyltransferase activity	0	0	0	1	0	0.0289383
GO:0004059	aralkylamine N-acetyltransferase activity	0	0	0	1	0	0.0289383
GO:0004061	arylformamidase activity	0	0	0	1	0	0.0289383
GO:0004065	arylsulfatase activity	0	0	0	1	0	0.0289383
GO:0004070	aspartate carbamoyltransferase activity	0	0	0	1	0	0.0289383
GO:0004072	aspartate kinase activity	0	0	0	1	0	0.0289383
GO:0004073	aspartate-semialdehyde dehydrogenase activity	0	0	0	1	0	0.0289383
GO:0004075	biotin carboxylase activity	0	0	0	1	0	0.0289383
GO:0004076	biotin synthase activity	0	0	0	1	0	0.0289383
GO:0004077	biotin-[acetyl-CoA-carboxylase] ligase activity	0	0	0	1	0	0.0289383
GO:0004078	biotin-[methylcrotonoyl-CoA-carboxylase] ligase activity	0	0	0	1	0	0.0289383
GO:0004079	biotin-[methylmalonyl-CoA-carboxytransferase] ligase activity	0	0	0	1	0	0.0289383
GO:0004080	biotin-[propionyl-CoA-carboxylase (ATP-hydrolyzing)] ligase activity	0	0	0	1	0	0.0289383
GO:0004081	bis(5'-nucleosyl)-tetraphosphatase (asymmetrical) activity	0	0	0	1	0	0.0289383
GO:0004084	branched-chain-amino-acid transaminase activity	0	0	0	1	0	0.0289383
GO:0004089	carbonate dehydratase activity	0	0	0	1	0	0.0289383
GO:0004099	chitin deacetylase activity	0	0	0	1	0	0.0289383
GO:0004103	choline kinase activity	0	0	0	1	0	0.0289383
GO:0004105	choline-phosphate cytidylyltransferase activity	0	0	0	1	0	0.0289383
GO:0004106	chorismate mutase activity	0	0	0	1	0	0.0289383
GO:0004107	chorismate synthase activity	0	0	0	1	0	0.0289383
GO:0004108	citrate (Si)-synthase activity	0	0	0	1	0	0.0289383
GO:0004109	coproporphyrinogen oxidase activity	0	0	0	1	0	0.0289383
GO:0004115	3',5'-cyclic-AMP phosphodiesterase activity	0	0	0	1	0	0.0289383
GO:0004121	cystathionine beta-lyase activity	0	0	0	1	0	0.0289383
GO:0004126	cytidine deaminase activity	0	0	0	1	0	0.0289383
GO:0004132	dCMP deaminase activity	0	0	0	1	0	0.0289383
GO:0004142	diacylglycerol cholinephosphotransferase activity	0	0	0	1	0	0.0289383
GO:0004143	diacylglycerol kinase activity	0	0	0	1	0	0.0289383
GO:0004144	diacylglycerol O-acyltransferase activity	0	0	0	1	0	0.0289383
GO:0004146	dihydrofolate reductase activity	0	0	0	1	0	0.0289383
GO:0004148	dihydrolipoyl dehydrogenase activity	0	0	0	1	0	0.0289383
GO:0004149	dihydrolipoyllysine-residue succinyltransferase activity	0	0	0	1	0	0.0289383
GO:0004150	dihydroneopterin aldolase activity	0	0	0	1	0	0.0289383
GO:0004156	dihydropteroate synthase activity	0	0	0	1	0	0.0289383
GO:0004158	dihydroorotate oxidase activity	0	0	0	1	0	0.0289383
GO:0004160	dihydroxy-acid dehydratase activity	0	0	0	1	0	0.0289383
GO:0004163	diphosphomevalonate decarboxylase activity	0	0	0	1	0	0.0289383
GO:0004164	diphthine synthase activity	0	0	0	1	0	0.0289383
GO:0004168	dolichol kinase activity	0	0	0	1	0	0.0289383
GO:0004170	dUTP diphosphatase activity	0	0	0	1	0	0.0289383
GO:0004174	electron-transferring-flavoprotein dehydrogenase activity	0	0	0	1	0	0.0289383
GO:0004181	metallocarboxypeptidase activity	0	0	0	1	0	0.0289383
GO:0004300	enoyl-CoA hydratase activity	0	0	0	1	0	0.0289383
GO:0004301	epoxide hydrolase activity	0	0	0	1	0	0.0289383
GO:0004306	ethanolamine-phosphate cytidylyltransferase activity	0	0	0	1	0	0.0289383
GO:0004307	ethanolaminephosphotransferase activity	0	0	0	1	0	0.0289383
GO:0004309	exopolyphosphatase activity	0	0	0	1	0	0.0289383
GO:0004310	farnesyl-diphosphate farnesyltransferase activity	0	0	0	1	0	0.0289383
GO:0004313	[acyl-carrier-protein] S-acetyltransferase activity	0	0	0	1	0	0.0289383
GO:0004317	3-hydroxypalmitoyl-[acyl-carrier-protein] dehydratase activity	0	0	0	1	0	0.0289383
GO:0004318	enoyl-[acyl-carrier-protein] reductase (NADH) activity	0	0	0	1	0	0.0289383
GO:0004320	oleoyl-[acyl-carrier-protein] hydrolase activity	0	0	0	1	0	0.0289383
GO:0004322	ferroxidase activity	0	0	0	1	0	0.0289383
GO:0004324	ferredoxin-NADP+ reductase activity	0	0	0	1	0	0.0289383
GO:0004328	formamidase activity	0	0	0	1	0	0.0289383
GO:0004332	fructose-bisphosphate aldolase activity	0	0	0	1	0	0.0289383
GO:0004333	fumarate hydratase activity	0	0	0	1	0	0.0289383
GO:0004335	galactokinase activity	0	0	0	1	0	0.0289383
GO:0004343	glucosamine 6-phosphate N-acetyltransferase activity	0	0	0	1	0	0.0289383
GO:0004347	glucose-6-phosphate isomerase activity	0	0	0	1	0	0.0289383
GO:0004349	glutamate 5-kinase activity	0	0	0	1	0	0.0289383
GO:0004350	glutamate-5-semialdehyde dehydrogenase activity	0	0	0	1	0	0.0289383
GO:0004352	glutamate dehydrogenase activity	0	0	0	1	0	0.0289383
GO:0004354	glutamate dehydrogenase (NADP+) activity	0	0	0	1	0	0.0289383
GO:0004355	glutamate synthase (NADPH) activity	0	0	0	1	0	0.0289383
GO:0004356	glutamate-ammonia ligase activity	0	0	0	1	0	0.0289383
GO:0004357	glutamate-cysteine ligase activity	0	0	0	1	0	0.0289383
GO:0004358	glutamate N-acetyltransferase activity	0	0	0	1	0	0.0289383
GO:0004360	glutamine-fructose-6-phosphate transaminase (isomerizing) activity	0	0	0	1	0	0.0289383
GO:0004362	glutathione-disulfide reductase activity	0	0	0	1	0	0.0289383
GO:0004363	glutathione synthase activity	0	0	0	1	0	0.0289383
GO:0004366	glycerol-3-phosphate O-acyltransferase activity	0	0	0	1	0	0.0289383
GO:0004378	glycolipid 3-alpha-mannosyltransferase activity	0	0	0	1	0	0.0289383
GO:0004379	glycylpeptide N-tetradecanoyltransferase activity	0	0	0	1	0	0.0289383
GO:0004382	guanosine-diphosphatase activity	0	0	0	1	0	0.0289383
GO:0004385	guanylate kinase activity	0	0	0	1	0	0.0289383
GO:0004399	histidinol dehydrogenase activity	0	0	0	1	0	0.0289383
GO:0004400	histidinol-phosphate transaminase activity	0	0	0	1	0	0.0289383
GO:0004401	histidinol-phosphatase activity	0	0	0	1	0	0.0289383
GO:0004409	homoaconitate hydratase activity	0	0	0	1	0	0.0289383
GO:0004410	homocitrate synthase activity	0	0	0	1	0	0.0289383
GO:0004412	homoserine dehydrogenase activity	0	0	0	1	0	0.0289383
GO:0004413	homoserine kinase activity	0	0	0	1	0	0.0289383
GO:0004417	hydroxyethylthiazole kinase activity	0	0	0	1	0	0.0289383
GO:0004418	hydroxymethylbilane synthase activity	0	0	0	1	0	0.0289383
GO:0004420	hydroxymethylglutaryl-CoA reductase (NADPH) activity	0	0	0	1	0	0.0289383
GO:0004421	hydroxymethylglutaryl-CoA synthase activity	0	0	0	1	0	0.0289383
GO:0004422	hypoxanthine phosphoribosyltransferase activity	0	0	0	1	0	0.0289383
GO:0004424	imidazoleglycerol-phosphate dehydratase activity	0	0	0	1	0	0.0289383
GO:0004425	indole-3-glycerol-phosphate synthase activity	0	0	0	1	0	0.0289383
GO:0004435	phosphoinositide phospholipase C activity	0	0	0	1	0	0.0289383
GO:0004438	phosphatidylinositol-3-phosphatase activity	0	0	0	1	0	0.0289383
GO:0004441	inositol-1,4-bisphosphate 1-phosphatase activity	0	0	0	1	0	0.0289383
GO:0004450	isocitrate dehydrogenase (NADP+) activity	0	0	0	1	0	0.0289383
GO:0004451	isocitrate lyase activity	0	0	0	1	0	0.0289383
GO:0004452	isopentenyl-diphosphate delta-isomerase activity	0	0	0	1	0	0.0289383
GO:0004455	ketol-acid reductoisomerase activity	0	0	0	1	0	0.0289383
GO:0004458	D-lactate dehydrogenase (cytochrome) activity	0	0	0	1	0	0.0289383
GO:0004459	L-lactate dehydrogenase activity	0	0	0	1	0	0.0289383
GO:0004460	L-lactate dehydrogenase (cytochrome) activity	0	0	0	1	0	0.0289383
GO:0004462	lactoylglutathione lyase activity	0	0	0	1	0	0.0289383
GO:0004463	leukotriene-A4 hydrolase activity	0	0	0	1	0	0.0289383
GO:0004476	mannose-6-phosphate isomerase activity	0	0	0	1	0	0.0289383
GO:0004478	methionine adenosyltransferase activity	0	0	0	1	0	0.0289383
GO:0004479	methionyl-tRNA formyltransferase activity	0	0	0	1	0	0.0289383
GO:0004481	methylene-fatty-acyl-phospholipid synthase activity	0	0	0	1	0	0.0289383
GO:0004482	mRNA (guanine-N7-)-methyltransferase activity	0	0	0	1	0	0.0289383
GO:0004484	mRNA guanylyltransferase activity	0	0	0	1	0	0.0289383
GO:0004487	methylenetetrahydrofolate dehydrogenase (NAD+) activity	0	0	0	1	0	0.0289383
GO:0004496	mevalonate kinase activity	0	0	0	1	0	0.0289383
GO:0004499	flavin-containing monooxygenase activity	0	0	0	1	0	0.0289383
GO:0004506	squalene monooxygenase activity	0	0	0	1	0	0.0289383
GO:0004516	nicotinate phosphoribosyltransferase activity	0	0	0	1	0	0.0289383
GO:0004528	phosphodiesterase I activity	0	0	0	1	0	0.0289383
GO:0004550	nucleoside diphosphate kinase activity	0	0	0	1	0	0.0289383
GO:0004555	alpha,alpha-trehalase activity	0	0	0	1	0	0.0289383
GO:0004557	alpha-galactosidase activity	0	0	0	1	0	0.0289383
GO:0004568	chitinase activity	0	0	0	1	0	0.0289383
GO:0004578	chitobiosyldiphosphodolichol beta-mannosyltransferase activity	0	0	0	1	0	0.0289383
GO:0004581	dolichyl-phosphate beta-glucosyltransferase activity	0	0	0	1	0	0.0289383
GO:0004583	dolichyl-phosphate-glucose-glycolipid alpha-glucosyltransferase activity	0	0	0	1	0	0.0289383
GO:0004585	ornithine carbamoyltransferase activity	0	0	0	1	0	0.0289383
GO:0004586	ornithine decarboxylase activity	0	0	0	1	0	0.0289383
GO:0004587	ornithine-oxo-acid transaminase activity	0	0	0	1	0	0.0289383
GO:0004588	orotate phosphoribosyltransferase activity	0	0	0	1	0	0.0289383
GO:0004590	orotidine-5'-phosphate decarboxylase activity	0	0	0	1	0	0.0289383
GO:0004592	pantoate-beta-alanine ligase activity	0	0	0	1	0	0.0289383
GO:0004594	pantothenate kinase activity	0	0	0	1	0	0.0289383
GO:0004595	pantetheine-phosphate adenylyltransferase activity	0	0	0	1	0	0.0289383
GO:0004604	phosphoadenylyl-sulfate reductase (thioredoxin) activity	0	0	0	1	0	0.0289383
GO:0004608	phosphatidylethanolamine N-methyltransferase activity	0	0	0	1	0	0.0289383
GO:0004615	phosphomannomutase activity	0	0	0	1	0	0.0289383
GO:0004616	phosphogluconate dehydrogenase (decarboxylating) activity	0	0	0	1	0	0.0289383
GO:0004617	phosphoglycerate dehydrogenase activity	0	0	0	1	0	0.0289383
GO:0004618	phosphoglycerate kinase activity	0	0	0	1	0	0.0289383
GO:0004623	phospholipase A2 activity	0	0	0	1	0	0.0289383
GO:0004630	phospholipase D activity	0	0	0	1	0	0.0289383
GO:0004631	phosphomevalonate kinase activity	0	0	0	1	0	0.0289383
GO:0004632	phosphopantothenate--cysteine ligase activity	0	0	0	1	0	0.0289383
GO:0004635	phosphoribosyl-AMP cyclohydrolase activity	0	0	0	1	0	0.0289383
GO:0004636	phosphoribosyl-ATP diphosphatase activity	0	0	0	1	0	0.0289383
GO:0004637	phosphoribosylamine-glycine ligase activity	0	0	0	1	0	0.0289383
GO:0004638	phosphoribosylaminoimidazole carboxylase activity	0	0	0	1	0	0.0289383
GO:0004639	phosphoribosylaminoimidazolesuccinocarboxamide synthase activity	0	0	0	1	0	0.0289383
GO:0004640	phosphoribosylanthranilate isomerase activity	0	0	0	1	0	0.0289383
GO:0004641	phosphoribosylformylglycinamidine cyclo-ligase activity	0	0	0	1	0	0.0289383
GO:0004642	phosphoribosylformylglycinamidine synthase activity	0	0	0	1	0	0.0289383
GO:0004643	phosphoribosylaminoimidazolecarboxamide formyltransferase activity	0	0	0	1	0	0.0289383
GO:0004644	phosphoribosylglycinamide formyltransferase activity	0	0	0	1	0	0.0289383
GO:0004648	O-phospho-L-serine:2-oxoglutarate aminotransferase activity	0	0	0	1	0	0.0289383
GO:0004651	polynucleotide 5'-phosphatase activity	0	0	0	1	0	0.0289383
GO:0004655	porphobilinogen synthase activity	0	0	0	1	0	0.0289383
GO:0004657	proline dehydrogenase activity	0	0	0	1	0	0.0289383
GO:0004664	prephenate dehydratase activity	0	0	0	1	0	0.0289383
GO:0004665	prephenate dehydrogenase (NADP+) activity	0	0	0	1	0	0.0289383
GO:0004671	protein C-terminal S-isoprenylcysteine carboxyl O-methyltransferase activity	0	0	0	1	0	0.0289383
GO:0004676	3-phosphoinositide-dependent protein kinase activity	0	0	0	1	0	0.0289383
GO:0004691	cAMP-dependent protein kinase activity	0	0	0	1	0	0.0289383
GO:0004715	non-membrane spanning protein tyrosine kinase activity	0	0	0	1	0	0.0289383
GO:0004719	protein-L-isoaspartate (D-aspartate) O-methyltransferase activity	0	0	0	1	0	0.0289383
GO:0004726	non-membrane spanning protein tyrosine phosphatase activity	0	0	0	1	0	0.0289383
GO:0004729	oxygen-dependent protoporphyrinogen oxidase activity	0	0	0	1	0	0.0289383
GO:0004730	pseudouridylate synthase activity	0	0	0	1	0	0.0289383
GO:0004731	purine-nucleoside phosphorylase activity	0	0	0	1	0	0.0289383
GO:0004735	pyrroline-5-carboxylate reductase activity	0	0	0	1	0	0.0289383
GO:0004736	pyruvate carboxylase activity	0	0	0	1	0	0.0289383
GO:0004740	pyruvate dehydrogenase (acetyl-transferring) kinase activity	0	0	0	1	0	0.0289383
GO:0004741	[pyruvate dehydrogenase (lipoamide)] phosphatase activity	0	0	0	1	0	0.0289383
GO:0004742	dihydrolipoyllysine-residue acetyltransferase activity	0	0	0	1	0	0.0289383
GO:0004743	pyruvate kinase activity	0	0	0	1	0	0.0289383
GO:0004747	ribokinase activity	0	0	0	1	0	0.0289383
GO:0004750	ribulose-phosphate 3-epimerase activity	0	0	0	1	0	0.0289383
GO:0004751	ribose-5-phosphate isomerase activity	0	0	0	1	0	0.0289383
GO:0004754	saccharopine dehydrogenase (NAD+, L-lysine-forming) activity	0	0	0	1	0	0.0289383
GO:0004755	saccharopine dehydrogenase (NADP+, L-glutamate-forming) activity	0	0	0	1	0	0.0289383
GO:0004757	sepiapterin reductase activity	0	0	0	1	0	0.0289383
GO:0004764	shikimate 5-dehydrogenase activity	0	0	0	1	0	0.0289383
GO:0004766	spermidine synthase activity	0	0	0	1	0	0.0289383
GO:0004767	sphingomyelin phosphodiesterase activity	0	0	0	1	0	0.0289383
GO:0004768	stearoyl-CoA 9-desaturase activity	0	0	0	1	0	0.0289383
GO:0004775	succinate-CoA ligase (ADP-forming) activity	0	0	0	1	0	0.0289383
GO:0004777	succinate-semialdehyde dehydrogenase activity	0	0	0	1	0	0.0289383
GO:0004781	sulfate adenylyltransferase (ATP) activity	0	0	0	1	0	0.0289383
GO:0004788	thiamin diphosphokinase activity	0	0	0	1	0	0.0289383
GO:0004789	thiamin-phosphate diphosphorylase activity	0	0	0	1	0	0.0289383
GO:0004791	thioredoxin-disulfide reductase activity	0	0	0	1	0	0.0289383
GO:0004792	thiosulfate sulfurtransferase activity	0	0	0	1	0	0.0289383
GO:0004793	threonine aldolase activity	0	0	0	1	0	0.0289383
GO:0004794	L-threonine ammonia-lyase activity	0	0	0	1	0	0.0289383
GO:0004795	threonine synthase activity	0	0	0	1	0	0.0289383
GO:0004798	thymidylate kinase activity	0	0	0	1	0	0.0289383
GO:0004799	thymidylate synthase activity	0	0	0	1	0	0.0289383
GO:0004801	transaldolase activity	0	0	0	1	0	0.0289383
GO:0004802	transketolase activity	0	0	0	1	0	0.0289383
GO:0004807	triose-phosphate isomerase activity	0	0	0	1	0	0.0289383
GO:0004808	tRNA (5-methylaminomethyl-2-thiouridylate)-methyltransferase activity	0	0	0	1	0	0.0289383
GO:0004813	alanine-tRNA ligase activity	0	0	0	1	0	0.0289383
GO:0004814	arginine-tRNA ligase activity	0	0	0	1	0	0.0289383
GO:0004817	cysteine-tRNA ligase activity	0	0	0	1	0	0.0289383
GO:0004819	glutamine-tRNA ligase activity	0	0	0	1	0	0.0289383
GO:0004820	glycine-tRNA ligase activity	0	0	0	1	0	0.0289383
GO:0004821	histidine-tRNA ligase activity	0	0	0	1	0	0.0289383
GO:0004834	tryptophan synthase activity	0	0	0	1	0	0.0289383
GO:0004835	tubulin-tyrosine ligase activity	0	0	0	1	0	0.0289383
GO:0004846	urate oxidase activity	0	0	0	1	0	0.0289383
GO:0004851	uroporphyrin-III C-methyltransferase activity	0	0	0	1	0	0.0289383
GO:0004852	uroporphyrinogen-III synthase activity	0	0	0	1	0	0.0289383
GO:0004853	uroporphyrinogen decarboxylase activity	0	0	0	1	0	0.0289383
GO:0004856	xylulokinase activity	0	0	0	1	0	0.0289383
GO:0004869	cysteine-type endopeptidase inhibitor activity	0	0	0	1	0	0.0289383
GO:0005080	protein kinase C binding	0	0	0	1	0	0.0289383
GO:0005087	Ran guanyl-nucleotide exchange factor activity	0	0	0	1	0	0.0289383
GO:0005093	Rab GDP-dissociation inhibitor activity	0	0	0	1	0	0.0289383
GO:0005094	Rho GDP-dissociation inhibitor activity	0	0	0	1	0	0.0289383
GO:0005098	Ran GTPase activator activity	0	0	0	1	0	0.0289383
GO:0005290	L-histidine transmembrane transporter activity	0	0	0	1	0	0.0289383
GO:0005302	L-tyrosine transmembrane transporter activity	0	0	0	1	0	0.0289383
GO:0005313	L-glutamate transmembrane transporter activity	0	0	0	1	0	0.0289383
GO:0005365	myo-inositol transmembrane transporter activity	0	0	0	1	0	0.0289383
GO:0005452	inorganic anion exchanger activity	0	0	0	1	0	0.0289383
GO:0005462	UDP-N-acetylglucosamine transmembrane transporter activity	0	0	0	1	0	0.0289383
GO:0005471	ATP:ADP antiporter activity	0	0	0	1	0	0.0289383
GO:0005483	soluble NSF attachment protein activity	0	0	0	1	0	0.0289383
GO:0005519	cytoskeletal regulatory protein binding	0	0	0	1	0	0.0289383
GO:0005537	mannose binding	0	0	0	1	0	0.0289383
GO:0005631	chitosan layer of spore wall	0	0	0	1	0	0.0289383
GO:0005668	RNA polymerase transcription factor SL1 complex	0	0	0	1	0	0.0289383
GO:0005745	m-AAA complex	0	0	0	1	0	0.0289383
GO:0005825	half bridge of spindle pole body	0	0	0	1	0	0.0289383
GO:0005828	kinetochore microtubule	0	0	0	1	0	0.0289383
GO:0005880	nuclear microtubule	0	0	0	1	0	0.0289383
GO:0005945	6-phosphofructokinase complex	0	0	0	1	0	0.0289383
GO:0005958	DNA-dependent protein kinase-DNA ligase 4 complex	0	0	0	1	0	0.0289383
GO:0005980	glycogen catabolic process	0	0	0	1	0	0.0289383
GO:0005993	trehalose catabolic process	0	0	0	1	0	0.0289383
GO:0005995	melibiose catabolic process	0	0	0	1	0	0.0289383
GO:0005998	xylulose catabolic process	0	0	0	1	0	0.0289383
GO:0006014	D-ribose metabolic process	0	0	0	1	0	0.0289383
GO:0006068	ethanol catabolic process	0	0	0	1	0	0.0289383
GO:0006146	adenine catabolic process	0	0	0	1	0	0.0289383
GO:0006154	adenosine catabolic process	0	0	0	1	0	0.0289383
GO:0006165	nucleoside diphosphate phosphorylation	0	0	0	1	0	0.0289383
GO:0006167	AMP biosynthetic process	0	0	0	1	0	0.0289383
GO:0006168	adenine salvage	0	0	0	1	0	0.0289383
GO:0006169	adenosine salvage	0	0	0	1	0	0.0289383
GO:0006172	ADP biosynthetic process	0	0	0	1	0	0.0289383
GO:0006190	inosine salvage	0	0	0	1	0	0.0289383
GO:0006198	cAMP catabolic process	0	0	0	1	0	0.0289383
GO:0006216	cytidine catabolic process	0	0	0	1	0	0.0289383
GO:0006222	UMP biosynthetic process	0	0	0	1	0	0.0289383
GO:0006223	uracil salvage	0	0	0	1	0	0.0289383
GO:0006228	UTP biosynthetic process	0	0	0	1	0	0.0289383
GO:0006231	dTMP biosynthetic process	0	0	0	1	0	0.0289383
GO:0006233	dTDP biosynthetic process	0	0	0	1	0	0.0289383
GO:0006235	dTTP biosynthetic process	0	0	0	1	0	0.0289383
GO:0006287	base-excision repair, gap-filling	0	0	0	1	0	0.0289383
GO:0006295	nucleotide-excision repair, DNA incision, 3'-to lesion	0	0	0	1	0	0.0289383
GO:0006315	homing of group II introns	0	0	0	1	0	0.0289383
GO:0006356	regulation of transcription from RNA polymerase I promoter	0	0	0	1	0	0.0289383
GO:0006386	termination of RNA polymerase III transcription	0	0	0	1	0	0.0289383
GO:0006387	snRNA capping	0	0	0	1	0	0.0289383
GO:0006419	alanyl-tRNA aminoacylation	0	0	0	1	0	0.0289383
GO:0006420	arginyl-tRNA aminoacylation	0	0	0	1	0	0.0289383
GO:0006423	cysteinyl-tRNA aminoacylation	0	0	0	1	0	0.0289383
GO:0006425	glutaminyl-tRNA aminoacylation	0	0	0	1	0	0.0289383
GO:0006426	glycyl-tRNA aminoacylation	0	0	0	1	0	0.0289383
GO:0006427	histidyl-tRNA aminoacylation	0	0	0	1	0	0.0289383
GO:0006491	N-glycan processing	0	0	0	1	0	0.0289383
GO:0006542	glutamine biosynthetic process	0	0	0	1	0	0.0289383
GO:0006550	isoleucine catabolic process	0	0	0	1	0	0.0289383
GO:0006552	leucine catabolic process	0	0	0	1	0	0.0289383
GO:0006562	proline catabolic process	0	0	0	1	0	0.0289383
GO:0006572	tyrosine catabolic process	0	0	0	1	0	0.0289383
GO:0006574	valine catabolic process	0	0	0	1	0	0.0289383
GO:0006597	spermine biosynthetic process	0	0	0	1	0	0.0289383
GO:0006635	fatty acid beta-oxidation	0	0	0	1	0	0.0289383
GO:0006637	acyl-CoA metabolic process	0	0	0	1	0	0.0289383
GO:0006651	diacylglycerol biosynthetic process	0	0	0	1	0	0.0289383
GO:0006654	phosphatidic acid biosynthetic process	0	0	0	1	0	0.0289383
GO:0006659	phosphatidylserine biosynthetic process	0	0	0	1	0	0.0289383
GO:0006666	3-keto-sphinganine metabolic process	0	0	0	1	0	0.0289383
GO:0006688	glycosphingolipid biosynthetic process	0	0	0	1	0	0.0289383
GO:0006691	leukotriene metabolic process	0	0	0	1	0	0.0289383
GO:0006741	NADP biosynthetic process	0	0	0	1	0	0.0289383
GO:0006747	FAD biosynthetic process	0	0	0	1	0	0.0289383
GO:0006769	nicotinamide metabolic process	0	0	0	1	0	0.0289383
GO:0006798	polyphosphate catabolic process	0	0	0	1	0	0.0289383
GO:0006827	high-affinity iron ion transport	0	0	0	1	0	0.0289383
GO:0006830	high-affinity zinc ion transport	0	0	0	1	0	0.0289383
GO:0006847	plasma membrane acetate transport	0	0	0	1	0	0.0289383
GO:0006864	pyrimidine nucleotide transport	0	0	0	1	0	0.0289383
GO:0006877	cellular cobalt ion homeostasis	0	0	0	1	0	0.0289383
GO:0006992	sterol regulatory element binding protein cleavage involved in ER-nuclear sterol response pathway	0	0	0	1	0	0.0289383
GO:0007026	negative regulation of microtubule depolymerization	0	0	0	1	0	0.0289383
GO:0007194	negative regulation of adenylate cyclase activity	0	0	0	1	0	0.0289383
GO:0007205	activation of protein kinase C activity by G-protein coupled receptor protein signaling pathway	0	0	0	1	0	0.0289383
GO:0007329	positive regulation of transcription from RNA polymerase II promoter by pheromones	0	0	0	1	0	0.0289383
GO:0007532	regulation of transcription, mating-type specific	0	0	0	1	0	0.0289383
GO:0008073	ornithine decarboxylase inhibitor activity	0	0	0	1	0	0.0289383
GO:0008083	growth factor activity	0	0	0	1	0	0.0289383
GO:0008106	alcohol dehydrogenase (NADP+) activity	0	0	0	1	0	0.0289383
GO:0008108	UDP-glucose:hexose-1-phosphate uridylyltransferase activity	0	0	0	1	0	0.0289383
GO:0008112	nicotinamide N-methyltransferase activity	0	0	0	1	0	0.0289383
GO:0008124	4-alpha-hydroxytetrahydrobiopterin dehydratase activity	0	0	0	1	0	0.0289383
GO:0008176	tRNA (guanine-N7-)-methyltransferase activity	0	0	0	1	0	0.0289383
GO:0008179	adenylate cyclase binding	0	0	0	1	0	0.0289383
GO:0008193	tRNA guanylyltransferase activity	0	0	0	1	0	0.0289383
GO:0008240	tripeptidyl-peptidase activity	0	0	0	1	0	0.0289383
GO:0008298	intracellular mRNA localization	0	0	0	1	0	0.0289383
GO:0008301	DNA bending activity	0	0	0	1	0	0.0289383
GO:0008310	single-stranded DNA specific 3'-5' exodeoxyribonuclease activity	0	0	0	1	0	0.0289383
GO:0008398	sterol 14-demethylase activity	0	0	0	1	0	0.0289383
GO:0008412	4-hydroxybenzoate octaprenyltransferase activity	0	0	0	1	0	0.0289383
GO:0008418	protein N-terminal asparagine amidohydrolase activity	0	0	0	1	0	0.0289383
GO:0008419	RNA lariat debranching enzyme activity	0	0	0	1	0	0.0289383
GO:0008428	ribonuclease inhibitor activity	0	0	0	1	0	0.0289383
GO:0008441	3'(2'),5'-bisphosphate nucleotidase activity	0	0	0	1	0	0.0289383
GO:0008444	CDP-diacylglycerol-glycerol-3-phosphate 3-phosphatidyltransferase activity	0	0	0	1	0	0.0289383
GO:0008486	diphosphoinositol-polyphosphate diphosphatase activity	0	0	0	1	0	0.0289383
GO:0008495	protoheme IX farnesyltransferase activity	0	0	0	1	0	0.0289383
GO:0008521	acetyl-CoA transporter activity	0	0	0	1	0	0.0289383
GO:0008531	riboflavin kinase activity	0	0	0	1	0	0.0289383
GO:0008534	oxidized purine base lesion DNA N-glycosylase activity	0	0	0	1	0	0.0289383
GO:0008568	microtubule-severing ATPase activity	0	0	0	1	0	0.0289383
GO:0008603	cAMP-dependent protein kinase regulator activity	0	0	0	1	0	0.0289383
GO:0008660	1-aminocyclopropane-1-carboxylate deaminase activity	0	0	0	1	0	0.0289383
GO:0008677	2-dehydropantoate 2-reductase activity	0	0	0	1	0	0.0289383
GO:0008686	3,4-dihydroxy-2-butanone-4-phosphate synthase activity	0	0	0	1	0	0.0289383
GO:0008696	4-amino-4-deoxychorismate lyase activity	0	0	0	1	0	0.0289383
GO:0008721	D-serine ammonia-lyase activity	0	0	0	1	0	0.0289383
GO:0008752	FMN reductase activity	0	0	0	1	0	0.0289383
GO:0008802	betaine-aldehyde dehydrogenase activity	0	0	0	1	0	0.0289383
GO:0008833	deoxyribonuclease IV (phage-T4-induced) activity	0	0	0	1	0	0.0289383
GO:0008835	diaminohydroxyphosphoribosylaminopyrimidine deaminase activity	0	0	0	1	0	0.0289383
GO:0008859	exoribonuclease II activity	0	0	0	1	0	0.0289383
GO:0008887	glycerate kinase activity	0	0	0	1	0	0.0289383
GO:0008888	glycerol dehydrogenase activity	0	0	0	1	0	0.0289383
GO:0008892	guanine deaminase activity	0	0	0	1	0	0.0289383
GO:0008898	homocysteine S-methyltransferase activity	0	0	0	1	0	0.0289383
GO:0008901	ferredoxin hydrogenase activity	0	0	0	1	0	0.0289383
GO:0008936	nicotinamidase activity	0	0	0	1	0	0.0289383
GO:0008941	nitric oxide dioxygenase activity	0	0	0	1	0	0.0289383
GO:0008962	phosphatidylglycerophosphatase activity	0	0	0	1	0	0.0289383
GO:0008989	rRNA (guanine-N1-)-methyltransferase activity	0	0	0	1	0	0.0289383
GO:0008990	rRNA (guanine-N2-)-methyltransferase activity	0	0	0	1	0	0.0289383
GO:0009008	DNA-methyltransferase activity	0	0	0	1	0	0.0289383
GO:0009039	urease activity	0	0	0	1	0	0.0289383
GO:0009041	uridylate kinase activity	0	0	0	1	0	0.0289383
GO:0009061	anaerobic respiration	0	0	0	1	0	0.0289383
GO:0009090	homoserine biosynthetic process	0	0	0	1	0	0.0289383
GO:0009134	nucleoside diphosphate catabolic process	0	0	0	1	0	0.0289383
GO:0009213	pyrimidine deoxyribonucleoside triphosphate catabolic process	0	0	0	1	0	0.0289383
GO:0009229	thiamin diphosphate biosynthetic process	0	0	0	1	0	0.0289383
GO:0009300	antisense RNA transcription	0	0	0	1	0	0.0289383
GO:0009305	protein biotinylation	0	0	0	1	0	0.0289383
GO:0009306	protein secretion	0	0	0	1	0	0.0289383
GO:0009316	3-isopropylmalate dehydratase complex	0	0	0	1	0	0.0289383
GO:0009349	riboflavin synthase complex	0	0	0	1	0	0.0289383
GO:0009378	four-way junction helicase activity	0	0	0	1	0	0.0289383
GO:0009398	FMN biosynthetic process	0	0	0	1	0	0.0289383
GO:0009409	response to cold	0	0	0	1	0	0.0289383
GO:0009446	putrescine biosynthetic process	0	0	0	1	0	0.0289383
GO:0009450	gamma-aminobutyric acid catabolic process	0	0	0	1	0	0.0289383
GO:0009972	cytidine deamination	0	0	0	1	0	0.0289383
GO:0010256	endomembrane system organization	0	0	0	1	0	0.0289383
GO:0010452	histone H3-K36 methylation	0	0	0	1	0	0.0289383
GO:0010485	H4 histone acetyltransferase activity	0	0	0	1	0	0.0289383
GO:0010503	negative regulation of cell cycle arrest in response to nitrogen starvation	0	0	0	1	0	0.0289383
GO:0010507	negative regulation of autophagy	0	0	0	1	0	0.0289383
GO:0010512	negative regulation of phosphatidylinositol biosynthetic process	0	0	0	1	0	0.0289383
GO:0010513	positive regulation of phosphatidylinositol biosynthetic process	0	0	0	1	0	0.0289383
GO:0010619	activation of adenylate cyclase activity by glucose-triggered G-protein signaling pathway	0	0	0	1	0	0.0289383
GO:0010678	negative regulation of cellular carbohydrate metabolic process by repression of transcription	0	0	0	1	0	0.0289383
GO:0010698	acetyltransferase activator activity	0	0	0	1	0	0.0289383
GO:0010812	negative regulation of cell-substrate adhesion	0	0	0	1	0	0.0289383
GO:0010846	activation of reciprocal meiotic recombination	0	0	0	1	0	0.0289383
GO:0010892	positive regulation of mitochondrial translation in response to stress	0	0	0	1	0	0.0289383
GO:0010895	negative regulation of ergosterol biosynthetic process	0	0	0	1	0	0.0289383
GO:0010961	cellular magnesium ion homeostasis	0	0	0	1	0	0.0289383
GO:0010967	regulation of polyamine biosynthetic process	0	0	0	1	0	0.0289383
GO:0010968	regulation of microtubule nucleation	0	0	0	1	0	0.0289383
GO:0010971	positive regulation of G2/M transition of mitotic cell cycle	0	0	0	1	0	0.0289383
GO:0015039	NADPH-adrenodoxin reductase activity	0	0	0	1	0	0.0289383
GO:0015086	cadmium ion transmembrane transporter activity	0	0	0	1	0	0.0289383
GO:0015093	ferrous iron transmembrane transporter activity	0	0	0	1	0	0.0289383
GO:0015099	nickel ion transmembrane transporter activity	0	0	0	1	0	0.0289383
GO:0015123	acetate transmembrane transporter activity	0	0	0	1	0	0.0289383
GO:0015140	malate transmembrane transporter activity	0	0	0	1	0	0.0289383
GO:0015141	succinate transmembrane transporter activity	0	0	0	1	0	0.0289383
GO:0015151	alpha-glucoside transmembrane transporter activity	0	0	0	1	0	0.0289383
GO:0015193	L-proline transmembrane transporter activity	0	0	0	1	0	0.0289383
GO:0015218	pyrimidine nucleotide transmembrane transporter activity	0	0	0	1	0	0.0289383
GO:0015230	FAD transmembrane transporter activity	0	0	0	1	0	0.0289383
GO:0015233	pantothenate transporter activity	0	0	0	1	0	0.0289383
GO:0015344	siderophore-iron (ferrioxamine) uptake transmembrane transporter activity	0	0	0	1	0	0.0289383
GO:0015398	high affinity secondary active ammonium transmembrane transporter activity	0	0	0	1	0	0.0289383
GO:0015410	manganese-transporting ATPase activity	0	0	0	1	0	0.0289383
GO:0015440	peptide-transporting ATPase activity	0	0	0	1	0	0.0289383
GO:0015616	DNA translocase activity	0	0	0	1	0	0.0289383
GO:0015729	oxaloacetate transport	0	0	0	1	0	0.0289383
GO:0015768	maltose transport	0	0	0	1	0	0.0289383
GO:0015770	sucrose transport	0	0	0	1	0	0.0289383
GO:0015788	UDP-N-acetylglucosamine transport	0	0	0	1	0	0.0289383
GO:0015793	glycerol transport	0	0	0	1	0	0.0289383
GO:0015798	myo-inositol transport	0	0	0	1	0	0.0289383
GO:0015805	S-adenosylmethionine transport	0	0	0	1	0	0.0289383
GO:0015813	L-glutamate transport	0	0	0	1	0	0.0289383
GO:0015817	histidine transport	0	0	0	1	0	0.0289383
GO:0015828	tyrosine transport	0	0	0	1	0	0.0289383
GO:0015886	heme transport	0	0	0	1	0	0.0289383
GO:0015887	pantothenate transmembrane transport	0	0	0	1	0	0.0289383
GO:0015964	diadenosine triphosphate catabolic process	0	0	0	1	0	0.0289383
GO:0015966	diadenosine tetraphosphate biosynthetic process	0	0	0	1	0	0.0289383
GO:0016040	glutamate synthase (NADH) activity	0	0	0	1	0	0.0289383
GO:0016076	snRNA catabolic process	0	0	0	1	0	0.0289383
GO:0016156	fumarate reductase (NADH) activity	0	0	0	1	0	0.0289383
GO:0016239	positive regulation of macroautophagy	0	0	0	1	0	0.0289383
GO:0016259	selenocysteine metabolic process	0	0	0	1	0	0.0289383
GO:0016266	O-glycan processing	0	0	0	1	0	0.0289383
GO:0016291	acyl-CoA thioesterase activity	0	0	0	1	0	0.0289383
GO:0016308	1-phosphatidylinositol-4-phosphate 5-kinase activity	0	0	0	1	0	0.0289383
GO:0016314	phosphatidylinositol-3,4,5-trisphosphate 3-phosphatase activity	0	0	0	1	0	0.0289383
GO:0016415	octanoyltransferase activity	0	0	0	1	0	0.0289383
GO:0016442	RNA-induced silencing complex	0	0	0	1	0	0.0289383
GO:0016480	negative regulation of transcription from RNA polymerase III promoter	0	0	0	1	0	0.0289383
GO:0016532	superoxide dismutase copper chaperone activity	0	0	0	1	0	0.0289383
GO:0016559	peroxisome fission	0	0	0	1	0	0.0289383
GO:0016560	protein import into peroxisome matrix, docking	0	0	0	1	0	0.0289383
GO:0016565	general transcriptional repressor activity	0	0	0	1	0	0.0289383
GO:0016598	protein arginylation	0	0	0	1	0	0.0289383
GO:0016619	malate dehydrogenase (oxaloacetate-decarboxylating) activity	0	0	0	1	0	0.0289383
GO:0016652	oxidoreductase activity, acting on NADH or NADPH, NAD or NADP as acceptor	0	0	0	1	0	0.0289383
GO:0016672	oxidoreductase activity, acting on a sulfur group of donors, quinone or similar compound as acceptor	0	0	0	1	0	0.0289383
GO:0016726	oxidoreductase activity, acting on CH or CH2 groups, NAD or NADP as acceptor	0	0	0	1	0	0.0289383
GO:0016756	glutathione gamma-glutamylcysteinyltransferase activity	0	0	0	1	0	0.0289383
GO:0016784	3-mercaptopyruvate sulfurtransferase activity	0	0	0	1	0	0.0289383
GO:0016847	1-aminocyclopropane-1-carboxylate synthase activity	0	0	0	1	0	0.0289383
GO:0016992	lipoate synthase activity	0	0	0	1	0	0.0289383
GO:0017005	3'-tyrosyl-DNA phosphodiesterase activity	0	0	0	1	0	0.0289383
GO:0017017	MAP kinase tyrosine/serine/threonine phosphatase activity	0	0	0	1	0	0.0289383
GO:0017024	myosin I binding	0	0	0	1	0	0.0289383
GO:0017048	Rho GTPase binding	0	0	0	1	0	0.0289383
GO:0017050	D-erythro-sphingosine kinase activity	0	0	0	1	0	0.0289383
GO:0017057	6-phosphogluconolactonase activity	0	0	0	1	0	0.0289383
GO:0017061	S-methyl-5-thioadenosine phosphorylase activity	0	0	0	1	0	0.0289383
GO:0017062	respiratory chain complex III assembly	0	0	0	1	0	0.0289383
GO:0017102	methionyl glutamyl tRNA synthetase complex	0	0	0	1	0	0.0289383
GO:0017116	single-stranded DNA-dependent ATP-dependent DNA helicase activity	0	0	0	1	0	0.0289383
GO:0017120	polyphosphoinositide phosphatase activity	0	0	0	1	0	0.0289383
GO:0017121	phospholipid scrambling	0	0	0	1	0	0.0289383
GO:0017124	SH3 domain binding	0	0	0	1	0	0.0289383
GO:0017125	deoxycytidyl transferase activity	0	0	0	1	0	0.0289383
GO:0017128	phospholipid scramblase activity	0	0	0	1	0	0.0289383
GO:0017168	5-oxoprolinase (ATP-hydrolyzing) activity	0	0	0	1	0	0.0289383
GO:0018027	peptidyl-lysine dimethylation	0	0	0	1	0	0.0289383
GO:0018108	peptidyl-tyrosine phosphorylation	0	0	0	1	0	0.0289383
GO:0018131	oxazole or thiazole biosynthetic process	0	0	0	1	0	0.0289383
GO:0018160	peptidyl-pyrromethane cofactor linkage	0	0	0	1	0	0.0289383
GO:0018166	C-terminal protein-tyrosinylation	0	0	0	1	0	0.0289383
GO:0018271	biotin-protein ligase activity	0	0	0	1	0	0.0289383
GO:0018279	protein N-linked glycosylation via asparagine	0	0	0	1	0	0.0289383
GO:0018283	iron incorporation into metallo-sulfur cluster	0	0	0	1	0	0.0289383
GO:0018293	protein-FAD linkage	0	0	0	1	0	0.0289383
GO:0018364	peptidyl-glutamine methylation	0	0	0	1	0	0.0289383
GO:0019003	GDP binding	0	0	0	1	0	0.0289383
GO:0019135	deoxyhypusine monooxygenase activity	0	0	0	1	0	0.0289383
GO:0019187	beta-1,4-mannosyltransferase activity	0	0	0	1	0	0.0289383
GO:0019255	glucose 1-phosphate metabolic process	0	0	0	1	0	0.0289383
GO:0019266	asparagine biosynthetic process from oxaloacetate	0	0	0	1	0	0.0289383
GO:0019281	L-methionine biosynthetic process from homoserine via O-succinyl-L-homoserine and cystathionine	0	0	0	1	0	0.0289383
GO:0019311	sorbose metabolic process	0	0	0	1	0	0.0289383
GO:0019370	leukotriene biosynthetic process	0	0	0	1	0	0.0289383
GO:0019379	sulfate assimilation, phosphoadenylyl sulfate reduction by phosphoadenylyl-sulfate reductase (thioredoxin)	0	0	0	1	0	0.0289383
GO:0019407	hexitol catabolic process	0	0	0	1	0	0.0289383
GO:0019408	dolichol biosynthetic process	0	0	0	1	0	0.0289383
GO:0019413	acetate biosynthetic process	0	0	0	1	0	0.0289383
GO:0019467	ornithine catabolic process, by decarboxylation	0	0	0	1	0	0.0289383
GO:0019478	D-amino acid catabolic process	0	0	0	1	0	0.0289383
GO:0019483	beta-alanine biosynthetic process	0	0	0	1	0	0.0289383
GO:0019521	D-gluconate metabolic process	0	0	0	1	0	0.0289383
GO:0019551	glutamate catabolic process to 2-oxoglutarate	0	0	0	1	0	0.0289383
GO:0019654	acetate fermentation	0	0	0	1	0	0.0289383
GO:0019676	ammonia assimilation cycle	0	0	0	1	0	0.0289383
GO:0019788	NEDD8 ligase activity	0	0	0	1	0	0.0289383
GO:0019825	oxygen binding	0	0	0	1	0	0.0289383
GO:0019988	charged-tRNA amino acid modification	0	0	0	1	0	0.0289383
GO:0022408	negative regulation of cell-cell adhesion	0	0	0	1	0	0.0289383
GO:0022409	positive regulation of cell-cell adhesion	0	0	0	1	0	0.0289383
GO:0030060	L-malate dehydrogenase activity	0	0	0	1	0	0.0289383
GO:0030149	sphingolipid catabolic process	0	0	0	1	0	0.0289383
GO:0030248	cellulose binding	0	0	0	1	0	0.0289383
GO:0030259	lipid glycosylation	0	0	0	1	0	0.0289383
GO:0030272	5-formyltetrahydrofolate cyclo-ligase activity	0	0	0	1	0	0.0289383
GO:0030337	DNA polymerase processivity factor activity	0	0	0	1	0	0.0289383
GO:0030346	protein phosphatase 2B binding	0	0	0	1	0	0.0289383
GO:0030378	serine racemase activity	0	0	0	1	0	0.0289383
GO:0030397	membrane disassembly	0	0	0	1	0	0.0289383
GO:0030478	actin cap	0	0	0	1	0	0.0289383
GO:0030491	heteroduplex formation	0	0	0	1	0	0.0289383
GO:0030530	heterogeneous nuclear ribonucleoprotein complex	0	0	0	1	0	0.0289383
GO:0030552	cAMP binding	0	0	0	1	0	0.0289383
GO:0030619	U1 snRNA binding	0	0	0	1	0	0.0289383
GO:0030627	pre-mRNA 5'-splice site binding	0	0	0	1	0	0.0289383
GO:0030685	nucleolar preribosome	0	0	0	1	0	0.0289383
GO:0030696	tRNA (m5U54) methyltransferase activity	0	0	0	1	0	0.0289383
GO:0030848	threo-3-hydroxyaspartate ammonia-lyase activity	0	0	0	1	0	0.0289383
GO:0030899	calcium-dependent ATPase activity	0	0	0	1	0	0.0289383
GO:0030905	retromer complex, outer shell	0	0	0	1	0	0.0289383
GO:0030955	potassium ion binding	0	0	0	1	0	0.0289383
GO:0030970	retrograde protein transport, ER to cytosol	0	0	0	1	0	0.0289383
GO:0030995	cell septum edging catabolic process	0	0	0	1	0	0.0289383
GO:0031024	interphase microtubule organizing center assembly	0	0	0	1	0	0.0289383
GO:0031025	equatorial microtubule organizing center disassembly	0	0	0	1	0	0.0289383
GO:0031070	intronic snoRNA processing	0	0	0	1	0	0.0289383
GO:0031071	cysteine desulfurase activity	0	0	0	1	0	0.0289383
GO:0031078	histone deacetylase activity (H3-K14 specific)	0	0	0	1	0	0.0289383
GO:0031106	septin ring organization	0	0	0	1	0	0.0289383
GO:0031107	septin ring disassembly	0	0	0	1	0	0.0289383
GO:0031115	negative regulation of microtubule polymerization	0	0	0	1	0	0.0289383
GO:0031146	SCF-dependent proteasomal ubiquitin-dependent protein catabolic process	0	0	0	1	0	0.0289383
GO:0031172	ornithine N5-monooxygenase activity	0	0	0	1	0	0.0289383
GO:0031201	SNARE complex	0	0	0	1	0	0.0289383
GO:0031204	posttranslational protein targeting to membrane, translocation	0	0	0	1	0	0.0289383
GO:0031232	extrinsic to external side of plasma membrane	0	0	0	1	0	0.0289383
GO:0031338	regulation of vesicle fusion	0	0	0	1	0	0.0289383
GO:0031363	N-terminal protein amino acid deamination	0	0	0	1	0	0.0289383
GO:0031369	translation initiation factor binding	0	0	0	1	0	0.0289383
GO:0031382	mating projection assembly	0	0	0	1	0	0.0289383
GO:0031418	L-ascorbic acid binding	0	0	0	1	0	0.0289383
GO:0031454	regulation of extent of heterochromatin formation	0	0	0	1	0	0.0289383
GO:0031534	minus-end directed microtubule sliding	0	0	0	1	0	0.0289383
GO:0031536	positive regulation of exit from mitosis	0	0	0	1	0	0.0289383
GO:0031567	cell size control checkpoint	0	0	0	1	0	0.0289383
GO:0031588	AMP-activated protein kinase complex	0	0	0	1	0	0.0289383
GO:0031662	positive regulation of cyclin-dependent protein kinase activity involved in G2/M	0	0	0	1	0	0.0289383
GO:0031671	primary cell septum biogenesis	0	0	0	1	0	0.0289383
GO:0031901	early endosome membrane	0	0	0	1	0	0.0289383
GO:0031930	mitochondria-nucleus signaling pathway	0	0	0	1	0	0.0289383
GO:0031939	negative regulation of chromatin silencing at telomere	0	0	0	1	0	0.0289383
GO:0031942	i-AAA complex	0	0	0	1	0	0.0289383
GO:0032017	positive regulation of Ran protein signal transduction	0	0	0	1	0	0.0289383
GO:0032063	negative regulation of translational initiation in response to osmotic stress	0	0	0	1	0	0.0289383
GO:0032065	cortical protein anchoring	0	0	0	1	0	0.0289383
GO:0032115	sorbose reductase activity	0	0	0	1	0	0.0289383
GO:0032117	horsetail-astral microtubule array	0	0	0	1	0	0.0289383
GO:0032118	horsetail-astral microtubule organization	0	0	0	1	0	0.0289383
GO:0032132	O6-alkylguanine-DNA binding	0	0	0	1	0	0.0289383
GO:0032138	single base insertion or deletion binding	0	0	0	1	0	0.0289383
GO:0032178	medial membrane band	0	0	0	1	0	0.0289383
GO:0032189	maintenance of contractile ring localization involved in cell cycle cytokinesis	0	0	0	1	0	0.0289383
GO:0032211	negative regulation of telomere maintenance via telomerase	0	0	0	1	0	0.0289383
GO:0032212	positive regulation of telomere maintenance via telomerase	0	0	0	1	0	0.0289383
GO:0032216	glucosaminyl-phosphotidylinositol O-acyltransferase activity	0	0	0	1	0	0.0289383
GO:0032219	cell wall macromolecule catabolic process involved in cytogamy	0	0	0	1	0	0.0289383
GO:0032231	regulation of actin filament bundle assembly	0	0	0	1	0	0.0289383
GO:0032261	purine nucleotide salvage	0	0	0	1	0	0.0289383
GO:0032267	tRNA(Ile)-lysidine synthase activity	0	0	0	1	0	0.0289383
GO:0032321	positive regulation of Rho GTPase activity	0	0	0	1	0	0.0289383
GO:0032450	maltose alpha-glucosidase activity	0	0	0	1	0	0.0289383
GO:0032454	histone demethylase activity (H3-K9 specific)	0	0	0	1	0	0.0289383
GO:0032542	sulfiredoxin activity	0	0	0	1	0	0.0289383
GO:0032575	ATP-dependent 5'-3' RNA helicase activity	0	0	0	1	0	0.0289383
GO:0032791	lead ion binding	0	0	0	1	0	0.0289383
GO:0032810	sterol response element binding	0	0	0	1	0	0.0289383
GO:0032853	positive regulation of Ran GTPase activity	0	0	0	1	0	0.0289383
GO:0032871	regulation of karyogamy	0	0	0	1	0	0.0289383
GO:0032873	negative regulation of stress-activated MAPK cascade	0	0	0	1	0	0.0289383
GO:0032888	regulation of mitotic spindle elongation	0	0	0	1	0	0.0289383
GO:0032931	histone acetyltransferase activity (H3-K56 specific)	0	0	0	1	0	0.0289383
GO:0032932	negative regulation of spindle astral microtubule depolymerization	0	0	0	1	0	0.0289383
GO:0032935	sterol sensor activity	0	0	0	1	0	0.0289383
GO:0032947	protein complex scaffold	0	0	0	1	0	0.0289383
GO:0032977	membrane insertase activity	0	0	0	1	0	0.0289383
GO:0032979	protein insertion into mitochondrial membrane from inner side	0	0	0	1	0	0.0289383
GO:0033048	negative regulation of mitotic sister chromatid segregation	0	0	0	1	0	0.0289383
GO:0033110	CVT vesicle membrane	0	0	0	1	0	0.0289383
GO:0033116	ER-Golgi intermediate compartment membrane	0	0	0	1	0	0.0289383
GO:0033127	regulation of histone phosphorylation	0	0	0	1	0	0.0289383
GO:0033187	inositol hexakisphosphate 4-kinase or 6-kinase activity	0	0	0	1	0	0.0289383
GO:0033263	CORVET complex	0	0	0	1	0	0.0289383
GO:0033403	UUA codon-amino acid adaptor activity	0	0	0	1	0	0.0289383
GO:0033406	UCC codon-amino acid adaptor activity	0	0	0	1	0	0.0289383
GO:0033407	UCA codon-amino acid adaptor activity	0	0	0	1	0	0.0289383
GO:0033409	UAU codon-amino acid adaptor activity	0	0	0	1	0	0.0289383
GO:0033412	UAG codon-amino acid adaptor activity	0	0	0	1	0	0.0289383
GO:0033414	UGC codon-amino acid adaptor activity	0	0	0	1	0	0.0289383
GO:0033419	CUA codon-amino acid adaptor activity	0	0	0	1	0	0.0289383
GO:0033421	CCU codon-amino acid adaptor activity	0	0	0	1	0	0.0289383
GO:0033422	CCC codon-amino acid adaptor activity	0	0	0	1	0	0.0289383
GO:0033424	CCG codon-amino acid adaptor activity	0	0	0	1	0	0.0289383
GO:0033428	CAG codon-amino acid adaptor activity	0	0	0	1	0	0.0289383
GO:0033429	CGU codon-amino acid adaptor activity	0	0	0	1	0	0.0289383
GO:0033430	CGC codon-amino acid adaptor activity	0	0	0	1	0	0.0289383
GO:0033434	AUC codon-amino acid adaptor activity	0	0	0	1	0	0.0289383
GO:0033439	ACA codon-amino acid adaptor activity	0	0	0	1	0	0.0289383
GO:0033443	AAA codon-amino acid adaptor activity	0	0	0	1	0	0.0289383
GO:0033458	GAC codon-amino acid adaptor activity	0	0	0	1	0	0.0289383
GO:0033463	GGA codon-amino acid adaptor activity	0	0	0	1	0	0.0289383
GO:0033592	RNA strand annealing activity	0	0	0	1	0	0.0289383
GO:0033621	nuclear-transcribed mRNA catabolic process, meiosis-specific transcripts	0	0	0	1	0	0.0289383
GO:0033819	lipoyl(octanoyl) transferase activity	0	0	0	1	0	0.0289383
GO:0033833	hydroxymethylfurfural reductase (NADH) activity	0	0	0	1	0	0.0289383
GO:0033857	diphosphoinositol-pentakisphosphate kinase activity	0	0	0	1	0	0.0289383
GO:0033859	furaldehyde metabolic process	0	0	0	1	0	0.0289383
GO:0033919	glucan 1,3-alpha-glucosidase activity	0	0	0	1	0	0.0289383
GO:0033955	mitochondrial DNA inheritance	0	0	0	1	0	0.0289383
GO:0033971	hydroxyisourate hydrolase activity	0	0	0	1	0	0.0289383
GO:0034038	deoxyhypusine synthase activity	0	0	0	1	0	0.0289383
GO:0034039	8-oxo-7,8-dihydroguanine DNA N-glycosylase activity	0	0	0	1	0	0.0289383
GO:0034042	5-formyluracil DNA N-glycosylase activity	0	0	0	1	0	0.0289383
GO:0034043	5-hydroxymethyluracil DNA N-glycosylase activity	0	0	0	1	0	0.0289383
GO:0034047	regulation of protein phosphatase type 2A activity	0	0	0	1	0	0.0289383
GO:0034183	negative regulation of maintenance of mitotic sister chromatid cohesion	0	0	0	1	0	0.0289383
GO:0034202	glycolipid-translocating activity	0	0	0	1	0	0.0289383
GO:0034203	glycolipid translocation	0	0	0	1	0	0.0289383
GO:0034223	regulation of ascospore wall chitin biosynthetic process	0	0	0	1	0	0.0289383
GO:0034226	lysine import	0	0	0	1	0	0.0289383
GO:0034254	regulation of urea catabolic process	0	0	0	1	0	0.0289383
GO:0034259	negative regulation of Rho GTPase activity	0	0	0	1	0	0.0289383
GO:0034271	phosphatidylinositol 3-kinase complex I	0	0	0	1	0	0.0289383
GO:0034316	negative regulation of Arp2/3 complex-mediated actin nucleation	0	0	0	1	0	0.0289383
GO:0034396	negative regulation of transcription from RNA polymerase II promoter in response to iron	0	0	0	1	0	0.0289383
GO:0034401	regulation of transcription by chromatin organization	0	0	0	1	0	0.0289383
GO:0034415	tRNA 3'-trailer cleavage, exonucleolytic	0	0	0	1	0	0.0289383
GO:0034450	ubiquitin-ubiquitin ligase activity	0	0	0	1	0	0.0289383
GO:0034497	protein localization to pre-autophagosomal structure	0	0	0	1	0	0.0289383
GO:0034499	late endosome to Golgi transport	0	0	0	1	0	0.0289383
GO:0034500	rDNA separation	0	0	0	1	0	0.0289383
GO:0034553	mitochondrial respiratory chain complex II assembly	0	0	0	1	0	0.0289383
GO:0034619	cellular chaperone-mediated protein complex assembly	0	0	0	1	0	0.0289383
GO:0034630	RITS complex localization	0	0	0	1	0	0.0289383
GO:0034634	glutathione transmembrane transporter activity	0	0	0	1	0	0.0289383
GO:0034638	phosphatidylcholine catabolic process	0	0	0	1	0	0.0289383
GO:0034643	establishment of mitochondrion localization, microtubule-mediated	0	0	0	1	0	0.0289383
GO:0034647	histone demethylase activity (H3-trimethyl-K4 specific)	0	0	0	1	0	0.0289383
GO:0034648	histone demethylase activity (H3-dimethyl-K4 specific)	0	0	0	1	0	0.0289383
GO:0034721	histone H3-K4 demethylation, trimethyl-H3-K4-specific	0	0	0	1	0	0.0289383
GO:0034739	histone deacetylase activity (H3-K16 specific)	0	0	0	1	0	0.0289383
GO:0034759	regulation of iron ion transmembrane transport	0	0	0	1	0	0.0289383
GO:0034763	negative regulation of transmembrane transport	0	0	0	1	0	0.0289383
GO:0034775	glutathione transmembrane transport	0	0	0	1	0	0.0289383
GO:0034994	microtubule organizing center attachment site organization	0	0	0	1	0	0.0289383
GO:0035024	negative regulation of Rho protein signal transduction	0	0	0	1	0	0.0289383
GO:0035025	positive regulation of Rho protein signal transduction	0	0	0	1	0	0.0289383
GO:0035066	positive regulation of histone acetylation	0	0	0	1	0	0.0289383
GO:0035196	production of miRNAs involved in gene silencing by miRNA	0	0	0	1	0	0.0289383
GO:0035197	siRNA binding	0	0	0	1	0	0.0289383
GO:0035226	glutamate-cysteine ligase catalytic subunit binding	0	0	0	1	0	0.0289383
GO:0035229	positive regulation of glutamate-cysteine ligase activity	0	0	0	1	0	0.0289383
GO:0035299	inositol pentakisphosphate 2-kinase activity	0	0	0	1	0	0.0289383
GO:0035304	regulation of protein dephosphorylation	0	0	0	1	0	0.0289383
GO:0035348	acetyl-CoA transmembrane transport	0	0	0	1	0	0.0289383
GO:0035350	FAD transmembrane transport	0	0	0	1	0	0.0289383
GO:0035390	establishment of chromatin silencing at telomere	0	0	0	1	0	0.0289383
GO:0035432	positive regulation of gluconate transmembrane transport	0	0	0	1	0	0.0289383
GO:0035442	dipeptide transmembrane transport	0	0	0	1	0	0.0289383
GO:0035443	tripeptide transmembrane transport	0	0	0	1	0	0.0289383
GO:0035444	nickel ion transmembrane transport	0	0	0	1	0	0.0289383
GO:0035445	boron transmembrane transport	0	0	0	1	0	0.0289383
GO:0040010	positive regulation of growth rate	0	0	0	1	0	0.0289383
GO:0042132	fructose 1,6-bisphosphate 1-phosphatase activity	0	0	0	1	0	0.0289383
GO:0042218	1-aminocyclopropane-1-carboxylate biosynthetic process	0	0	0	1	0	0.0289383
GO:0042284	sphingolipid delta-4 desaturase activity	0	0	0	1	0	0.0289383
GO:0042286	glutamate-1-semialdehyde 2,1-aminomutase activity	0	0	0	1	0	0.0289383
GO:0042292	URM1 activating enzyme activity	0	0	0	1	0	0.0289383
GO:0042406	extrinsic to endoplasmic reticulum membrane	0	0	0	1	0	0.0289383
GO:0042407	cristae formation	0	0	0	1	0	0.0289383
GO:0042736	NADH kinase activity	0	0	0	1	0	0.0289383
GO:0042766	nucleosome mobilization	0	0	0	1	0	0.0289383
GO:0042799	histone methyltransferase activity (H4-K20 specific)	0	0	0	1	0	0.0289383
GO:0042851	L-alanine metabolic process	0	0	0	1	0	0.0289383
GO:0042936	dipeptide transporter activity	0	0	0	1	0	0.0289383
GO:0042937	tripeptide transporter activity	0	0	0	1	0	0.0289383
GO:0042989	sequestering of actin monomers	0	0	0	1	0	0.0289383
GO:0043088	regulation of Cdc42 GTPase activity	0	0	0	1	0	0.0289383
GO:0043115	precorrin-2 dehydrogenase activity	0	0	0	1	0	0.0289383
GO:0043132	NAD transport	0	0	0	1	0	0.0289383
GO:0043156	chromatin remodeling in response to cation stress	0	0	0	1	0	0.0289383
GO:0043175	RNA polymerase core enzyme binding	0	0	0	1	0	0.0289383
GO:0043188	cell septum edging	0	0	0	1	0	0.0289383
GO:0043295	glutathione binding	0	0	0	1	0	0.0289383
GO:0043334	2-hexaprenyl-6-methoxy-1,4-benzoquinone methyltransferase activity	0	0	0	1	0	0.0289383
GO:0043399	tRNA A64-2'-O-ribosylphosphate transferase activity	0	0	0	1	0	0.0289383
GO:0043433	negative regulation of transcription factor activity	0	0	0	1	0	0.0289383
GO:0043458	ethanol biosynthetic process involved in glucose fermentation to ethanol	0	0	0	1	0	0.0289383
GO:0043505	centromere-specific nucleosome	0	0	0	1	0	0.0289383
GO:0043515	kinetochore binding	0	0	0	1	0	0.0289383
GO:0043530	adenosine 5'-monophosphoramidase activity	0	0	0	1	0	0.0289383
GO:0043531	ADP binding	0	0	0	1	0	0.0289383
GO:0043539	protein serine/threonine kinase activator activity	0	0	0	1	0	0.0289383
GO:0043556	regulation of translation in response to oxidative stress	0	0	0	1	0	0.0289383
GO:0043614	multi-eIF complex	0	0	0	1	0	0.0289383
GO:0043619	regulation of transcription from RNA polymerase II promoter in response to oxidative stress	0	0	0	1	0	0.0289383
GO:0043626	PCNA complex	0	0	0	1	0	0.0289383
GO:0043874	acireductone synthase activity	0	0	0	1	0	0.0289383
GO:0043892	methylglyoxal reductase (NADPH-dependent) activity	0	0	0	1	0	0.0289383
GO:0045015	HDEL sequence binding	0	0	0	1	0	0.0289383
GO:0045016	mitochondrial magnesium ion transport	0	0	0	1	0	0.0289383
GO:0045027	DNA end binding	0	0	0	1	0	0.0289383
GO:0045033	peroxisome inheritance	0	0	0	1	0	0.0289383
GO:0045128	negative regulation of reciprocal meiotic recombination	0	0	0	1	0	0.0289383
GO:0045140	inositol phosphoceramide synthase activity	0	0	0	1	0	0.0289383
GO:0045153	electron transporter, transferring electrons within CoQH2-cytochrome c reductase complex activity	0	0	0	1	0	0.0289383
GO:0045155	electron transporter, transferring electrons from CoQH2-cytochrome c reductase complex and cytochrome c oxidase complex activity	0	0	0	1	0	0.0289383
GO:0045458	recombination within rDNA repeats	0	0	0	1	0	0.0289383
GO:0045703	ketoreductase activity	0	0	0	1	0	0.0289383
GO:0045719	negative regulation of glycogen biosynthetic process	0	0	0	1	0	0.0289383
GO:0045739	positive regulation of DNA repair	0	0	0	1	0	0.0289383
GO:0045749	negative regulation of S phase of mitotic cell cycle	0	0	0	1	0	0.0289383
GO:0045899	positive regulation of RNA polymerase II transcriptional preinitiation complex assembly	0	0	0	1	0	0.0289383
GO:0045900	negative regulation of translational elongation	0	0	0	1	0	0.0289383
GO:0045978	negative regulation of nucleoside metabolic process	0	0	0	1	0	0.0289383
GO:0045980	negative regulation of nucleotide metabolic process	0	0	0	1	0	0.0289383
GO:0046027	phospholipid:diacylglycerol acyltransferase activity	0	0	0	1	0	0.0289383
GO:0046080	dUTP metabolic process	0	0	0	1	0	0.0289383
GO:0046098	guanine metabolic process	0	0	0	1	0	0.0289383
GO:0046316	gluconokinase activity	0	0	0	1	0	0.0289383
GO:0046403	polynucleotide 3'-phosphatase activity	0	0	0	1	0	0.0289383
GO:0046421	methylisocitrate lyase activity	0	0	0	1	0	0.0289383
GO:0046512	sphingosine biosynthetic process	0	0	0	1	0	0.0289383
GO:0046523	S-methyl-5-thioribose-1-phosphate isomerase activity	0	0	0	1	0	0.0289383
GO:0046526	D-xylulose reductase activity	0	0	0	1	0	0.0289383
GO:0046715	boron transmembrane transporter activity	0	0	0	1	0	0.0289383
GO:0046820	4-amino-4-deoxychorismate synthase activity	0	0	0	1	0	0.0289383
GO:0046853	inositol and derivative phosphorylation	0	0	0	1	0	0.0289383
GO:0046911	metal chelating activity	0	0	0	1	0	0.0289383
GO:0046941	azetidine-2-carboxylic acid acetyltransferase activity	0	0	0	1	0	0.0289383
GO:0046969	NAD-dependent histone deacetylase activity (H3-K9 specific)	0	0	0	1	0	0.0289383
GO:0046970	NAD-dependent histone deacetylase activity (H4-K16 specific)	0	0	0	1	0	0.0289383
GO:0046974	histone methyltransferase activity (H3-K9 specific)	0	0	0	1	0	0.0289383
GO:0046975	histone methyltransferase activity (H3-K36 specific)	0	0	0	1	0	0.0289383
GO:0047012	sterol-4-alpha-carboxylate 3-dehydrogenase (decarboxylating) activity	0	0	0	1	0	0.0289383
GO:0047018	indole-3-acetaldehyde reductase (NADH) activity	0	0	0	1	0	0.0289383
GO:0047019	indole-3-acetaldehyde reductase (NADPH) activity	0	0	0	1	0	0.0289383
GO:0047046	homoisocitrate dehydrogenase activity	0	0	0	1	0	0.0289383
GO:0047184	1-acylglycerophosphocholine O-acyltransferase activity	0	0	0	1	0	0.0289383
GO:0047220	galactosylxylosylprotein 3-beta-galactosyltransferase activity	0	0	0	1	0	0.0289383
GO:0047389	glycerophosphocholine phosphodiesterase activity	0	0	0	1	0	0.0289383
GO:0047405	pyrimidine-5'-nucleotide nucleosidase activity	0	0	0	1	0	0.0289383
GO:0047484	regulation of response to osmotic stress	0	0	0	1	0	0.0289383
GO:0047485	protein N-terminus binding	0	0	0	1	0	0.0289383
GO:0047631	ADP-ribose diphosphatase activity	0	0	0	1	0	0.0289383
GO:0047710	bis(5'-adenosyl)-triphosphatase activity	0	0	0	1	0	0.0289383
GO:0047874	dolichyldiphosphatase activity	0	0	0	1	0	0.0289383
GO:0047935	glucose 1-dehydrogenase (NADP+) activity	0	0	0	1	0	0.0289383
GO:0048016	inositol phosphate-mediated signaling	0	0	0	1	0	0.0289383
GO:0048024	regulation of nuclear mRNA splicing, via spliceosome	0	0	0	1	0	0.0289383
GO:0048034	heme O biosynthetic process	0	0	0	1	0	0.0289383
GO:0048197	Golgi membrane coat protein complex assembly	0	0	0	1	0	0.0289383
GO:0048205	COPI coating of Golgi vesicle	0	0	0	1	0	0.0289383
GO:0048268	clathrin coat assembly	0	0	0	1	0	0.0289383
GO:0048280	vesicle fusion with Golgi apparatus	0	0	0	1	0	0.0289383
GO:0048288	nuclear membrane fusion involved in karyogamy	0	0	0	1	0	0.0289383
GO:0050031	L-pipecolate oxidase activity	0	0	0	1	0	0.0289383
GO:0050040	lactate 2-monooxygenase activity	0	0	0	1	0	0.0289383
GO:0050144	nucleoside deoxyribosyltransferase activity	0	0	0	1	0	0.0289383
GO:0050152	omega-amidase activity	0	0	0	1	0	0.0289383
GO:0050185	phosphatidylinositol deacylase activity	0	0	0	1	0	0.0289383
GO:0050225	pseudouridine kinase activity	0	0	0	1	0	0.0289383
GO:0050235	pyridoxal 4-dehydrogenase activity	0	0	0	1	0	0.0289383
GO:0050265	RNA uridylyltransferase activity	0	0	0	1	0	0.0289383
GO:0050483	IMP 5'-nucleotidase activity	0	0	0	1	0	0.0289383
GO:0050567	glutaminyl-tRNA synthase (glutamine-hydrolyzing) activity	0	0	0	1	0	0.0289383
GO:0050613	delta14-sterol reductase activity	0	0	0	1	0	0.0289383
GO:0050821	protein stabilization	0	0	0	1	0	0.0289383
GO:0050839	cell adhesion molecule binding	0	0	0	1	0	0.0289383
GO:0050983	spermidine catabolic process to deoxyhypusine, using deoxyhypusine synthase	0	0	0	1	0	0.0289383
GO:0051013	microtubule severing	0	0	0	1	0	0.0289383
GO:0051070	galactomannan biosynthetic process	0	0	0	1	0	0.0289383
GO:0051085	chaperone mediated protein folding requiring cofactor	0	0	0	1	0	0.0289383
GO:0051230	spindle disassembly	0	0	0	1	0	0.0289383
GO:0051256	spindle midzone assembly involved in mitosis	0	0	0	1	0	0.0289383
GO:0051266	sirohydrochlorin ferrochelatase activity	0	0	0	1	0	0.0289383
GO:0051268	alpha-keto amide reductase activity	0	0	0	1	0	0.0289383
GO:0051269	alpha-keto ester reductase activity	0	0	0	1	0	0.0289383
GO:0051292	nuclear pore complex assembly	0	0	0	1	0	0.0289383
GO:0051314	attachment of spindle microtubules to mitotic chromosome	0	0	0	1	0	0.0289383
GO:0051391	tRNA acetylation	0	0	0	1	0	0.0289383
GO:0051392	tRNA N-acetyltransferase activity	0	0	0	1	0	0.0289383
GO:0051442	negative regulation of ubiquitin-protein ligase activity involved in meiotic cell cycle	0	0	0	1	0	0.0289383
GO:0051447	negative regulation of meiotic cell cycle	0	0	0	1	0	0.0289383
GO:0051457	maintenance of protein location in nucleus	0	0	0	1	0	0.0289383
GO:0051487	activation of anaphase-promoting complex activity involved in meiotic cell cycle	0	0	0	1	0	0.0289383
GO:0051499	D-aminoacyl-tRNA deacylase activity	0	0	0	1	0	0.0289383
GO:0051573	negative regulation of histone H3-K9 methylation	0	0	0	1	0	0.0289383
GO:0051575	5'-deoxyribose-5-phosphate lyase activity	0	0	0	1	0	0.0289383
GO:0051594	detection of glucose	0	0	0	1	0	0.0289383
GO:0051598	meiotic recombination checkpoint	0	0	0	1	0	0.0289383
GO:0051697	protein delipidation	0	0	0	1	0	0.0289383
GO:0051698	saccharopine oxidase activity	0	0	0	1	0	0.0289383
GO:0051699	proline oxidase activity	0	0	0	1	0	0.0289383
GO:0051722	protein C-terminal methylesterase activity	0	0	0	1	0	0.0289383
GO:0051724	NAD transporter activity	0	0	0	1	0	0.0289383
GO:0051730	GTP-dependent polyribonucleotide 5'-hydroxyl-kinase activity	0	0	0	1	0	0.0289383
GO:0051756	meiotic sister chromatid centromere separation	0	0	0	1	0	0.0289383
GO:0051787	misfolded protein binding	0	0	0	1	0	0.0289383
GO:0051908	double-stranded DNA specific 5'-3' exodeoxyribonuclease activity	0	0	0	1	0	0.0289383
GO:0051974	negative regulation of telomerase activity	0	0	0	1	0	0.0289383
GO:0051984	positive regulation of chromosome segregation	0	0	0	1	0	0.0289383
GO:0052381	tRNA dimethylallyltransferase activity	0	0	0	1	0	0.0289383
GO:0052574	UDP-D-galactose biosynthetic process	0	0	0	1	0	0.0289383
GO:0055126	Nup82 complex	0	0	0	1	0	0.0289383
GO:0060003	copper ion export	0	0	0	1	0	0.0289383
GO:0060257	negative regulation of flocculation	0	0	0	1	0	0.0289383
GO:0060258	negative regulation of filamentous growth	0	0	0	1	0	0.0289383
GO:0060261	positive regulation of transcription initiation from RNA polymerase II promoter	0	0	0	1	0	0.0289383
GO:0060277	negative regulation of transcription involved in G1 phase of mitotic cell cycle	0	0	0	1	0	0.0289383
GO:0060305	regulation of cell diameter	0	0	0	1	0	0.0289383
GO:0060360	negative regulation of leucine import in response to ammonium ion	0	0	0	1	0	0.0289383
GO:0060623	regulation of chromosome condensation	0	0	0	1	0	0.0289383
GO:0060624	regulation of ascospore wall 1,3-beta-glucan biosynthetic process	0	0	0	1	0	0.0289383
GO:0060625	regulation of protein deneddylation	0	0	0	1	0	0.0289383
GO:0060629	regulation of homologous chromosome segregation	0	0	0	1	0	0.0289383
GO:0060632	regulation of microtubule-based movement	0	0	0	1	0	0.0289383
GO:0060903	positive regulation of meiosis I	0	0	0	1	0	0.0289383
GO:0060904	regulation of protein folding in endoplasmic reticulum	0	0	0	1	0	0.0289383
GO:0061167	maintenance of endoplasmic reticulum location involved in endoplasmic reticulum polarization at cell division site	0	0	0	1	0	0.0289383
GO:0061191	positive regulation of vacuole fusion, non-autophagic	0	0	0	1	0	0.0289383
GO:0061192	negative regulation of vacuole fusion, non-autophagic	0	0	0	1	0	0.0289383
GO:0070006	metalloaminopeptidase activity	0	0	0	1	0	0.0289383
GO:0070056	prospore membrane leading edge	0	0	0	1	0	0.0289383
GO:0070057	prospore membrane spindle pole body attachment site	0	0	0	1	0	0.0289383
GO:0070095	fructose-6-phosphate binding	0	0	0	1	0	0.0289383
GO:0070198	protein localization to chromosome, telomeric region	0	0	0	1	0	0.0289383
GO:0070217	transcription factor TFIIIB complex assembly	0	0	0	1	0	0.0289383
GO:0070304	positive regulation of stress-activated protein kinase signaling cascade	0	0	0	1	0	0.0289383
GO:0070455	positive regulation of heme biosynthetic process	0	0	0	1	0	0.0289383
GO:0070458	cellular detoxification of nitrogen compound	0	0	0	1	0	0.0289383
GO:0070510	regulation of histone H4-K20 methylation	0	0	0	1	0	0.0289383
GO:0070573	metallodipeptidase activity	0	0	0	1	0	0.0289383
GO:0070574	cadmium ion transmembrane transport	0	0	0	1	0	0.0289383
GO:0070596	1,3-alpha-glucan biosynthetic process	0	0	0	1	0	0.0289383
GO:0070602	regulation of centromeric sister chromatid cohesion	0	0	0	1	0	0.0289383
GO:0070624	negative regulation of thiamin biosynthetic process	0	0	0	1	0	0.0289383
GO:0070626	(S)-2-(5-amino-1-(5-phospho-D-ribosyl)imidazole-4-carboxamido)succinate AMP-lyase (fumarate-forming) activity	0	0	0	1	0	0.0289383
GO:0070628	proteasome binding	0	0	0	1	0	0.0289383
GO:0070630	1,4-alpha-glucan biosynthetic process	0	0	0	1	0	0.0289383
GO:0070651	nonfunctional rRNA decay	0	0	0	1	0	0.0289383
GO:0070682	proteasome regulatory particle assembly	0	0	0	1	0	0.0289383
GO:0070694	deoxyribonucleoside 5'-monophosphate N-glycosidase activity	0	0	0	1	0	0.0289383
GO:0070772	PAS complex	0	0	0	1	0	0.0289383
GO:0070817	P-TEFb-cap methyltransferase complex localization	0	0	0	1	0	0.0289383
GO:0070867	mating projection tip membrane	0	0	0	1	0	0.0289383
GO:0070881	regulation of proline transport	0	0	0	1	0	0.0289383
GO:0070914	UV-damage excision repair	0	0	0	1	0	0.0289383
GO:0070917	inositol phosphoceramide synthase regulator activity	0	0	0	1	0	0.0289383
GO:0070932	histone H3 deacetylation	0	0	0	1	0	0.0289383
GO:0070971	endoplasmic reticulum exit site	0	0	0	1	0	0.0289383
GO:0071004	U2-type prespliceosome	0	0	0	1	0	0.0289383
GO:0071032	nuclear mRNA surveillance of mRNP export	0	0	0	1	0	0.0289383
GO:0071076	RNA 3' uridylation	0	0	0	1	0	0.0289383
GO:0071077	adenosine 3',5'-bisphosphate transmembrane transporter activity	0	0	0	1	0	0.0289383
GO:0071106	adenosine 3',5'-bisphosphate transmembrane transport	0	0	0	1	0	0.0289383
GO:0071140	resolution of mitotic recombination intermediates	0	0	0	1	0	0.0289383
GO:0071169	establishment of protein localization to chromatin	0	0	0	1	0	0.0289383
GO:0071171	site-specific DNA replication termination at RTS1 barrier	0	0	0	1	0	0.0289383
GO:0071255	CVT vesicle assembly	0	0	0	1	0	0.0289383
GO:0071263	negative regulation of translational initiation in response to starvation	0	0	0	1	0	0.0289383
GO:0071343	negative regulation of establishment of contractile ring localization involved in cell cycle cytokinesis	0	0	0	1	0	0.0289383
GO:0071422	succinate transmembrane transport	0	0	0	1	0	0.0289383
GO:0071423	malate transmembrane transport	0	0	0	1	0	0.0289383
GO:0071433	cell wall repair	0	0	0	1	0	0.0289383
GO:0071435	potassium ion export	0	0	0	1	0	0.0289383
GO:0071436	sodium ion export	0	0	0	1	0	0.0289383
GO:0071441	negative regulation of histone H3-K14 acetylation	0	0	0	1	0	0.0289383
GO:0071443	tDNA binding	0	0	0	1	0	0.0289383
GO:0071448	cellular response to alkyl hydroperoxide	0	0	0	1	0	0.0289383
GO:0071507	MAPKKK cascade involved in conjugation with cellular fusion	0	0	0	1	0	0.0289383
GO:0071544	diphosphoinositol polyphosphate catabolic process	0	0	0	1	0	0.0289383
GO:0071572	histone H3-K56 deacetylation	0	0	0	1	0	0.0289383
GO:0071573	telosome assembly	0	0	0	1	0	0.0289383
GO:0071574	protein localization to medial cortex	0	0	0	1	0	0.0289383
GO:0071687	horsetail nucleus leading edge	0	0	0	1	0	0.0289383
GO:0071851	mitotic G1 cell cycle arrest in response to nitrogen starvation	0	0	0	1	0	0.0289383
GO:0071862	protein phosphatase type 1 activator activity	0	0	0	1	0	0.0289383
GO:0071891	N-terminal peptidyl-proline dimethylation involved in translation	0	0	0	1	0	0.0289383
GO:0071923	negative regulation of cohesin localization to chromatin	0	0	0	1	0	0.0289383
GO:0071930	negative regulation of transcription involved in G1/S phase of mitotic cell cycle	0	0	0	1	0	0.0289383
GO:0071932	replication fork reversal	0	0	0	1	0	0.0289383
GO:0071933	Arp2/3 complex binding	0	0	0	1	0	0.0289383
GO:0071946	cis-acting DNA replication termination	0	0	0	1	0	0.0289383
GO:0090006	regulation of linear element assembly	0	0	0	1	0	0.0289383
GO:0090007	regulation of mitotic anaphase	0	0	0	1	0	0.0289383
GO:0090062	regulation of trehalose metabolic process	0	0	0	1	0	0.0289383
GO:0090065	regulation of production of siRNA involved in RNA interference	0	0	0	1	0	0.0289383
GO:0090110	cargo loading into COPII-coated vesicle	0	0	0	1	0	0.0289383
GO:0090215	regulation of 1-phosphatidylinositol-4-phosphate 5-kinase activity	0	0	0	1	0	0.0289383
GO:0090239	regulation of histone H4 acetylation	0	0	0	1	0	0.0289383
GO:2000042	negative regulation of double-strand break repair via homologous recombination	0	0	0	1	0	0.0289383
GO:2000115	regulation of maintenance of bipolar cell polarity resulting in cell shape	0	0	0	1	0	0.0289383
GO:0006612	protein targeting to membrane	0.02	0.008	3	41	2.529	0.0297643
GO:0008026	ATP-dependent helicase activity	0.033	0.016	5	82	2.107	0.0306624
GO:0006879	cellular iron ion homeostasis	0.013	0.005	2	24	2.88	0.0308077
GO:0000120	RNA polymerase I transcription factor complex	0.007	0.002	1	10	3.456	0.0321437
GO:0000172	ribonuclease MRP complex	0.007	0.002	1	10	3.456	0.0321437
GO:0000177	cytoplasmic exosome (RNase complex)	0.007	0.002	1	10	3.456	0.0321437
GO:0000783	nuclear telomere cap complex	0.007	0.002	1	10	3.456	0.0321437
GO:0005655	nucleolar ribonuclease P complex	0.007	0.002	1	10	3.456	0.0321437
GO:0006213	pyrimidine nucleoside metabolic process	0.007	0.002	1	10	3.456	0.0321437
GO:0006303	double-strand break repair via nonhomologous end joining	0.007	0.002	1	10	3.456	0.0321437
GO:0006563	L-serine metabolic process	0.007	0.002	1	10	3.456	0.0321437
GO:0008180	signalosome	0.007	0.002	1	10	3.456	0.0321437
GO:0009396	folic acid and derivative biosynthetic process	0.007	0.002	1	10	3.456	0.0321437
GO:0016233	telomere capping	0.007	0.002	1	10	3.456	0.0321437
GO:0031617	NMS complex	0.007	0.002	1	10	3.456	0.0321437
GO:0032042	mitochondrial DNA metabolic process	0.007	0.002	1	10	3.456	0.0321437
GO:0035065	regulation of histone acetylation	0.007	0.002	1	10	3.456	0.0321437
GO:0042729	DASH complex	0.007	0.002	1	10	3.456	0.0321437
GO:0080008	CUL4 RING ubiquitin ligase complex	0.007	0.002	1	10	3.456	0.0321437
GO:0003678	DNA helicase activity	0.02	0.008	3	42	2.468	0.0321802
GO:0005768	endosome	0.026	0.012	4	62	2.229	0.0327591
GO:0006400	tRNA modification	0.026	0.012	4	62	2.229	0.0327591
GO:0046914	transition metal ion binding	0.099	0.065	15	337	1.538	0.0332877
GO:0006261	DNA-dependent DNA replication	0.046	0.025	7	130	1.861	0.0339593
GO:0007034	vacuolar transport	0.04	0.021	6	107	1.938	0.0346577
GO:0000781	chromosome, telomeric region	0.02	0.008	3	43	2.411	0.0347081
GO:0006399	tRNA metabolic process	0.046	0.025	7	131	1.847	0.0353127
GO:0006473	protein acetylation	0.026	0.012	4	64	2.16	0.0368823
GO:0031060	regulation of histone methylation	0.013	0.005	2	26	2.658	0.0379573
GO:0007165	signal transduction	0.113	0.076	17	399	1.472	0.0382663
GO:0000243	commitment complex	0.007	0.002	1	11	3.141	0.0385525
GO:0000932	cytoplasmic mRNA processing body	0.007	0.002	1	11	3.141	0.0385525
GO:0001522	pseudouridine synthesis	0.007	0.002	1	11	3.141	0.0385525
GO:0005675	holo TFIIH complex	0.007	0.002	1	11	3.141	0.0385525
GO:0006474	N-terminal protein amino acid acetylation	0.007	0.002	1	11	3.141	0.0385525
GO:0006760	folic acid and derivative metabolic process	0.007	0.002	1	11	3.141	0.0385525
GO:0006984	ER-nucleus signaling pathway	0.007	0.002	1	11	3.141	0.0385525
GO:0008540	proteasome regulatory particle, base subcomplex	0.007	0.002	1	11	3.141	0.0385525
GO:0009082	branched chain family amino acid biosynthetic process	0.007	0.002	1	11	3.141	0.0385525
GO:0009982	pseudouridine synthase activity	0.007	0.002	1	11	3.141	0.0385525
GO:0043137	DNA replication, removal of RNA primer	0.007	0.002	1	11	3.141	0.0385525
GO:0043628	ncRNA 3'-end processing	0.007	0.002	1	11	3.141	0.0385525
GO:0051455	attachment of spindle microtubules to kinetochore involved in homologous chromosome segregation	0.007	0.002	1	11	3.141	0.0385525
GO:0005739	mitochondrion	0.185	0.139	28	723	1.338	0.0392452
GO:0016740	transferase activity	0.166	0.122	25	634	1.363	0.0399151
GO:0005758	mitochondrial intermembrane space	0.013	0.005	2	27	2.56	0.0418221
GO:0042803	protein homodimerization activity	0.013	0.005	2	27	2.56	0.0418221
GO:0070317	negative regulation of G0 to G1 transition	0.013	0.005	2	27	2.56	0.0418221
GO:0043234	protein complex	0.305	0.248	46	1292	1.23	0.0430359
GO:0000777	condensed chromosome kinetochore	0.026	0.013	4	67	2.063	0.0436421
GO:0006091	generation of precursor metabolites and energy	0.04	0.022	6	113	1.835	0.0445514
GO:0000176	nuclear exosome (RNase complex)	0.007	0.002	1	12	2.88	0.0454004
GO:0006081	cellular aldehyde metabolic process	0.007	0.002	1	12	2.88	0.0454004
GO:0006906	vesicle fusion	0.007	0.002	1	12	2.88	0.0454004
GO:0016514	SWI/SNF complex	0.007	0.002	1	12	2.88	0.0454004
GO:0034620	cellular response to unfolded protein	0.007	0.002	1	12	2.88	0.0454004
GO:0008080	N-acetyltransferase activity	0.013	0.005	2	28	2.468	0.045877
GO:0008408	3'-5' exonuclease activity	0.013	0.005	2	28	2.468	0.045877
GO:0008156	negative regulation of DNA replication	0.02	0.009	3	47	2.206	0.0459457
GO:0000776	kinetochore	0.026	0.013	4	68	2.033	0.0460504
GO:0008757	S-adenosylmethionine-dependent methyltransferase activity	0.026	0.013	4	68	2.033	0.0460504
GO:0007059	chromosome segregation	0.06	0.036	9	189	1.646	0.046366
GO:0023034	intracellular signaling pathway	0.073	0.046	11	242	1.571	0.0466938
GO:0006342	chromatin silencing	0.033	0.017	5	91	1.899	0.0473565
GO:0007127	meiosis I	0.033	0.017	5	91	1.899	0.0473565
GO:0016251	general RNA polymerase II transcription factor activity	0.02	0.009	3	48	2.16	0.0490369
GO:0007005	mitochondrion organization	0.073	0.047	11	244	1.558	0.0491841
GO:0004386	helicase activity	0.033	0.018	5	92	1.878	0.0495008
GO:0042623	ATPase activity, coupled	0.053	0.032	8	167	1.655	0.052036
GO:0016070	RNA metabolic process	0.232	0.184	35	959	1.261	0.0525492
GO:0000178	exosome (RNase complex)	0.007	0.002	1	13	2.658	0.0526571
GO:0004428	inositol or phosphatidylinositol kinase activity	0.007	0.002	1	13	2.658	0.0526571
GO:0010181	FMN binding	0.007	0.002	1	13	2.658	0.0526571
GO:0016925	protein sumoylation	0.007	0.002	1	13	2.658	0.0526571
GO:0034975	protein folding in endoplasmic reticulum	0.007	0.002	1	13	2.658	0.0526571
GO:0035267	NuA4 histone acetyltransferase complex	0.007	0.002	1	13	2.658	0.0526571
GO:0045141	meiotic telomere clustering	0.007	0.002	1	13	2.658	0.0526571
GO:0048478	replication fork protection	0.007	0.002	1	13	2.658	0.0526571
GO:0051170	nuclear import	0.007	0.002	1	13	2.658	0.0526571
GO:0051438	regulation of ubiquitin-protein ligase activity	0.007	0.002	1	13	2.658	0.0526571
GO:0051568	histone H3-K4 methylation	0.007	0.002	1	13	2.658	0.0526571
GO:0061013	regulation of mRNA catabolic process	0.007	0.002	1	13	2.658	0.0526571
GO:0070301	cellular response to hydrogen peroxide	0.007	0.002	1	13	2.658	0.0526571
GO:0006260	DNA replication	0.046	0.027	7	143	1.692	0.054468
GO:0005506	iron ion binding	0.013	0.006	2	30	2.304	0.0545459
GO:0000778	condensed nuclear chromosome kinetochore	0.02	0.01	3	50	2.073	0.055556
GO:0016458	gene silencing	0.033	0.018	5	95	1.819	0.0562892
GO:0000779	condensed chromosome, centromeric region	0.026	0.014	4	72	1.92	0.0564646
GO:0000015	phosphopyruvate hydratase complex	0	0	0	2	0	0.0570445
GO:0000062	acyl-CoA binding	0	0	0	2	0	0.0570445
GO:0000170	sphingosine hydroxylase activity	0	0	0	2	0	0.0570445
GO:0000179	rRNA (adenine-N6,N6-)-dimethyltransferase activity	0	0	0	2	0	0.0570445
GO:0000248	C-5 sterol desaturase activity	0	0	0	2	0	0.0570445
GO:0000268	peroxisome targeting sequence binding	0	0	0	2	0	0.0570445
GO:0000293	ferric-chelate reductase activity	0	0	0	2	0	0.0570445
GO:0000328	fungal-type vacuole lumen	0	0	0	2	0	0.0570445
GO:0000333	telomerase catalytic core complex	0	0	0	2	0	0.0570445
GO:0000348	nuclear mRNA branch site recognition	0	0	0	2	0	0.0570445
GO:0000350	generation of catalytic spliceosome for second transesterification step	0	0	0	2	0	0.0570445
GO:0000372	Group I intron splicing	0	0	0	2	0	0.0570445
GO:0000406	double-strand/single-strand DNA junction binding	0	0	0	2	0	0.0570445
GO:0000462	maturation of SSU-rRNA from tricistronic rRNA transcript (SSU-rRNA, 5.8S rRNA, LSU-rRNA)	0	0	0	2	0	0.0570445
GO:0000463	maturation of LSU-rRNA from tricistronic rRNA transcript (SSU-rRNA, 5.8S rRNA, LSU-rRNA)	0	0	0	2	0	0.0570445
GO:0000493	box H/ACA snoRNP assembly	0	0	0	2	0	0.0570445
GO:0000702	oxidized base lesion DNA N-glycosylase activity	0	0	0	2	0	0.0570445
GO:0000739	DNA strand annealing activity	0	0	0	2	0	0.0570445
GO:0000813	ESCRT I complex	0	0	0	2	0	0.0570445
GO:0000965	mitochondrial RNA 3'-end processing	0	0	0	2	0	0.0570445
GO:0000967	rRNA 5'-end processing	0	0	0	2	0	0.0570445
GO:0001320	age-dependent response to reactive oxygen species involved in chronological cell aging	0	0	0	2	0	0.0570445
GO:0001578	microtubule bundle formation	0	0	0	2	0	0.0570445
GO:0002144	cytosolic tRNA wobble base thiouridylase complex	0	0	0	2	0	0.0570445
GO:0003730	mRNA 3'-UTR binding	0	0	0	2	0	0.0570445
GO:0003785	actin monomer binding	0	0	0	2	0	0.0570445
GO:0003840	gamma-glutamyltransferase activity	0	0	0	2	0	0.0570445
GO:0003841	1-acylglycerol-3-phosphate O-acyltransferase activity	0	0	0	2	0	0.0570445
GO:0003849	3-deoxy-7-phosphoheptulonate synthase activity	0	0	0	2	0	0.0570445
GO:0003880	protein C-terminal carboxyl O-methyltransferase activity	0	0	0	2	0	0.0570445
GO:0003905	alkylbase DNA N-glycosylase activity	0	0	0	2	0	0.0570445
GO:0003917	DNA topoisomerase type I activity	0	0	0	2	0	0.0570445
GO:0003918	DNA topoisomerase (ATP-hydrolyzing) activity	0	0	0	2	0	0.0570445
GO:0003922	GMP synthase (glutamine-hydrolyzing) activity	0	0	0	2	0	0.0570445
GO:0003935	GTP cyclohydrolase II activity	0	0	0	2	0	0.0570445
GO:0003954	NADH dehydrogenase activity	0	0	0	2	0	0.0570445
GO:0003978	UDP-glucose 4-epimerase activity	0	0	0	2	0	0.0570445
GO:0003983	UTP:glucose-1-phosphate uridylyltransferase activity	0	0	0	2	0	0.0570445
GO:0003984	acetolactate synthase activity	0	0	0	2	0	0.0570445
GO:0003994	aconitate hydratase activity	0	0	0	2	0	0.0570445
GO:0004017	adenylate kinase activity	0	0	0	2	0	0.0570445
GO:0004035	alkaline phosphatase activity	0	0	0	2	0	0.0570445
GO:0004043	L-aminoadipate-semialdehyde dehydrogenase activity	0	0	0	2	0	0.0570445
GO:0004047	aminomethyltransferase activity	0	0	0	2	0	0.0570445
GO:0004049	anthranilate synthase activity	0	0	0	2	0	0.0570445
GO:0004053	arginase activity	0	0	0	2	0	0.0570445
GO:0004056	argininosuccinate lyase activity	0	0	0	2	0	0.0570445
GO:0004066	asparagine synthase (glutamine-hydrolyzing) activity	0	0	0	2	0	0.0570445
GO:0004069	L-aspartate:2-oxoglutarate aminotransferase activity	0	0	0	2	0	0.0570445
GO:0004100	chitin synthase activity	0	0	0	2	0	0.0570445
GO:0004113	2',3'-cyclic-nucleotide 3'-phosphodiesterase activity	0	0	0	2	0	0.0570445
GO:0004128	cytochrome-b5 reductase activity	0	0	0	2	0	0.0570445
GO:0004145	diamine N-acetyltransferase activity	0	0	0	2	0	0.0570445
GO:0004151	dihydroorotase activity	0	0	0	2	0	0.0570445
GO:0004161	dimethylallyltranstransferase activity	0	0	0	2	0	0.0570445
GO:0004314	[acyl-carrier-protein] S-malonyltransferase activity	0	0	0	2	0	0.0570445
GO:0004321	fatty-acyl-CoA synthase activity	0	0	0	2	0	0.0570445
GO:0004325	ferrochelatase activity	0	0	0	2	0	0.0570445
GO:0004329	formate-tetrahydrofolate ligase activity	0	0	0	2	0	0.0570445
GO:0004331	fructose-2,6-bisphosphate 2-phosphatase activity	0	0	0	2	0	0.0570445
GO:0004337	geranyltranstransferase activity	0	0	0	2	0	0.0570445
GO:0004339	glucan 1,4-alpha-glucosidase activity	0	0	0	2	0	0.0570445
GO:0004340	glucokinase activity	0	0	0	2	0	0.0570445
GO:0004365	glyceraldehyde-3-phosphate dehydrogenase (phosphorylating) activity	0	0	0	2	0	0.0570445
GO:0004367	glycerol-3-phosphate dehydrogenase [NAD+] activity	0	0	0	2	0	0.0570445
GO:0004371	glycerone kinase activity	0	0	0	2	0	0.0570445
GO:0004372	glycine hydroxymethyltransferase activity	0	0	0	2	0	0.0570445
GO:0004395	hexaprenyldihydroxybenzoate methyltransferase activity	0	0	0	2	0	0.0570445
GO:0004396	hexokinase activity	0	0	0	2	0	0.0570445
GO:0004408	holocytochrome-c synthase activity	0	0	0	2	0	0.0570445
GO:0004414	homoserine O-acetyltransferase activity	0	0	0	2	0	0.0570445
GO:0004416	hydroxyacylglutathione hydrolase activity	0	0	0	2	0	0.0570445
GO:0004427	inorganic diphosphatase activity	0	0	0	2	0	0.0570445
GO:0004445	inositol-polyphosphate 5-phosphatase activity	0	0	0	2	0	0.0570445
GO:0004449	isocitrate dehydrogenase (NAD+) activity	0	0	0	2	0	0.0570445
GO:0004467	long-chain fatty acid-CoA ligase activity	0	0	0	2	0	0.0570445
GO:0004470	malic enzyme activity	0	0	0	2	0	0.0570445
GO:0004475	mannose-1-phosphate guanylyltransferase activity	0	0	0	2	0	0.0570445
GO:0004477	methenyltetrahydrofolate cyclohydrolase activity	0	0	0	2	0	0.0570445
GO:0004488	methylenetetrahydrofolate dehydrogenase (NADP+) activity	0	0	0	2	0	0.0570445
GO:0004489	methylenetetrahydrofolate reductase (NADPH) activity	0	0	0	2	0	0.0570445
GO:0004564	beta-fructofuranosidase activity	0	0	0	2	0	0.0570445
GO:0004571	mannosyl-oligosaccharide 1,2-alpha-mannosidase activity	0	0	0	2	0	0.0570445
GO:0004573	mannosyl-oligosaccharide glucosidase activity	0	0	0	2	0	0.0570445
GO:0004577	N-acetylglucosaminyldiphosphodolichol N-acetylglucosaminyltransferase activity	0	0	0	2	0	0.0570445
GO:0004591	oxoglutarate dehydrogenase (succinyl-transferring) activity	0	0	0	2	0	0.0570445
GO:0004605	phosphatidate cytidylyltransferase activity	0	0	0	2	0	0.0570445
GO:0004610	phosphoacetylglucosamine mutase activity	0	0	0	2	0	0.0570445
GO:0004614	phosphoglucomutase activity	0	0	0	2	0	0.0570445
GO:0004634	phosphopyruvate hydratase activity	0	0	0	2	0	0.0570445
GO:0004697	protein kinase C activity	0	0	0	2	0	0.0570445
GO:0004748	ribonucleoside-diphosphate reductase activity	0	0	0	2	0	0.0570445
GO:0004758	serine C-palmitoyltransferase activity	0	0	0	2	0	0.0570445
GO:0004765	shikimate kinase activity	0	0	0	2	0	0.0570445
GO:0004774	succinate-CoA ligase activity	0	0	0	2	0	0.0570445
GO:0004776	succinate-CoA ligase (GDP-forming) activity	0	0	0	2	0	0.0570445
GO:0004783	sulfite reductase (NADPH) activity	0	0	0	2	0	0.0570445
GO:0004809	tRNA (guanine-N2-)-methyltransferase activity	0	0	0	2	0	0.0570445
GO:0004810	tRNA adenylyltransferase activity	0	0	0	2	0	0.0570445
GO:0004815	aspartate-tRNA ligase activity	0	0	0	2	0	0.0570445
GO:0004816	asparagine-tRNA ligase activity	0	0	0	2	0	0.0570445
GO:0004818	glutamate-tRNA ligase activity	0	0	0	2	0	0.0570445
GO:0004822	isoleucine-tRNA ligase activity	0	0	0	2	0	0.0570445
GO:0004823	leucine-tRNA ligase activity	0	0	0	2	0	0.0570445
GO:0004824	lysine-tRNA ligase activity	0	0	0	2	0	0.0570445
GO:0004825	methionine-tRNA ligase activity	0	0	0	2	0	0.0570445
GO:0004827	proline-tRNA ligase activity	0	0	0	2	0	0.0570445
GO:0004829	threonine-tRNA ligase activity	0	0	0	2	0	0.0570445
GO:0004830	tryptophan-tRNA ligase activity	0	0	0	2	0	0.0570445
GO:0004831	tyrosine-tRNA ligase activity	0	0	0	2	0	0.0570445
GO:0004832	valine-tRNA ligase activity	0	0	0	2	0	0.0570445
GO:0004849	uridine kinase activity	0	0	0	2	0	0.0570445
GO:0004861	cyclin-dependent protein kinase inhibitor activity	0	0	0	2	0	0.0570445
GO:0004932	mating-type factor pheromone receptor activity	0	0	0	2	0	0.0570445
GO:0005247	voltage-gated chloride channel activity	0	0	0	2	0	0.0570445
GO:0005262	calcium channel activity	0	0	0	2	0	0.0570445
GO:0005459	UDP-galactose transmembrane transporter activity	0	0	0	2	0	0.0570445
GO:0005672	transcription factor TFIIA complex	0	0	0	2	0	0.0570445
GO:0005673	transcription factor TFIIE complex	0	0	0	2	0	0.0570445
GO:0005754	mitochondrial proton-transporting ATP synthase, catalytic core	0	0	0	2	0	0.0570445
GO:0005779	integral to peroxisomal membrane	0	0	0	2	0	0.0570445
GO:0005785	signal recognition particle receptor complex	0	0	0	2	0	0.0570445
GO:0005793	ER-Golgi intermediate compartment	0	0	0	2	0	0.0570445
GO:0005796	Golgi lumen	0	0	0	2	0	0.0570445
GO:0005824	outer plaque of spindle pole body	0	0	0	2	0	0.0570445
GO:0005835	fatty acid synthase complex	0	0	0	2	0	0.0570445
GO:0005850	eukaryotic translation initiation factor 2 complex	0	0	0	2	0	0.0570445
GO:0005854	nascent polypeptide-associated complex	0	0	0	2	0	0.0570445
GO:0005868	cytoplasmic dynein complex	0	0	0	2	0	0.0570445
GO:0005873	plus-end kinesin complex	0	0	0	2	0	0.0570445
GO:0005948	acetolactate synthase complex	0	0	0	2	0	0.0570445
GO:0005950	anthranilate synthase complex	0	0	0	2	0	0.0570445
GO:0005951	carbamoyl-phosphate synthase complex	0	0	0	2	0	0.0570445
GO:0005952	cAMP-dependent protein kinase complex	0	0	0	2	0	0.0570445
GO:0005955	calcineurin complex	0	0	0	2	0	0.0570445
GO:0005971	ribonucleoside-diphosphate reductase complex	0	0	0	2	0	0.0570445
GO:0005978	glycogen biosynthetic process	0	0	0	2	0	0.0570445
GO:0005987	sucrose catabolic process	0	0	0	2	0	0.0570445
GO:0006002	fructose 6-phosphate metabolic process	0	0	0	2	0	0.0570445
GO:0006104	succinyl-CoA metabolic process	0	0	0	2	0	0.0570445
GO:0006110	regulation of glycolysis	0	0	0	2	0	0.0570445
GO:0006114	glycerol biosynthetic process	0	0	0	2	0	0.0570445
GO:0006177	GMP biosynthetic process	0	0	0	2	0	0.0570445
GO:0006183	GTP biosynthetic process	0	0	0	2	0	0.0570445
GO:0006241	CTP biosynthetic process	0	0	0	2	0	0.0570445
GO:0006264	mitochondrial DNA replication	0	0	0	2	0	0.0570445
GO:0006279	premeiotic DNA replication	0	0	0	2	0	0.0570445
GO:0006296	nucleotide-excision repair, DNA incision, 5'-to lesion	0	0	0	2	0	0.0570445
GO:0006337	nucleosome disassembly	0	0	0	2	0	0.0570445
GO:0006359	regulation of transcription from RNA polymerase III promoter	0	0	0	2	0	0.0570445
GO:0006363	termination of RNA polymerase I transcription	0	0	0	2	0	0.0570445
GO:0006390	transcription from mitochondrial promoter	0	0	0	2	0	0.0570445
GO:0006409	tRNA export from nucleus	0	0	0	2	0	0.0570445
GO:0006421	asparaginyl-tRNA aminoacylation	0	0	0	2	0	0.0570445
GO:0006422	aspartyl-tRNA aminoacylation	0	0	0	2	0	0.0570445
GO:0006424	glutamyl-tRNA aminoacylation	0	0	0	2	0	0.0570445
GO:0006428	isoleucyl-tRNA aminoacylation	0	0	0	2	0	0.0570445
GO:0006429	leucyl-tRNA aminoacylation	0	0	0	2	0	0.0570445
GO:0006430	lysyl-tRNA aminoacylation	0	0	0	2	0	0.0570445
GO:0006433	prolyl-tRNA aminoacylation	0	0	0	2	0	0.0570445
GO:0006435	threonyl-tRNA aminoacylation	0	0	0	2	0	0.0570445
GO:0006436	tryptophanyl-tRNA aminoacylation	0	0	0	2	0	0.0570445
GO:0006437	tyrosyl-tRNA aminoacylation	0	0	0	2	0	0.0570445
GO:0006438	valyl-tRNA aminoacylation	0	0	0	2	0	0.0570445
GO:0006452	translational frameshifting	0	0	0	2	0	0.0570445
GO:0006499	N-terminal protein myristoylation	0	0	0	2	0	0.0570445
GO:0006501	C-terminal protein lipidation	0	0	0	2	0	0.0570445
GO:0006516	glycoprotein catabolic process	0	0	0	2	0	0.0570445
GO:0006517	protein deglycosylation	0	0	0	2	0	0.0570445
GO:0006532	aspartate biosynthetic process	0	0	0	2	0	0.0570445
GO:0006533	aspartate catabolic process	0	0	0	2	0	0.0570445
GO:0006545	glycine biosynthetic process	0	0	0	2	0	0.0570445
GO:0006571	tyrosine biosynthetic process	0	0	0	2	0	0.0570445
GO:0006598	polyamine catabolic process	0	0	0	2	0	0.0570445
GO:0006636	unsaturated fatty acid biosynthetic process	0	0	0	2	0	0.0570445
GO:0006642	triglyceride mobilization	0	0	0	2	0	0.0570445
GO:0006674	inositol phosphorylceramide metabolic process	0	0	0	2	0	0.0570445
GO:0006784	heme a biosynthetic process	0	0	0	2	0	0.0570445
GO:0006821	chloride transport	0	0	0	2	0	0.0570445
GO:0006867	asparagine transport	0	0	0	2	0	0.0570445
GO:0006876	cellular cadmium ion homeostasis	0	0	0	2	0	0.0570445
GO:0006880	intracellular sequestering of iron ion	0	0	0	2	0	0.0570445
GO:0006975	DNA damage induced protein phosphorylation	0	0	0	2	0	0.0570445
GO:0006999	nuclear pore organization	0	0	0	2	0	0.0570445
GO:0007030	Golgi organization	0	0	0	2	0	0.0570445
GO:0007138	meiotic anaphase II	0	0	0	2	0	0.0570445
GO:0008097	5S rRNA binding	0	0	0	2	0	0.0570445
GO:0008113	peptide-methionine-(S)-S-oxide reductase activity	0	0	0	2	0	0.0570445
GO:0008131	primary amine oxidase activity	0	0	0	2	0	0.0570445
GO:0008153	para-aminobenzoic acid biosynthetic process	0	0	0	2	0	0.0570445
GO:0008159	positive transcription elongation factor activity	0	0	0	2	0	0.0570445
GO:0008195	phosphatidate phosphatase activity	0	0	0	2	0	0.0570445
GO:0008239	dipeptidyl-peptidase activity	0	0	0	2	0	0.0570445
GO:0008290	F-actin capping protein complex	0	0	0	2	0	0.0570445
GO:0008295	spermidine biosynthetic process	0	0	0	2	0	0.0570445
GO:0008381	mechanically-gated ion channel activity	0	0	0	2	0	0.0570445
GO:0008425	2-polyprenyl-6-methoxy-1,4-benzoquinone methyltransferase activity	0	0	0	2	0	0.0570445
GO:0008440	inositol trisphosphate 3-kinase activity	0	0	0	2	0	0.0570445
GO:0008474	palmitoyl-(protein) hydrolase activity	0	0	0	2	0	0.0570445
GO:0008478	pyridoxal kinase activity	0	0	0	2	0	0.0570445
GO:0008479	queuine tRNA-ribosyltransferase activity	0	0	0	2	0	0.0570445
GO:0008559	xenobiotic-transporting ATPase activity	0	0	0	2	0	0.0570445
GO:0008569	minus-end-directed microtubule motor activity	0	0	0	2	0	0.0570445
GO:0008597	calcium-dependent protein serine/threonine phosphatase regulator activity	0	0	0	2	0	0.0570445
GO:0008599	protein phosphatase type 1 regulator activity	0	0	0	2	0	0.0570445
GO:0008616	queuosine biosynthetic process	0	0	0	2	0	0.0570445
GO:0008703	5-amino-6-(5-phosphoribosylamino)uracil reductase activity	0	0	0	2	0	0.0570445
GO:0008865	fructokinase activity	0	0	0	2	0	0.0570445
GO:0008889	glycerophosphodiester phosphodiesterase activity	0	0	0	2	0	0.0570445
GO:0008897	holo-[acyl-carrier-protein] synthase activity	0	0	0	2	0	0.0570445
GO:0009001	serine O-acetyltransferase activity	0	0	0	2	0	0.0570445
GO:0009013	succinate-semialdehyde dehydrogenase [NAD(P)+] activity	0	0	0	2	0	0.0570445
GO:0009019	tRNA (guanine-N1-)-methyltransferase activity	0	0	0	2	0	0.0570445
GO:0009083	branched chain family amino acid catabolic process	0	0	0	2	0	0.0570445
GO:0009094	L-phenylalanine biosynthetic process	0	0	0	2	0	0.0570445
GO:0009107	lipoate biosynthetic process	0	0	0	2	0	0.0570445
GO:0009186	deoxyribonucleoside diphosphate metabolic process	0	0	0	2	0	0.0570445
GO:0009204	deoxyribonucleoside triphosphate catabolic process	0	0	0	2	0	0.0570445
GO:0009216	purine deoxyribonucleoside triphosphate biosynthetic process	0	0	0	2	0	0.0570445
GO:0009257	10-formyltetrahydrofolate biosynthetic process	0	0	0	2	0	0.0570445
GO:0009268	response to pH	0	0	0	2	0	0.0570445
GO:0009328	phenylalanine-tRNA ligase complex	0	0	0	2	0	0.0570445
GO:0009337	sulfite reductase complex (NADPH)	0	0	0	2	0	0.0570445
GO:0009374	biotin binding	0	0	0	2	0	0.0570445
GO:0009436	glyoxylate catabolic process	0	0	0	2	0	0.0570445
GO:0009826	unidimensional cell growth	0	0	0	2	0	0.0570445
GO:0009847	spore germination	0	0	0	2	0	0.0570445
GO:0009922	fatty acid elongase activity	0	0	0	2	0	0.0570445
GO:0009975	cyclase activity	0	0	0	2	0	0.0570445
GO:0010142	farnesyl diphosphate biosynthetic process, mevalonate pathway	0	0	0	2	0	0.0570445
GO:0010212	response to ionizing radiation	0	0	0	2	0	0.0570445
GO:0010484	H3 histone acetyltransferase activity	0	0	0	2	0	0.0570445
GO:0010515	negative regulation of induction of conjugation with cellular fusion	0	0	0	2	0	0.0570445
GO:0010520	regulation of reciprocal meiotic recombination	0	0	0	2	0	0.0570445
GO:0010630	regulation of transcription, start site selection	0	0	0	2	0	0.0570445
GO:0010844	recombination hotspot binding	0	0	0	2	0	0.0570445
GO:0010849	regulation of proton-transporting ATPase activity, rotational mechanism	0	0	0	2	0	0.0570445
GO:0010966	regulation of phosphate transport	0	0	0	2	0	0.0570445
GO:0015182	L-asparagine transmembrane transporter activity	0	0	0	2	0	0.0570445
GO:0015188	L-isoleucine transmembrane transporter activity	0	0	0	2	0	0.0570445
GO:0015198	oligopeptide transporter activity	0	0	0	2	0	0.0570445
GO:0015211	purine nucleoside transmembrane transporter activity	0	0	0	2	0	0.0570445
GO:0015225	biotin transporter activity	0	0	0	2	0	0.0570445
GO:0015228	coenzyme A transmembrane transporter activity	0	0	0	2	0	0.0570445
GO:0015386	potassium:hydrogen antiporter activity	0	0	0	2	0	0.0570445
GO:0015431	glutathione S-conjugate-exporting ATPase activity	0	0	0	2	0	0.0570445
GO:0015505	uracil:cation symporter activity	0	0	0	2	0	0.0570445
GO:0015677	copper ion import	0	0	0	2	0	0.0570445
GO:0015679	plasma membrane copper ion transport	0	0	0	2	0	0.0570445
GO:0015680	intracellular copper ion transport	0	0	0	2	0	0.0570445
GO:0015818	isoleucine transport	0	0	0	2	0	0.0570445
GO:0015857	uracil transport	0	0	0	2	0	0.0570445
GO:0015878	biotin transport	0	0	0	2	0	0.0570445
GO:0016035	zeta DNA polymerase complex	0	0	0	2	0	0.0570445
GO:0016077	snoRNA catabolic process	0	0	0	2	0	0.0570445
GO:0016149	translation release factor activity, codon specific	0	0	0	2	0	0.0570445
GO:0016206	catechol O-methyltransferase activity	0	0	0	2	0	0.0570445
GO:0016208	AMP binding	0	0	0	2	0	0.0570445
GO:0016363	nuclear matrix	0	0	0	2	0	0.0570445
GO:0016428	tRNA (cytosine-5-)-methyltransferase activity	0	0	0	2	0	0.0570445
GO:0016429	tRNA (adenine-N1-)-methyltransferase activity	0	0	0	2	0	0.0570445
GO:0016558	protein import into peroxisome matrix	0	0	0	2	0	0.0570445
GO:0016578	histone deubiquitination	0	0	0	2	0	0.0570445
GO:0016701	oxidoreductase activity, acting on single donors with incorporation of molecular oxygen	0	0	0	2	0	0.0570445
GO:0016929	SUMO-specific protease activity	0	0	0	2	0	0.0570445
GO:0017056	structural constituent of nuclear pore	0	0	0	2	0	0.0570445
GO:0017087	mitochondrial processing peptidase complex	0	0	0	2	0	0.0570445
GO:0017091	AU-rich element binding	0	0	0	2	0	0.0570445
GO:0017109	glutamate-cysteine ligase complex	0	0	0	2	0	0.0570445
GO:0017110	nucleoside-diphosphatase activity	0	0	0	2	0	0.0570445
GO:0018063	cytochrome c-heme linkage	0	0	0	2	0	0.0570445
GO:0018342	protein prenylation	0	0	0	2	0	0.0570445
GO:0018444	translation release factor complex	0	0	0	2	0	0.0570445
GO:0019158	mannokinase activity	0	0	0	2	0	0.0570445
GO:0019166	trans-2-enoyl-CoA reductase (NADPH) activity	0	0	0	2	0	0.0570445
GO:0019171	3-hydroxyacyl-[acyl-carrier-protein] dehydratase activity	0	0	0	2	0	0.0570445
GO:0019279	L-methionine biosynthetic process from L-homoserine via cystathionine	0	0	0	2	0	0.0570445
GO:0019354	siroheme biosynthetic process	0	0	0	2	0	0.0570445
GO:0019368	fatty acid elongation, unsaturated fatty acid	0	0	0	2	0	0.0570445
GO:0019477	L-lysine catabolic process	0	0	0	2	0	0.0570445
GO:0019541	propionate metabolic process	0	0	0	2	0	0.0570445
GO:0019547	arginine catabolic process to ornithine	0	0	0	2	0	0.0570445
GO:0019776	Atg8 ligase activity	0	0	0	2	0	0.0570445
GO:0019781	NEDD8 activating enzyme activity	0	0	0	2	0	0.0570445
GO:0019784	NEDD8-specific protease activity	0	0	0	2	0	0.0570445
GO:0019912	cyclin-dependent protein kinase activating kinase activity	0	0	0	2	0	0.0570445
GO:0019915	lipid storage	0	0	0	2	0	0.0570445
GO:0019919	peptidyl-arginine methylation, to asymmetrical-dimethyl arginine	0	0	0	2	0	0.0570445
GO:0019948	SUMO activating enzyme activity	0	0	0	2	0	0.0570445
GO:0019992	diacylglycerol binding	0	0	0	2	0	0.0570445
GO:0030048	actin filament-based movement	0	0	0	2	0	0.0570445
GO:0030247	polysaccharide binding	0	0	0	2	0	0.0570445
GO:0030562	rRNA 2'-O-ribose methylation guide activity	0	0	0	2	0	0.0570445
GO:0030563	snRNA 2'-O-ribose methylation guide activity	0	0	0	2	0	0.0570445
GO:0030586	[methionine synthase] reductase activity	0	0	0	2	0	0.0570445
GO:0030620	U2 snRNA binding	0	0	0	2	0	0.0570445
GO:0030644	cellular chloride ion homeostasis	0	0	0	2	0	0.0570445
GO:0030847	termination of RNA polymerase II transcription, poly(A)-independent	0	0	0	2	0	0.0570445
GO:0030942	endoplasmic reticulum signal peptide binding	0	0	0	2	0	0.0570445
GO:0031021	interphase microtubule organizing center	0	0	0	2	0	0.0570445
GO:0031113	regulation of microtubule polymerization	0	0	0	2	0	0.0570445
GO:0031118	rRNA pseudouridine synthesis	0	0	0	2	0	0.0570445
GO:0031120	snRNA pseudouridine synthesis	0	0	0	2	0	0.0570445
GO:0031169	ferrichrome biosynthetic process	0	0	0	2	0	0.0570445
GO:0031298	replication fork protection complex	0	0	0	2	0	0.0570445
GO:0031303	integral to endosome membrane	0	0	0	2	0	0.0570445
GO:0031307	integral to mitochondrial outer membrane	0	0	0	2	0	0.0570445
GO:0031416	NatB complex	0	0	0	2	0	0.0570445
GO:0031428	box C/D snoRNP complex	0	0	0	2	0	0.0570445
GO:0031431	Dbf4-dependent protein kinase complex	0	0	0	2	0	0.0570445
GO:0031500	Tea1 cell-end complex	0	0	0	2	0	0.0570445
GO:0031508	centromeric heterochromatin formation	0	0	0	2	0	0.0570445
GO:0031510	SUMO activating enzyme complex	0	0	0	2	0	0.0570445
GO:0031515	tRNA (m1A) methyltransferase complex	0	0	0	2	0	0.0570445
GO:0031533	mRNA cap methyltransferase complex	0	0	0	2	0	0.0570445
GO:0031554	regulation of transcription termination	0	0	0	2	0	0.0570445
GO:0031575	mitotic cell cycle G1/S transition checkpoint	0	0	0	2	0	0.0570445
GO:0031582	replication fork arrest at rDNA repeats	0	0	0	2	0	0.0570445
GO:0031647	regulation of protein stability	0	0	0	2	0	0.0570445
GO:0031660	regulation of cyclin-dependent protein kinase activity involved in G2/M	0	0	0	2	0	0.0570445
GO:0032044	DSIF complex	0	0	0	2	0	0.0570445
GO:0032049	cardiolipin biosynthetic process	0	0	0	2	0	0.0570445
GO:0032116	cohesin loading complex	0	0	0	2	0	0.0570445
GO:0032121	attachment of telomeres to spindle pole body	0	0	0	2	0	0.0570445
GO:0032126	eisosome	0	0	0	2	0	0.0570445
GO:0032129	histone deacetylase activity (H3-K9 specific)	0	0	0	2	0	0.0570445
GO:0032137	guanine/thymine mispair binding	0	0	0	2	0	0.0570445
GO:0032206	positive regulation of telomere maintenance	0	0	0	2	0	0.0570445
GO:0032366	intracellular sterol transport	0	0	0	2	0	0.0570445
GO:0032432	actin filament bundle	0	0	0	2	0	0.0570445
GO:0032476	decaprenyl diphosphate synthase complex	0	0	0	2	0	0.0570445
GO:0032541	cortical endoplasmic reticulum	0	0	0	2	0	0.0570445
GO:0032568	general transcription from RNA polymerase II promoter	0	0	0	2	0	0.0570445
GO:0032585	multivesicular body membrane	0	0	0	2	0	0.0570445
GO:0032780	negative regulation of ATPase activity	0	0	0	2	0	0.0570445
GO:0032783	ELL-EAF complex	0	0	0	2	0	0.0570445
GO:0032798	Swi5-Sfr1 complex	0	0	0	2	0	0.0570445
GO:0032807	DNA ligase IV complex	0	0	0	2	0	0.0570445
GO:0032887	regulation of spindle elongation	0	0	0	2	0	0.0570445
GO:0032968	positive regulation of RNA elongation from RNA polymerase II promoter	0	0	0	2	0	0.0570445
GO:0032974	amino acid export from vacuole	0	0	0	2	0	0.0570445
GO:0033164	glycolipid 6-alpha-mannosyltransferase activity	0	0	0	2	0	0.0570445
GO:0033201	alpha-1,4-glucan synthase activity	0	0	0	2	0	0.0570445
GO:0033229	cysteine transmembrane transporter activity	0	0	0	2	0	0.0570445
GO:0033401	UUU codon-amino acid adaptor activity	0	0	0	2	0	0.0570445
GO:0033411	UAA codon-amino acid adaptor activity	0	0	0	2	0	0.0570445
GO:0033413	UGU codon-amino acid adaptor activity	0	0	0	2	0	0.0570445
GO:0033420	CUG codon-amino acid adaptor activity	0	0	0	2	0	0.0570445
GO:0033426	CAC codon-amino acid adaptor activity	0	0	0	2	0	0.0570445
GO:0033453	GCU codon-amino acid adaptor activity	0	0	0	2	0	0.0570445
GO:0033557	Slx1-Slx4 complex	0	0	0	2	0	0.0570445
GO:0033565	ESCRT-0 complex	0	0	0	2	0	0.0570445
GO:0033596	TSC1-TSC2 complex	0	0	0	2	0	0.0570445
GO:0033903	endo-1,3(4)-beta-glucanase activity	0	0	0	2	0	0.0570445
GO:0034045	pre-autophagosomal structure membrane	0	0	0	2	0	0.0570445
GO:0034184	positive regulation of maintenance of mitotic sister chromatid cohesion	0	0	0	2	0	0.0570445
GO:0034217	ascospore wall chitin biosynthetic process	0	0	0	2	0	0.0570445
GO:0034232	ascospore wall chitin catabolic process	0	0	0	2	0	0.0570445
GO:0034412	ascospore wall beta-glucan biosynthetic process	0	0	0	2	0	0.0570445
GO:0034476	U5 snRNA 3'-end processing	0	0	0	2	0	0.0570445
GO:0034484	raffinose catabolic process	0	0	0	2	0	0.0570445
GO:0034631	microtubule anchoring at spindle pole body	0	0	0	2	0	0.0570445
GO:0034639	L-amino acid efflux transmembrane transporter activity	0	0	0	2	0	0.0570445
GO:0034649	histone demethylase activity (H3-monomethyl-K4 specific)	0	0	0	2	0	0.0570445
GO:0034707	chloride channel complex	0	0	0	2	0	0.0570445
GO:0034727	piecemeal microautophagy of nucleus	0	0	0	2	0	0.0570445
GO:0034737	ergosterol O-acyltransferase activity	0	0	0	2	0	0.0570445
GO:0034738	lanosterol O-acyltransferase activity	0	0	0	2	0	0.0570445
GO:0034756	regulation of iron ion transport	0	0	0	2	0	0.0570445
GO:0034973	Sid2-Mob1 complex	0	0	0	2	0	0.0570445
GO:0034974	Swi5-Swi2 complex	0	0	0	2	0	0.0570445
GO:0035101	FACT complex	0	0	0	2	0	0.0570445
GO:0035103	sterol regulatory element binding protein cleavage	0	0	0	2	0	0.0570445
GO:0035349	coenzyme A transmembrane transport	0	0	0	2	0	0.0570445
GO:0035389	establishment of chromatin silencing at silent mating-type cassette	0	0	0	2	0	0.0570445
GO:0035427	purine nucleoside transmembrane transport	0	0	0	2	0	0.0570445
GO:0035524	proline transmembrane transport	0	0	0	2	0	0.0570445
GO:0035551	protein initiator methionine removal involved in protein maturation	0	0	0	2	0	0.0570445
GO:0042256	mature ribosome assembly	0	0	0	2	0	0.0570445
GO:0042272	nuclear RNA export factor complex	0	0	0	2	0	0.0570445
GO:0042276	error-prone translesion synthesis	0	0	0	2	0	0.0570445
GO:0042283	dolichyl pyrophosphate Glc1Man9GlcNAc2 alpha-1,3-glucosyltransferase activity	0	0	0	2	0	0.0570445
GO:0042709	succinate-CoA ligase complex	0	0	0	2	0	0.0570445
GO:0042720	mitochondrial inner membrane peptidase complex	0	0	0	2	0	0.0570445
GO:0042759	long-chain fatty acid biosynthetic process	0	0	0	2	0	0.0570445
GO:0042762	regulation of sulfur metabolic process	0	0	0	2	0	0.0570445
GO:0042781	3'-tRNA processing endoribonuclease activity	0	0	0	2	0	0.0570445
GO:0042788	polysomal ribosome	0	0	0	2	0	0.0570445
GO:0042818	pyridoxamine metabolic process	0	0	0	2	0	0.0570445
GO:0042821	pyridoxal biosynthetic process	0	0	0	2	0	0.0570445
GO:0042883	cysteine transport	0	0	0	2	0	0.0570445
GO:0042908	xenobiotic transport	0	0	0	2	0	0.0570445
GO:0042973	glucan endo-1,3-beta-D-glucosidase activity	0	0	0	2	0	0.0570445
GO:0043014	alpha-tubulin binding	0	0	0	2	0	0.0570445
GO:0043187	cell septum surface	0	0	0	2	0	0.0570445
GO:0043409	negative regulation of MAPKKK cascade	0	0	0	2	0	0.0570445
GO:0043528	tRNA (m2G10) methyltransferase complex	0	0	0	2	0	0.0570445
GO:0043666	regulation of phosphoprotein phosphatase activity	0	0	0	2	0	0.0570445
GO:0043966	histone H3 acetylation	0	0	0	2	0	0.0570445
GO:0043967	histone H4 acetylation	0	0	0	2	0	0.0570445
GO:0043987	histone H3-S10 phosphorylation	0	0	0	2	0	0.0570445
GO:0045121	membrane raft	0	0	0	2	0	0.0570445
GO:0045160	myosin I complex	0	0	0	2	0	0.0570445
GO:0045897	positive regulation of transcription during mitosis	0	0	0	2	0	0.0570445
GO:0045901	positive regulation of translational elongation	0	0	0	2	0	0.0570445
GO:0045950	negative regulation of mitotic recombination	0	0	0	2	0	0.0570445
GO:0046086	adenosine biosynthetic process	0	0	0	2	0	0.0570445
GO:0046404	ATP-dependent polydeoxyribonucleotide 5'-hydroxyl-kinase activity	0	0	0	2	0	0.0570445
GO:0046443	FAD metabolic process	0	0	0	2	0	0.0570445
GO:0046444	FMN metabolic process	0	0	0	2	0	0.0570445
GO:0046495	nicotinamide riboside metabolic process	0	0	0	2	0	0.0570445
GO:0046547	trans-aconitate 3-methyltransferase activity	0	0	0	2	0	0.0570445
GO:0046570	methylthioribulose 1-phosphate dehydratase activity	0	0	0	2	0	0.0570445
GO:0046919	pyruvyltransferase activity	0	0	0	2	0	0.0570445
GO:0046938	phytochelatin biosynthetic process	0	0	0	2	0	0.0570445
GO:0047964	glyoxylate reductase activity	0	0	0	2	0	0.0570445
GO:0048096	chromatin-mediated maintenance of transcription	0	0	0	2	0	0.0570445
GO:0048239	negative regulation of DNA recombination at telomere	0	0	0	2	0	0.0570445
GO:0048476	Holliday junction resolvase complex	0	0	0	2	0	0.0570445
GO:0048487	beta-tubulin binding	0	0	0	2	0	0.0570445
GO:0050236	pyridoxine 4-dehydrogenase activity	0	0	0	2	0	0.0570445
GO:0050262	ribosylnicotinamide kinase activity	0	0	0	2	0	0.0570445
GO:0050291	sphingosine N-acyltransferase activity	0	0	0	2	0	0.0570445
GO:0051084	'de novo' posttranslational protein folding	0	0	0	2	0	0.0570445
GO:0051101	regulation of DNA binding	0	0	0	2	0	0.0570445
GO:0051118	glucan endo-1,3-alpha-glucosidase activity	0	0	0	2	0	0.0570445
GO:0051123	RNA polymerase II transcriptional preinitiation complex assembly	0	0	0	2	0	0.0570445
GO:0051126	negative regulation of actin nucleation	0	0	0	2	0	0.0570445
GO:0051127	positive regulation of actin nucleation	0	0	0	2	0	0.0570445
GO:0051213	dioxygenase activity	0	0	0	2	0	0.0570445
GO:0051290	protein heterotetramerization	0	0	0	2	0	0.0570445
GO:0051306	mitotic sister chromatid separation	0	0	0	2	0	0.0570445
GO:0051409	response to nitrosative stress	0	0	0	2	0	0.0570445
GO:0051456	attachment of spindle microtubules to kinetochore involved in meiotic sister chromatid segregation	0	0	0	2	0	0.0570445
GO:0051469	vesicle fusion with vacuole	0	0	0	2	0	0.0570445
GO:0051538	3 iron, 4 sulfur cluster binding	0	0	0	2	0	0.0570445
GO:0051700	fructosyl-amino acid oxidase activity	0	0	0	2	0	0.0570445
GO:0051903	S-(hydroxymethyl)glutathione dehydrogenase activity	0	0	0	2	0	0.0570445
GO:0060236	regulation of mitotic spindle organization	0	0	0	2	0	0.0570445
GO:0060357	regulation of leucine import	0	0	0	2	0	0.0570445
GO:0060565	inhibition of mitotic anaphase-promoting complex activity	0	0	0	2	0	0.0570445
GO:0060583	regulation of actin cortical patch localization	0	0	0	2	0	0.0570445
GO:0060628	regulation of ER to Golgi vesicle-mediated transport	0	0	0	2	0	0.0570445
GO:0060630	regulation of M/G1 transition of mitotic cell cycle	0	0	0	2	0	0.0570445
GO:0061166	establishment of endoplasmic reticulum localization involved in endoplasmic reticulum polarization at cell division site	0	0	0	2	0	0.0570445
GO:0070096	mitochondrial outer membrane translocase complex assembly	0	0	0	2	0	0.0570445
GO:0070124	mitochondrial translational initiation	0	0	0	2	0	0.0570445
GO:0070131	positive regulation of mitochondrial translation	0	0	0	2	0	0.0570445
GO:0070196	eukaryotic translation initiation factor 3 complex assembly	0	0	0	2	0	0.0570445
GO:0070321	regulation of translation in response to nitrogen starvation	0	0	0	2	0	0.0570445
GO:0070452	positive regulation of ergosterol biosynthetic process	0	0	0	2	0	0.0570445
GO:0070509	calcium ion import	0	0	0	2	0	0.0570445
GO:0070627	ferrous iron import	0	0	0	2	0	0.0570445
GO:0070693	P-TEFb-cap methyltransferase complex	0	0	0	2	0	0.0570445
GO:0070850	TACC/TOG complex	0	0	0	2	0	0.0570445
GO:0070912	Ddb1-Ckn1 complex	0	0	0	2	0	0.0570445
GO:0070913	Ddb1-Wdr21 complex	0	0	0	2	0	0.0570445
GO:0070916	inositol phosphoceramide synthase complex	0	0	0	2	0	0.0570445
GO:0070935	3'-UTR-mediated mRNA stabilization	0	0	0	2	0	0.0570445
GO:0070987	error-free translesion synthesis	0	0	0	2	0	0.0570445
GO:0071165	GINS complex assembly	0	0	0	2	0	0.0570445
GO:0071238	cellular response to brefeldin A	0	0	0	2	0	0.0570445
GO:0071520	actin filament bundle convergence involved in actomyosin contractile ring formation	0	0	0	2	0	0.0570445
GO:0071586	CAAX-box protein processing	0	0	0	2	0	0.0570445
GO:0071790	establishment of spindle pole body localization in nuclear envelope	0	0	0	2	0	0.0570445
GO:0080009	mRNA methylation	0	0	0	2	0	0.0570445
GO:0090029	negative regulation of pheromone-dependent signal transduction involved in conjugation with cellular fusion	0	0	0	2	0	0.0570445
GO:0090039	regulation of gene-specific transcription elongation from RNA polymerase II promoter	0	0	0	2	0	0.0570445
GO:0090093	regulation of fungal-type cell wall beta-glucan biosynthetic process	0	0	0	2	0	0.0570445
GO:0090334	regulation of cell wall 1,3-beta-glucan biosynthetic process	0	0	0	2	0	0.0570445
GO:0090375	negative regulation of transcription from RNA polymerase II promoter in response to iron ion starvation	0	0	0	2	0	0.0570445
GO:0031123	RNA 3'-end processing	0.02	0.01	3	51	2.033	0.0589827
GO:0000076	DNA replication checkpoint	0.013	0.006	2	31	2.229	0.0591534
GO:0000724	double-strand break repair via homologous recombination	0.013	0.006	2	31	2.229	0.0591534
GO:0022402	cell cycle process	0.152	0.115	23	599	1.327	0.0597163
GO:0000731	DNA synthesis involved in DNA repair	0.007	0.003	1	14	2.468	0.0602934
GO:0005656	pre-replicative complex	0.007	0.003	1	14	2.468	0.0602934
GO:0005736	DNA-directed RNA polymerase I complex	0.007	0.003	1	14	2.468	0.0602934
GO:0007021	tubulin complex assembly	0.007	0.003	1	14	2.468	0.0602934
GO:0043189	H4/H2A histone acetyltransferase complex	0.007	0.003	1	14	2.468	0.0602934
GO:0043328	protein targeting to vacuole involved in ubiquitin-dependent protein catabolic process via the multivesicular body sorting pathway	0.007	0.003	1	14	2.468	0.0602934
GO:0008270	zinc ion binding	0.079	0.054	12	280	1.481	0.0606596
GO:0006996	organelle organization	0.232	0.186	35	972	1.244	0.0620614
GO:0031965	nuclear membrane	0.02	0.01	3	52	1.994	0.06252
GO:0090329	regulation of DNA-dependent DNA replication	0.02	0.01	3	52	1.994	0.06252
GO:0016887	ATPase activity	0.066	0.044	10	227	1.522	0.0635108
GO:0035556	intracellular signal transduction	0.066	0.044	10	227	1.522	0.0635108
GO:0006360	transcription from RNA polymerase I promoter	0.013	0.006	2	32	2.16	0.0639381
GO:0010389	regulation of G2/M transition of mitotic cell cycle	0.013	0.006	2	32	2.16	0.0639381
GO:0030174	regulation of DNA-dependent DNA replication initiation	0.013	0.006	2	32	2.16	0.0639381
GO:0031124	mRNA 3'-end processing	0.013	0.006	2	32	2.16	0.0639381
GO:0007131	reciprocal meiotic recombination	0.02	0.01	3	53	1.956	0.0661671
GO:0030071	regulation of mitotic metaphase/anaphase transition	0.02	0.01	3	53	1.956	0.0661671
GO:0005847	mRNA cleavage and polyadenylation specificity factor complex	0.007	0.003	1	15	2.304	0.0682817
GO:0006075	1,3-beta-glucan biosynthetic process	0.007	0.003	1	15	2.304	0.0682817
GO:0009055	electron carrier activity	0.007	0.003	1	15	2.304	0.0682817
GO:0009070	serine family amino acid biosynthetic process	0.007	0.003	1	15	2.304	0.0682817
GO:0016455	RNA polymerase II transcription mediator activity	0.007	0.003	1	15	2.304	0.0682817
GO:0020037	heme binding	0.007	0.003	1	15	2.304	0.0682817
GO:0031573	intra-S DNA damage checkpoint	0.007	0.003	1	15	2.304	0.0682817
GO:0033170	protein-DNA loading ATPase activity	0.007	0.003	1	15	2.304	0.0682817
GO:0051020	GTPase binding	0.007	0.003	1	15	2.304	0.0682817
GO:0051570	regulation of histone H3-K9 methylation	0.007	0.003	1	15	2.304	0.0682817
GO:0070210	Rpd3L-Expanded complex	0.007	0.003	1	15	2.304	0.0682817
GO:0000792	heterochromatin	0.013	0.006	2	33	2.094	0.0688961
GO:0000780	condensed nuclear chromosome, centromeric region	0.02	0.01	3	54	1.92	0.069923
GO:0000775	chromosome, centromeric region	0.033	0.019	5	101	1.711	0.0714772
GO:0006271	DNA strand elongation involved in DNA replication	0.013	0.007	2	34	2.033	0.0740233
GO:0046983	protein dimerization activity	0.026	0.015	4	78	1.772	0.0744302
GO:0016462	pyrophosphatase activity	0.086	0.061	13	318	1.413	0.0749691
GO:0005819	spindle	0.073	0.05	11	262	1.451	0.0757783
GO:0000082	G1/S transition of mitotic cell cycle	0.007	0.003	1	16	2.16	0.0765955
GO:0006206	pyrimidine base metabolic process	0.007	0.003	1	16	2.16	0.0765955
GO:0006301	postreplication repair	0.007	0.003	1	16	2.16	0.0765955
GO:0019627	urea metabolic process	0.007	0.003	1	16	2.16	0.0765955
GO:0031934	mating-type region heterochromatin	0.007	0.003	1	16	2.16	0.0765955
GO:0032221	Rpd3S complex	0.007	0.003	1	16	2.16	0.0765955
GO:0042776	mitochondrial ATP synthesis coupled proton transport	0.007	0.003	1	16	2.16	0.0765955
GO:0048278	vesicle docking	0.007	0.003	1	16	2.16	0.0765955
GO:0051567	histone H3-K9 methylation	0.007	0.003	1	16	2.16	0.0765955
GO:0055086	nucleobase, nucleoside and nucleotide metabolic process	0.113	0.084	17	436	1.347	0.0774688
GO:0016810	hydrolase activity, acting on carbon-nitrogen (but not peptide) bonds	0.02	0.011	3	56	1.851	0.0777568
GO:0005740	mitochondrial envelope	0.06	0.04	9	211	1.474	0.0840142
GO:0000009	alpha-1,6-mannosyltransferase activity	0	0.001	0	3	0	0.0843425
GO:0000011	vacuole inheritance	0	0.001	0	3	0	0.0843425
GO:0000014	single-stranded DNA specific endodeoxyribonuclease activity	0	0.001	0	3	0	0.0843425
GO:0000019	regulation of mitotic recombination	0	0.001	0	3	0	0.0843425
GO:0000036	acyl carrier activity	0	0.001	0	3	0	0.0843425
GO:0000048	peptidyltransferase activity	0	0.001	0	3	0	0.0843425
GO:0000078	cell shape checkpoint	0	0.001	0	3	0	0.0843425
GO:0000126	transcription factor TFIIIB complex	0	0.001	0	3	0	0.0843425
GO:0000132	establishment of mitotic spindle orientation	0	0.001	0	3	0	0.0843425
GO:0000138	Golgi trans cisterna	0	0.001	0	3	0	0.0843425
GO:0000155	two-component sensor activity	0	0.001	0	3	0	0.0843425
GO:0000173	inactivation of MAPK activity involved in osmosensory signaling pathway	0	0.001	0	3	0	0.0843425
GO:0000235	astral microtubule	0	0.001	0	3	0	0.0843425
GO:0000274	mitochondrial proton-transporting ATP synthase, stator stalk	0	0.001	0	3	0	0.0843425
GO:0000349	generation of catalytic spliceosome for first transesterification step	0	0.001	0	3	0	0.0843425
GO:0000390	spliceosome disassembly	0	0.001	0	3	0	0.0843425
GO:0000403	Y-form DNA binding	0	0.001	0	3	0	0.0843425
GO:0000404	loop DNA binding	0	0.001	0	3	0	0.0843425
GO:0000506	glycosylphosphatidylinositol-N-acetylglucosaminyltransferase (GPI-GnT) complex	0	0.001	0	3	0	0.0843425
GO:0000706	meiotic DNA double-strand break processing	0	0.001	0	3	0	0.0843425
GO:0000717	nucleotide-excision repair, DNA duplex unwinding	0	0.001	0	3	0	0.0843425
GO:0000734	gene conversion at mating-type locus, DNA repair synthesis	0	0.001	0	3	0	0.0843425
GO:0000743	nuclear migration involved in conjugation with cellular fusion	0	0.001	0	3	0	0.0843425
GO:0000947	amino acid catabolic process to alcohol via Ehrlich pathway	0	0.001	0	3	0	0.0843425
GO:0000963	mitochondrial RNA processing	0	0.001	0	3	0	0.0843425
GO:0001671	ATPase activator activity	0	0.001	0	3	0	0.0843425
GO:0002143	tRNA wobble position uridine thiolation	0	0.001	0	3	0	0.0843425
GO:0003691	double-stranded telomeric DNA binding	0	0.001	0	3	0	0.0843425
GO:0003725	double-stranded RNA binding	0	0.001	0	3	0	0.0843425
GO:0003825	alpha,alpha-trehalose-phosphate synthase (UDP-forming) activity	0	0.001	0	3	0	0.0843425
GO:0003878	ATP citrate synthase activity	0	0.001	0	3	0	0.0843425
GO:0003896	DNA primase activity	0	0.001	0	3	0	0.0843425
GO:0003910	DNA ligase (ATP) activity	0	0.001	0	3	0	0.0843425
GO:0003958	NADPH-hemoprotein reductase activity	0	0.001	0	3	0	0.0843425
GO:0003964	RNA-directed DNA polymerase activity	0	0.001	0	3	0	0.0843425
GO:0004032	aldehyde reductase activity	0	0.001	0	3	0	0.0843425
GO:0004040	amidase activity	0	0.001	0	3	0	0.0843425
GO:0004045	aminoacyl-tRNA hydrolase activity	0	0.001	0	3	0	0.0843425
GO:0004088	carbamoyl-phosphate synthase (glutamine-hydrolyzing) activity	0	0.001	0	3	0	0.0843425
GO:0004124	cysteine synthase activity	0	0.001	0	3	0	0.0843425
GO:0004169	dolichyl-phosphate-mannose-protein mannosyltransferase activity	0	0.001	0	3	0	0.0843425
GO:0004176	ATP-dependent peptidase activity	0	0.001	0	3	0	0.0843425
GO:0004185	serine-type carboxypeptidase activity	0	0.001	0	3	0	0.0843425
GO:0004311	farnesyltranstransferase activity	0	0.001	0	3	0	0.0843425
GO:0004316	3-oxoacyl-[acyl-carrier-protein] reductase activity	0	0.001	0	3	0	0.0843425
GO:0004345	glucose-6-phosphate dehydrogenase activity	0	0.001	0	3	0	0.0843425
GO:0004375	glycine dehydrogenase (decarboxylating) activity	0	0.001	0	3	0	0.0843425
GO:0004430	1-phosphatidylinositol 4-kinase activity	0	0.001	0	3	0	0.0843425
GO:0004439	phosphatidylinositol-4,5-bisphosphate 5-phosphatase activity	0	0.001	0	3	0	0.0843425
GO:0004535	poly(A)-specific ribonuclease activity	0	0.001	0	3	0	0.0843425
GO:0004582	dolichyl-phosphate beta-D-mannosyltransferase activity	0	0.001	0	3	0	0.0843425
GO:0004584	dolichyl-phosphate-mannose-glycolipid alpha-mannosyltransferase activity	0	0.001	0	3	0	0.0843425
GO:0004609	phosphatidylserine decarboxylase activity	0	0.001	0	3	0	0.0843425
GO:0004629	phospholipase C activity	0	0.001	0	3	0	0.0843425
GO:0004673	protein histidine kinase activity	0	0.001	0	3	0	0.0843425
GO:0004683	calmodulin-dependent protein kinase activity	0	0.001	0	3	0	0.0843425
GO:0004694	eukaryotic translation initiation factor 2alpha kinase activity	0	0.001	0	3	0	0.0843425
GO:0004707	MAP kinase activity	0	0.001	0	3	0	0.0843425
GO:0004708	MAP kinase kinase activity	0	0.001	0	3	0	0.0843425
GO:0004733	pyridoxamine-phosphate oxidase activity	0	0.001	0	3	0	0.0843425
GO:0004739	pyruvate dehydrogenase (acetyl-transferring) activity	0	0.001	0	3	0	0.0843425
GO:0004749	ribose phosphate diphosphokinase activity	0	0.001	0	3	0	0.0843425
GO:0004771	sterol esterase activity	0	0.001	0	3	0	0.0843425
GO:0004826	phenylalanine-tRNA ligase activity	0	0.001	0	3	0	0.0843425
GO:0004866	endopeptidase inhibitor activity	0	0.001	0	3	0	0.0843425
GO:0005092	GDP-dissociation inhibitor activity	0	0.001	0	3	0	0.0843425
GO:0005384	manganese ion transmembrane transporter activity	0	0.001	0	3	0	0.0843425
GO:0005545	phosphatidylinositol binding	0	0.001	0	3	0	0.0843425
GO:0005639	integral to nuclear inner membrane	0	0.001	0	3	0	0.0843425
GO:0005662	DNA replication factor A complex	0	0.001	0	3	0	0.0843425
GO:0005674	transcription factor TFIIF complex	0	0.001	0	3	0	0.0843425
GO:0005697	telomerase holoenzyme complex	0	0.001	0	3	0	0.0843425
GO:0005771	multivesicular body	0	0.001	0	3	0	0.0843425
GO:0005775	vacuolar lumen	0	0.001	0	3	0	0.0843425
GO:0005776	autophagic vacuole	0	0.001	0	3	0	0.0843425
GO:0005787	signal peptidase complex	0	0.001	0	3	0	0.0843425
GO:0005844	polysome	0	0.001	0	3	0	0.0843425
[truncated: 1,627 more rows]
