# Supplementary material for: Podbat: A Novel Genomic Tool Reveals Swr1-Independent H2A.Z Incorporation at Gene Coding Sequences through Epigenetic Meta-Analysis
Source: PLoS Comput Biol. 2011 Aug 25;7(8):e1002163. doi: 10.1371/journal.pcbi.1002163 (PMC3161910; doi:10.1371/journal.pcbi.1002163)
Supplement: Table S4 — GO terms enriched in the GSM432595 data [10] of H2A.Z bound genes. (XLS) [file pcbi.1002163.s009.xls]

## Sheet: S4. Enriched GO terms GSM432595
GO term	Description	Fold change	P-value
GO:0031617	NMS complex	6.9	2e-05
GO:0045839	negative regulation of mitosis	3.3	0.001
GO:0045841	negative regulation of mitotic metaphase/anaphase transition	3.3	0.001
GO:0071897	DNA biosynthetic process	3.6	0.002
GO:0008360	regulation of cell shape	2.3	0.002
GO:2000100	regulation of establishment or maintenance of bipolar cell polarity resulting in cell shape	2.5	0.003
GO:0061161	positive regulation of establishment of bipolar cell polarity resulting in cell shape	2.6	0.003
GO:0007094	mitotic cell cycle spindle assembly checkpoint	3	0.003
GO:0031577	spindle checkpoint	2.9	0.004
GO:0051285	cell cortex of cell tip	2.9	0.004
GO:0007035	vacuolar acidification	3	0.005
GO:0007093	mitotic cell cycle checkpoint	2.4	0.005
GO:0032878	regulation of establishment or maintenance of cell polarity	2.3	0.005
GO:0006879	cellular iron ion homeostasis	2.9	0.006
GO:0007155	cell adhesion	2.9	0.006
GO:0051453	regulation of intracellular pH	2.9	0.006
GO:0034614	cellular response to reactive oxygen species	2.8	0.007
GO:0030010	establishment of cell polarity	2.2	0.009
GO:0000794	condensed nuclear chromosome	2	0.01
GO:0042770	signal transduction in response to DNA damage	2.3	0.011
GO:0006885	regulation of pH	2.6	0.011
GO:0000780	condensed nuclear chromosome, centromeric region	2.1	0.014
GO:0006406	mRNA export from nucleus	2	0.016
GO:0046942	carboxylic acid transport	2	0.02
GO:0019236	response to pheromone	2.2	0.025
GO:0000077	DNA damage checkpoint	2	0.026
	P-value <0.05, >5 selected genes, enrichment ≥2.0
