# Supplementary material for: Podbat: A Novel Genomic Tool Reveals Swr1-Independent H2A.Z Incorporation at Gene Coding Sequences through Epigenetic Meta-Analysis
Source: PLoS Comput Biol. 2011 Aug 25;7(8):e1002163. doi: 10.1371/journal.pcbi.1002163 (PMC3161910; doi:10.1371/journal.pcbi.1002163)
Supplement: Table S5 — GO terms enriched in the GSM432576 data [10] (querying partial genome) of H2A.Z bound genes. (XLS) [file pcbi.1002163.s010.xls]

## Sheet: S5. Enriched GO terms GSM432576
GO term	Description	Fold change	P-value
GO:0048311	mitochondrion distribution	15.6	2e-05
GO:0031261	DNA replication prioritization complex	6.5	0.001
GO:0016125	sterol metabolic process	5	0.001
GO:0008202	steroid metabolic process	4.3	0.002
GO:0005506	iron ion binding	5.2	0.002
GO:0000724	double-strand break repair via homologous recombination	5	0.003
GO:0016126	sterol biosynthetic process	4.5	0.004
GO:0000725	recombinational repair	4.3	0.005
GO:0030133	transport vesicle	4.3	0.005
GO:0031570	DNA integrity checkpoint	3.5	0.005
GO:0006694	steroid biosynthetic process	4.1	0.006
GO:0000077	DNA damage checkpoint	3.8	0.008
GO:0042770	signal transduction in response to DNA damage	3.6	0.009
GO:0015935	small ribosomal subunit	2.8	0.009
GO:0006302	double-strand break repair	3.6	0.01
GO:0016023	cytoplasmic membrane-bounded vesicle	2.8	0.013
GO:0031410	cytoplasmic vesicle	2.8	0.013
GO:0007051	spindle organization	3.2	0.014
GO:0006310	DNA recombination	2.4	0.017
GO:0016879	ligase activity, forming carbon-nitrogen bonds	2.2	0.02
GO:0004842	ubiquitin-protein ligase activity	2.5	0.021
GO:0006270	DNA-dependent DNA replication initiation	2.7	0.025
GO:0006623	protein targeting to vacuole	2.7	0.025
GO:0006066	alcohol metabolic process	2.1	0.025
GO:0000151	ubiquitin ligase complex	2.6	0.028
GO:0016567	protein ubiquitination	2.1	0.034
GO:0005657	replication fork	2.4	0.034
GO:0000075	cell cycle checkpoint	2	0.046
	P-value <0.05, ≥3 selected genes, enrichment ≥2.0
